# Supplementary material for: MVsim is a toolset for quantifying and designing multivalent interactions
Source: Nat Commun. 2022 Sep 6;13:5029. doi: 10.1038/s41467-022-32496-6 (PMC9448752; doi:10.1038/s41467-022-32496-6)
Supplement: Supplementary file 4 — Supplementary Software [file 41467_2022_32496_MOESM4_ESM.zip]

Archive with 269 entries (264 files):
- MVsim_resources/
- MVsim_resources/icon_16.png
- MVsim_resources/icon_24.png
- MVsim_resources/icon_48.png
- Images/
- Images/Connection_tab_images/
- Images/Connection_tab_images/GUI Rec_Tab_R1.png
- Images/Connection_tab_images/GUI Rec_Tab_R2.png
- Images/Connection_tab_images/GUI Rec_Tab_R3.png
- Images/Connection_tab_images/MK_Tab2_A0x1.png
- Images/Connection_tab_images/MK_Tab2_A0x2.png
- Images/Connection_tab_images/MK_Tab2_A0x3.png
- Images/Connection_tab_images/MK_Tab2_A1x1.png
- Images/Connection_tab_images/MK_Tab2_A1x2.png
- Images/Connection_tab_images/MK_Tab2_A1x3.png
- Images/Connection_tab_images/MK_Tab2_A2x1.png
- Images/Connection_tab_images/MK_Tab2_A2x2.png
- Images/Connection_tab_images/MK_Tab2_A2x3.png
- Images/Connection_tab_images/MK_Tab2_A3x1.png
- Images/Connection_tab_images/MK_Tab2_A3x2.png
- Images/Connection_tab_images/MK_Tab2_A3x3.png
- Images/Connection_tab_images/MK_Tab2_B0x1.png
- Images/Connection_tab_images/MK_Tab2_B0x2.png
- Images/Connection_tab_images/MK_Tab2_B0x3.png
- Images/Connection_tab_images/MK_Tab2_B1x1.png
- Images/Connection_tab_images/MK_Tab2_B1x2.png
- Images/Connection_tab_images/MK_Tab2_B1x3.png
- Images/Connection_tab_images/MK_Tab2_B2x1.png
- Images/Connection_tab_images/MK_Tab2_B2x2.png
- Images/Connection_tab_images/MK_Tab2_B2x3.png
- Images/Connection_tab_images/MK_Tab2_B3x1.png
- Images/Connection_tab_images/MK_Tab2_B3x2.png
- Images/Connection_tab_images/MK_Tab2_B3x3.png
- Images/Connection_tab_images/MK_Tab2_C0x1.png
- Images/Connection_tab_images/MK_Tab2_C0x2.png
- Images/Connection_tab_images/MK_Tab2_C0x3.png
- Images/Connection_tab_images/MK_Tab2_C1x1.png
- Images/Connection_tab_images/MK_Tab2_C1x2.png
- Images/Connection_tab_images/MK_Tab2_C1x3.png
- Images/Connection_tab_images/MK_Tab2_C2x1.png
- Images/Connection_tab_images/MK_Tab2_C2x2.png
- Images/Connection_tab_images/MK_Tab2_C2x3.png
- Images/Connection_tab_images/MK_Tab2_C3x1.png
- Images/Connection_tab_images/MK_Tab2_C3x2.png
- Images/Connection_tab_images/MK_Tab2_C3x3.png
- Images/Empty.png
- Images/Ligand_A_0.png
- Images/Ligand_A_1.png
- Images/Ligand_B_0.png
- Images/Ligand_B_1.png
- Images/Ligand_C_0.png
- Images/Ligand_C_1.png
- Images/Linker_ligand.png
- Images/Linker_receptor.png
- Images/Pilot/
- Images/Pilot/MV_Lig0.png
- Images/Pilot/MV_Lig1.png
- Images/Pilot/MV_Lig2.png
- Images/Pilot/MV_Lig3.png
- Images/Pilot/MV_Rec1.png
- Images/Pilot/MV_Rec2.png
- Images/Pilot/MV_Rec3.png
- Images/Pilot/Single_Ligand_empty.png
- Images/Pilot/Single_Ligand_filled.png
- Images/Pilot/Single_Receptor_empty.png
- Images/Pilot/Single_Receptor_filled.png
- Images/Receptor.png
- Images/Receptor_0.png
- Images/Tab1_background.png
- Diffs/
- Diffs/Diff_1R0LA_0LB_1LC.m
- Diffs/Diff_1R0LA_0LB_2LC.m
- Diffs/Diff_1R0LA_0LB_3LC.m
- Diffs/Diff_1R0LA_1LB_0LC.m
- Diffs/Diff_1R0LA_1LB_1LC.m
- Diffs/Diff_1R0LA_1LB_2LC.m
- Diffs/Diff_1R0LA_1LB_3LC.m
- Diffs/Diff_1R0LA_2LB_0LC.m
- Diffs/Diff_1R0LA_2LB_1LC.m
- Diffs/Diff_1R0LA_2LB_2LC.m
- Diffs/Diff_1R0LA_2LB_3LC.m
- Diffs/Diff_1R0LA_3LB_0LC.m
- Diffs/Diff_1R0LA_3LB_1LC.m
- Diffs/Diff_1R0LA_3LB_2LC.m
- Diffs/Diff_1R0LA_3LB_3LC.m
- Diffs/Diff_1R1LA_0LB_0LC.m
- Diffs/Diff_1R1LA_0LB_1LC.m
- Diffs/Diff_1R1LA_0LB_2LC.m
- Diffs/Diff_1R1LA_0LB_3LC.m
- Diffs/Diff_1R1LA_1LB_0LC.m
- Diffs/Diff_1R1LA_1LB_1LC.m
- Diffs/Diff_1R1LA_1LB_2LC.m
- Diffs/Diff_1R1LA_1LB_3LC.m
- Diffs/Diff_1R1LA_2LB_0LC.m
- Diffs/Diff_1R1LA_2LB_1LC.m
- Diffs/Diff_1R1LA_2LB_2LC.m
- Diffs/Diff_1R1LA_2LB_3LC.m
- Diffs/Diff_1R1LA_3LB_0LC.m
- Diffs/Diff_1R1LA_3LB_1LC.m
- Diffs/Diff_1R1LA_3LB_2LC.m
- Diffs/Diff_1R1LA_3LB_3LC.m
- Diffs/Diff_1R2LA_0LB_0LC.m
- Diffs/Diff_1R2LA_0LB_1LC.m
- Diffs/Diff_1R2LA_0LB_2LC.m
- Diffs/Diff_1R2LA_0LB_3LC.m
- Diffs/Diff_1R2LA_1LB_0LC.m
- Diffs/Diff_1R2LA_1LB_1LC.m
- Diffs/Diff_1R2LA_1LB_2LC.m
- Diffs/Diff_1R2LA_1LB_3LC.m
- Diffs/Diff_1R2LA_2LB_0LC.m
- Diffs/Diff_1R2LA_2LB_1LC.m
- Diffs/Diff_1R2LA_2LB_2LC.m
- Diffs/Diff_1R2LA_2LB_3LC.m
- Diffs/Diff_1R2LA_3LB_0LC.m
- Diffs/Diff_1R2LA_3LB_1LC.m
- Diffs/Diff_1R2LA_3LB_2LC.m
- Diffs/Diff_1R2LA_3LB_3LC.m
- Diffs/Diff_1R3LA_0LB_0LC.m
- Diffs/Diff_1R3LA_0LB_1LC.m
- Diffs/Diff_1R3LA_0LB_2LC.m
- Diffs/Diff_1R3LA_0LB_3LC.m
- Diffs/Diff_1R3LA_1LB_0LC.m
- Diffs/Diff_1R3LA_1LB_1LC.m
- Diffs/Diff_1R3LA_1LB_2LC.m
- Diffs/Diff_1R3LA_1LB_3LC.m
- Diffs/Diff_1R3LA_2LB_0LC.m
- Diffs/Diff_1R3LA_2LB_1LC.m
- Diffs/Diff_1R3LA_2LB_2LC.m
- Diffs/Diff_1R3LA_2LB_3LC.m
- Diffs/Diff_1R3LA_3LB_0LC.m
- Diffs/Diff_1R3LA_3LB_1LC.m
- Diffs/Diff_1R3LA_3LB_2LC.m
- Diffs/Diff_1R3LA_3LB_3LC.m
- Diffs/Diff_2R0LA_0LB_1LC.m
- Diffs/Diff_2R0LA_0LB_2LC.m
- Diffs/Diff_2R0LA_0LB_3LC.m
- Diffs/Diff_2R0LA_1LB_0LC.m
- Diffs/Diff_2R0LA_1LB_1LC.m
- Diffs/Diff_2R0LA_1LB_2LC.m
- Diffs/Diff_2R0LA_1LB_3LC.m
- Diffs/Diff_2R0LA_2LB_0LC.m
- Diffs/Diff_2R0LA_2LB_1LC.m
- Diffs/Diff_2R0LA_2LB_2LC.m
- Diffs/Diff_2R0LA_2LB_3LC.m
- Diffs/Diff_2R0LA_3LB_0LC.m
- Diffs/Diff_2R0LA_3LB_1LC.m
- Diffs/Diff_2R0LA_3LB_2LC.m
- Diffs/Diff_2R0LA_3LB_3LC.m
- Diffs/Diff_2R1LA_0LB_0LC.m
- Diffs/Diff_2R1LA_0LB_1LC.m
- Diffs/Diff_2R1LA_0LB_2LC.m
- Diffs/Diff_2R1LA_0LB_3LC.m
- Diffs/Diff_2R1LA_1LB_0LC.m
- Diffs/Diff_2R1LA_1LB_1LC.m
- Diffs/Diff_2R1LA_1LB_2LC.m
- Diffs/Diff_2R1LA_1LB_3LC.m
- Diffs/Diff_2R1LA_2LB_0LC.m
- Diffs/Diff_2R1LA_2LB_1LC.m
- Diffs/Diff_2R1LA_2LB_2LC.m
- Diffs/Diff_2R1LA_2LB_3LC.m
- Diffs/Diff_2R1LA_3LB_0LC.m
- Diffs/Diff_2R1LA_3LB_1LC.m
- Diffs/Diff_2R1LA_3LB_2LC.m
- Diffs/Diff_2R1LA_3LB_3LC.m
- Diffs/Diff_2R2LA_0LB_0LC.m
- Diffs/Diff_2R2LA_0LB_1LC.m
- Diffs/Diff_2R2LA_0LB_2LC.m
- Diffs/Diff_2R2LA_0LB_3LC.m
- Diffs/Diff_2R2LA_1LB_0LC.m
- Diffs/Diff_2R2LA_1LB_1LC.m
- Diffs/Diff_2R2LA_1LB_2LC.m
- Diffs/Diff_2R2LA_1LB_3LC.m
- Diffs/Diff_2R2LA_2LB_0LC.m
- Diffs/Diff_2R2LA_2LB_1LC.m
- Diffs/Diff_2R2LA_2LB_2LC.m
- Diffs/Diff_2R2LA_2LB_3LC.m
- Diffs/Diff_2R2LA_3LB_0LC.m
- Diffs/Diff_2R2LA_3LB_1LC.m
- Diffs/Diff_2R2LA_3LB_2LC.m
- Diffs/Diff_2R2LA_3LB_3LC.m
- Diffs/Diff_2R3LA_0LB_0LC.m
- Diffs/Diff_2R3LA_0LB_1LC.m
- Diffs/Diff_2R3LA_0LB_2LC.m
- Diffs/Diff_2R3LA_0LB_3LC.m
- Diffs/Diff_2R3LA_1LB_0LC.m
- Diffs/Diff_2R3LA_1LB_1LC.m
- Diffs/Diff_2R3LA_1LB_2LC.m
- Diffs/Diff_2R3LA_1LB_3LC.m
- Diffs/Diff_2R3LA_2LB_0LC.m
- Diffs/Diff_2R3LA_2LB_1LC.m
- Diffs/Diff_2R3LA_2LB_2LC.m
- Diffs/Diff_2R3LA_2LB_3LC.m
- Diffs/Diff_2R3LA_3LB_0LC.m
- Diffs/Diff_2R3LA_3LB_1LC.m
- Diffs/Diff_2R3LA_3LB_2LC.m
- Diffs/Diff_2R3LA_3LB_3LC.m
- Diffs/Diff_3R0LA_0LB_1LC.m
- Diffs/Diff_3R0LA_0LB_2LC.m
- Diffs/Diff_3R0LA_0LB_3LC.m
- Diffs/Diff_3R0LA_1LB_0LC.m
- Diffs/Diff_3R0LA_1LB_1LC.m
- Diffs/Diff_3R0LA_1LB_2LC.m
- Diffs/Diff_3R0LA_1LB_3LC.m
- Diffs/Diff_3R0LA_2LB_0LC.m
- Diffs/Diff_3R0LA_2LB_1LC.m
- Diffs/Diff_3R0LA_2LB_2LC.m
- Diffs/Diff_3R0LA_2LB_3LC.m
- Diffs/Diff_3R0LA_3LB_0LC.m
- Diffs/Diff_3R0LA_3LB_1LC.m
- Diffs/Diff_3R0LA_3LB_2LC.m
- Diffs/Diff_3R0LA_3LB_3LC.m
- Diffs/Diff_3R1LA_0LB_0LC.m
- Diffs/Diff_3R1LA_0LB_1LC.m
- Diffs/Diff_3R1LA_0LB_2LC.m
- Diffs/Diff_3R1LA_0LB_3LC.m
- Diffs/Diff_3R1LA_1LB_0LC.m
- Diffs/Diff_3R1LA_1LB_1LC.m
- Diffs/Diff_3R1LA_1LB_2LC.m
- Diffs/Diff_3R1LA_1LB_3LC.m
- Diffs/Diff_3R1LA_2LB_0LC.m
- Diffs/Diff_3R1LA_2LB_1LC.m
- Diffs/Diff_3R1LA_2LB_2LC.m
- Diffs/Diff_3R1LA_2LB_3LC.m
- Diffs/Diff_3R1LA_3LB_0LC.m
- Diffs/Diff_3R1LA_3LB_1LC.m
- Diffs/Diff_3R1LA_3LB_2LC.m
- Diffs/Diff_3R1LA_3LB_3LC.m
- Diffs/Diff_3R2LA_0LB_0LC.m
- Diffs/Diff_3R2LA_0LB_1LC.m
- Diffs/Diff_3R2LA_0LB_2LC.m
- Diffs/Diff_3R2LA_0LB_3LC.m
- Diffs/Diff_3R2LA_1LB_0LC.m
- Diffs/Diff_3R2LA_1LB_1LC.m
- Diffs/Diff_3R2LA_1LB_2LC.m
- Diffs/Diff_3R2LA_1LB_3LC.m
- Diffs/Diff_3R2LA_2LB_0LC.m
- Diffs/Diff_3R2LA_2LB_1LC.m
- Diffs/Diff_3R2LA_2LB_2LC.m
- Diffs/Diff_3R2LA_2LB_3LC.m
- Diffs/Diff_3R2LA_3LB_0LC.m
- Diffs/Diff_3R2LA_3LB_1LC.m
- Diffs/Diff_3R2LA_3LB_2LC.m
- Diffs/Diff_3R2LA_3LB_3LC.m
- Diffs/Diff_3R3LA_0LB_0LC.m
- Diffs/Diff_3R3LA_0LB_1LC.m
- Diffs/Diff_3R3LA_0LB_2LC.m
- Diffs/Diff_3R3LA_0LB_3LC.m
- Diffs/Diff_3R3LA_1LB_0LC.m
- Diffs/Diff_3R3LA_1LB_1LC.m
- Diffs/Diff_3R3LA_1LB_2LC.m
- Diffs/Diff_3R3LA_1LB_3LC.m
- Diffs/Diff_3R3LA_2LB_0LC.m
- Diffs/Diff_3R3LA_2LB_1LC.m
- Diffs/Diff_3R3LA_2LB_2LC.m
- Diffs/Diff_3R3LA_2LB_3LC.m
- Diffs/Diff_3R3LA_3LB_0LC.m
- Diffs/Diff_3R3LA_3LB_1LC.m
- Diffs/Diff_3R3LA_3LB_2LC.m
- Diffs/Diff_3R3LA_3LB_3LC.m
- MVsim_GUI_V1_1.mlapp
- MVsim.mlappinstall
- GUI_Manual_input3x3x3.m
- diff_time_series_calculation_3x3x3.m
- curve_compare.m
- ST_state_flip.m
- EffC_Calculator_polar.m
- effC_name_converter.m
- copyUIAxes.m
- MVsim_user_tutorial.pdf
