# Supplementary material for: MVsim is a toolset for quantifying and designing multivalent interactions
Source: Nat Commun. 2022 Sep 6;13:5029. doi: 10.1038/s41467-022-32496-6 (PMC9448752; doi:10.1038/s41467-022-32496-6)
Supplement: Supplementary file 4 — Supplementary Software [file 41467_2022_32496_MOESM4_ESM.zip › Diffs/Diff_3R0LA_0LB_3LC.m]

function dydt = Diff_3R0LA_0LB_3LC(t,y,app) 

L1 = app.Parameters.SPR.LtempL1;
L2 = app.Parameters.SPR.LtempL2;
L3 = app.Parameters.SPR.LtempL3;
Kons = app.Parameters.Kons;
Koffs = app.Parameters.Koffs;
EffCs = app.Parameters.EffCs;

dydt = zeros(142,1);
dydt(1)=+Koffs.Koff_Receptor1_pos_3_Ligand3_pos_1*y(2)+Koffs.Koff_Receptor1_pos_3_Ligand3_pos_2*y(3)+Koffs.Koff_Receptor1_pos_3_Ligand3_pos_3*y(4)+Koffs.Koff_Receptor1_pos_2_Ligand3_pos_1*y(5)+Koffs.Koff_Receptor1_pos_2_Ligand3_pos_2*y(11)+Koffs.Koff_Receptor1_pos_2_Ligand3_pos_3*y(17)+Koffs.Koff_Receptor1_pos_1_Ligand3_pos_1*y(23)+Koffs.Koff_Receptor1_pos_1_Ligand3_pos_2*y(57)+Koffs.Koff_Receptor1_pos_1_Ligand3_pos_3*y(91)-L3*Kons.Kon_Receptor1_pos_3_Ligand3_pos_1*y(1)-L3*Kons.Kon_Receptor1_pos_3_Ligand3_pos_2*y(1)-L3*Kons.Kon_Receptor1_pos_3_Ligand3_pos_3*y(1)-L3*Kons.Kon_Receptor1_pos_2_Ligand3_pos_1*y(1)-L3*Kons.Kon_Receptor1_pos_2_Ligand3_pos_2*y(1)-L3*Kons.Kon_Receptor1_pos_2_Ligand3_pos_3*y(1)-L3*Kons.Kon_Receptor1_pos_1_Ligand3_pos_1*y(1)-L3*Kons.Kon_Receptor1_pos_1_Ligand3_pos_2*y(1)-L3*Kons.Kon_Receptor1_pos_1_Ligand3_pos_3*y(1);
dydt(2)=+L3*Kons.Kon_Receptor1_pos_3_Ligand3_pos_1*y(1)+Koffs.Koff_Receptor1_pos_2_Ligand3_pos_1*y(8)+Koffs.Koff_Receptor1_pos_2_Ligand3_pos_2*y(12)+Koffs.Koff_Receptor1_pos_2_Ligand3_pos_2*y(14)+Koffs.Koff_Receptor1_pos_2_Ligand3_pos_3*y(18)+Koffs.Koff_Receptor1_pos_2_Ligand3_pos_3*y(20)+Koffs.Koff_Receptor1_pos_1_Ligand3_pos_1*y(26)+Koffs.Koff_Receptor1_pos_1_Ligand3_pos_2*y(58)+Koffs.Koff_Receptor1_pos_1_Ligand3_pos_2*y(60)+Koffs.Koff_Receptor1_pos_1_Ligand3_pos_3*y(92)+Koffs.Koff_Receptor1_pos_1_Ligand3_pos_3*y(94)-Koffs.Koff_Receptor1_pos_3_Ligand3_pos_1*y(2)-L3*Kons.Kon_Receptor1_pos_2_Ligand3_pos_1*y(2)-Kons.Kon_Receptor1_pos_2_Ligand3_pos_2*EffCs.EffC_reverse_Receptor1_from2_to3_0_Ligand3_from1_to2_0*y(2)-L3*Kons.Kon_Receptor1_pos_2_Ligand3_pos_2*y(2)-Kons.Kon_Receptor1_pos_2_Ligand3_pos_3*EffCs.EffC_reverse_Receptor1_from2_to3_0_Ligand3_from1_to3_0*y(2)-L3*Kons.Kon_Receptor1_pos_2_Ligand3_pos_3*y(2)-L3*Kons.Kon_Receptor1_pos_1_Ligand3_pos_1*y(2)-Kons.Kon_Receptor1_pos_1_Ligand3_pos_2*EffCs.EffC_reverse_Receptor1_from1_to3_0_Ligand3_from1_to2_0*y(2)-L3*Kons.Kon_Receptor1_pos_1_Ligand3_pos_2*y(2)-Kons.Kon_Receptor1_pos_1_Ligand3_pos_3*EffCs.EffC_reverse_Receptor1_from1_to3_0_Ligand3_from1_to3_0*y(2)-L3*Kons.Kon_Receptor1_pos_1_Ligand3_pos_3*y(2);
dydt(3)=+L3*Kons.Kon_Receptor1_pos_3_Ligand3_pos_2*y(1)+Koffs.Koff_Receptor1_pos_2_Ligand3_pos_1*y(6)+Koffs.Koff_Receptor1_pos_2_Ligand3_pos_1*y(9)+Koffs.Koff_Receptor1_pos_2_Ligand3_pos_2*y(15)+Koffs.Koff_Receptor1_pos_2_Ligand3_pos_3*y(19)+Koffs.Koff_Receptor1_pos_2_Ligand3_pos_3*y(21)+Koffs.Koff_Receptor1_pos_1_Ligand3_pos_1*y(24)+Koffs.Koff_Receptor1_pos_1_Ligand3_pos_1*y(27)+Koffs.Koff_Receptor1_pos_1_Ligand3_pos_2*y(61)+Koffs.Koff_Receptor1_pos_1_Ligand3_pos_3*y(93)+Koffs.Koff_Receptor1_pos_1_Ligand3_pos_3*y(95)-Koffs.Koff_Receptor1_pos_3_Ligand3_pos_2*y(3)-Kons.Kon_Receptor1_pos_2_Ligand3_pos_1*EffCs.EffC_inline_Receptor1_from2_to3_0_Ligand3_from1_to2_0*y(3)-L3*Kons.Kon_Receptor1_pos_2_Ligand3_pos_1*y(3)-L3*Kons.Kon_Receptor1_pos_2_Ligand3_pos_2*y(3)-Kons.Kon_Receptor1_pos_2_Ligand3_pos_3*EffCs.EffC_reverse_Receptor1_from2_to3_0_Ligand3_from2_to3_0*y(3)-L3*Kons.Kon_Receptor1_pos_2_Ligand3_pos_3*y(3)-Kons.Kon_Receptor1_pos_1_Ligand3_pos_1*EffCs.EffC_inline_Receptor1_from1_to3_0_Ligand3_from1_to2_0*y(3)-L3*Kons.Kon_Receptor1_pos_1_Ligand3_pos_1*y(3)-L3*Kons.Kon_Receptor1_pos_1_Ligand3_pos_2*y(3)-Kons.Kon_Receptor1_pos_1_Ligand3_pos_3*EffCs.EffC_reverse_Receptor1_from1_to3_0_Ligand3_from2_to3_0*y(3)-L3*Kons.Kon_Receptor1_pos_1_Ligand3_pos_3*y(3);
dydt(4)=+L3*Kons.Kon_Receptor1_pos_3_Ligand3_pos_3*y(1)+Koffs.Koff_Receptor1_pos_2_Ligand3_pos_1*y(7)+Koffs.Koff_Receptor1_pos_2_Ligand3_pos_1*y(10)+Koffs.Koff_Receptor1_pos_2_Ligand3_pos_2*y(13)+Koffs.Koff_Receptor1_pos_2_Ligand3_pos_2*y(16)+Koffs.Koff_Receptor1_pos_2_Ligand3_pos_3*y(22)+Koffs.Koff_Receptor1_pos_1_Ligand3_pos_1*y(25)+Koffs.Koff_Receptor1_pos_1_Ligand3_pos_1*y(28)+Koffs.Koff_Receptor1_pos_1_Ligand3_pos_2*y(59)+Koffs.Koff_Receptor1_pos_1_Ligand3_pos_2*y(62)+Koffs.Koff_Receptor1_pos_1_Ligand3_pos_3*y(96)-Koffs.Koff_Receptor1_pos_3_Ligand3_pos_3*y(4)-Kons.Kon_Receptor1_pos_2_Ligand3_pos_1*EffCs.EffC_inline_Receptor1_from2_to3_0_Ligand3_from1_to3_0*y(4)-L3*Kons.Kon_Receptor1_pos_2_Ligand3_pos_1*y(4)-Kons.Kon_Receptor1_pos_2_Ligand3_pos_2*EffCs.EffC_inline_Receptor1_from2_to3_0_Ligand3_from2_to3_0*y(4)-L3*Kons.Kon_Receptor1_pos_2_Ligand3_pos_2*y(4)-L3*Kons.Kon_Receptor1_pos_2_Ligand3_pos_3*y(4)-Kons.Kon_Receptor1_pos_1_Ligand3_pos_1*EffCs.EffC_inline_Receptor1_from1_to3_0_Ligand3_from1_to3_0*y(4)-L3*Kons.Kon_Receptor1_pos_1_Ligand3_pos_1*y(4)-Kons.Kon_Receptor1_pos_1_Ligand3_pos_2*EffCs.EffC_inline_Receptor1_from1_to3_0_Ligand3_from2_to3_0*y(4)-L3*Kons.Kon_Receptor1_pos_1_Ligand3_pos_2*y(4)-L3*Kons.Kon_Receptor1_pos_1_Ligand3_pos_3*y(4);
dydt(5)=+L3*Kons.Kon_Receptor1_pos_2_Ligand3_pos_1*y(1)+Koffs.Koff_Receptor1_pos_3_Ligand3_pos_2*y(6)+Koffs.Koff_Receptor1_pos_3_Ligand3_pos_3*y(7)+Koffs.Koff_Receptor1_pos_3_Ligand3_pos_1*y(8)+Koffs.Koff_Receptor1_pos_3_Ligand3_pos_2*y(9)+Koffs.Koff_Receptor1_pos_3_Ligand3_pos_3*y(10)+Koffs.Koff_Receptor1_pos_1_Ligand3_pos_1*y(39)+Koffs.Koff_Receptor1_pos_1_Ligand3_pos_2*y(63)+Koffs.Koff_Receptor1_pos_1_Ligand3_pos_2*y(73)+Koffs.Koff_Receptor1_pos_1_Ligand3_pos_3*y(97)+Koffs.Koff_Receptor1_pos_1_Ligand3_pos_3*y(107)-Koffs.Koff_Receptor1_pos_2_Ligand3_pos_1*y(5)-Kons.Kon_Receptor1_pos_3_Ligand3_pos_2*EffCs.EffC_inline_Receptor1_from2_to3_0_Ligand3_from1_to2_0*y(5)-Kons.Kon_Receptor1_pos_3_Ligand3_pos_3*EffCs.EffC_inline_Receptor1_from2_to3_0_Ligand3_from1_to3_0*y(5)-L3*Kons.Kon_Receptor1_pos_3_Ligand3_pos_1*y(5)-L3*Kons.Kon_Receptor1_pos_3_Ligand3_pos_2*y(5)-L3*Kons.Kon_Receptor1_pos_3_Ligand3_pos_3*y(5)-L3*Kons.Kon_Receptor1_pos_1_Ligand3_pos_1*y(5)-Kons.Kon_Receptor1_pos_1_Ligand3_pos_2*EffCs.EffC_reverse_Receptor1_from1_to2_0_Ligand3_from1_to2_0*y(5)-L3*Kons.Kon_Receptor1_pos_1_Ligand3_pos_2*y(5)-Kons.Kon_Receptor1_pos_1_Ligand3_pos_3*EffCs.EffC_reverse_Receptor1_from1_to2_0_Ligand3_from1_to3_0*y(5)-L3*Kons.Kon_Receptor1_pos_1_Ligand3_pos_3*y(5);
dydt(6)=+Kons.Kon_Receptor1_pos_2_Ligand3_pos_1*EffCs.EffC_inline_Receptor1_from2_to3_0_Ligand3_from1_to2_0*y(3)+Kons.Kon_Receptor1_pos_3_Ligand3_pos_2*EffCs.EffC_inline_Receptor1_from2_to3_0_Ligand3_from1_to2_0*y(5)+Koffs.Koff_Receptor1_pos_1_Ligand3_pos_3*y(98)+Koffs.Koff_Receptor1_pos_1_Ligand3_pos_1*y(125)+Koffs.Koff_Receptor1_pos_1_Ligand3_pos_2*y(131)+Koffs.Koff_Receptor1_pos_1_Ligand3_pos_3*y(137)-Koffs.Koff_Receptor1_pos_2_Ligand3_pos_1*y(6)-Koffs.Koff_Receptor1_pos_3_Ligand3_pos_2*y(6)-Kons.Kon_Receptor1_pos_1_Ligand3_pos_3 * EffCs.EffC_reverse_Receptor1_from2_to1_3_Ligand3_from1_to3_2*y(6)-L3*Kons.Kon_Receptor1_pos_1_Ligand3_pos_1*y(6)-L3*Kons.Kon_Receptor1_pos_1_Ligand3_pos_2*y(6)-L3*Kons.Kon_Receptor1_pos_1_Ligand3_pos_3*y(6);
dydt(7)=+Kons.Kon_Receptor1_pos_2_Ligand3_pos_1*EffCs.EffC_inline_Receptor1_from2_to3_0_Ligand3_from1_to3_0*y(4)+Kons.Kon_Receptor1_pos_3_Ligand3_pos_3*EffCs.EffC_inline_Receptor1_from2_to3_0_Ligand3_from1_to3_0*y(5)+Koffs.Koff_Receptor1_pos_1_Ligand3_pos_2*y(64)+Koffs.Koff_Receptor1_pos_1_Ligand3_pos_1*y(126)+Koffs.Koff_Receptor1_pos_1_Ligand3_pos_2*y(132)+Koffs.Koff_Receptor1_pos_1_Ligand3_pos_3*y(138)-Koffs.Koff_Receptor1_pos_2_Ligand3_pos_1*y(7)-Koffs.Koff_Receptor1_pos_3_Ligand3_pos_3*y(7)-Kons.Kon_Receptor1_pos_1_Ligand3_pos_2 * EffCs.EffC_reverse_Receptor1_from2_to1_3_Ligand3_from1_to2_3*y(7)-L3*Kons.Kon_Receptor1_pos_1_Ligand3_pos_1*y(7)-L3*Kons.Kon_Receptor1_pos_1_Ligand3_pos_2*y(7)-L3*Kons.Kon_Receptor1_pos_1_Ligand3_pos_3*y(7);
dydt(8)=+L3*Kons.Kon_Receptor1_pos_2_Ligand3_pos_1*y(2)+L3*Kons.Kon_Receptor1_pos_3_Ligand3_pos_1*y(5)+Koffs.Koff_Receptor1_pos_1_Ligand3_pos_1*y(42)+Koffs.Koff_Receptor1_pos_1_Ligand3_pos_2*y(65)+Koffs.Koff_Receptor1_pos_1_Ligand3_pos_2*y(74)+Koffs.Koff_Receptor1_pos_1_Ligand3_pos_2*y(76)+Koffs.Koff_Receptor1_pos_1_Ligand3_pos_3*y(99)+Koffs.Koff_Receptor1_pos_1_Ligand3_pos_3*y(108)+Koffs.Koff_Receptor1_pos_1_Ligand3_pos_3*y(110)-Koffs.Koff_Receptor1_pos_2_Ligand3_pos_1*y(8)-Koffs.Koff_Receptor1_pos_3_Ligand3_pos_1*y(8)-L3*Kons.Kon_Receptor1_pos_1_Ligand3_pos_1*y(8)-Kons.Kon_Receptor1_pos_1_Ligand3_pos_2*EffCs.EffC_reverse_Receptor1_from1_to2_0_Ligand3_from1_to2_0*y(8)-Kons.Kon_Receptor1_pos_1_Ligand3_pos_2*EffCs.EffC_reverse_Receptor1_from1_to3_0_Ligand3_from1_to2_0*y(8)-L3*Kons.Kon_Receptor1_pos_1_Ligand3_pos_2*y(8)-Kons.Kon_Receptor1_pos_1_Ligand3_pos_3*EffCs.EffC_reverse_Receptor1_from1_to2_0_Ligand3_from1_to3_0*y(8)-Kons.Kon_Receptor1_pos_1_Ligand3_pos_3*EffCs.EffC_reverse_Receptor1_from1_to3_0_Ligand3_from1_to3_0*y(8)-L3*Kons.Kon_Receptor1_pos_1_Ligand3_pos_3*y(8);
dydt(9)=+L3*Kons.Kon_Receptor1_pos_2_Ligand3_pos_1*y(3)+L3*Kons.Kon_Receptor1_pos_3_Ligand3_pos_2*y(5)+Koffs.Koff_Receptor1_pos_1_Ligand3_pos_1*y(40)+Koffs.Koff_Receptor1_pos_1_Ligand3_pos_1*y(43)+Koffs.Koff_Receptor1_pos_1_Ligand3_pos_2*y(66)+Koffs.Koff_Receptor1_pos_1_Ligand3_pos_2*y(77)+Koffs.Koff_Receptor1_pos_1_Ligand3_pos_3*y(100)+Koffs.Koff_Receptor1_pos_1_Ligand3_pos_3*y(109)+Koffs.Koff_Receptor1_pos_1_Ligand3_pos_3*y(111)-Koffs.Koff_Receptor1_pos_2_Ligand3_pos_1*y(9)-Koffs.Koff_Receptor1_pos_3_Ligand3_pos_2*y(9)-Kons.Kon_Receptor1_pos_1_Ligand3_pos_1*EffCs.EffC_inline_Receptor1_from1_to3_0_Ligand3_from1_to2_0*y(9)-L3*Kons.Kon_Receptor1_pos_1_Ligand3_pos_1*y(9)-Kons.Kon_Receptor1_pos_1_Ligand3_pos_2*EffCs.EffC_reverse_Receptor1_from1_to2_0_Ligand3_from1_to2_0*y(9)-L3*Kons.Kon_Receptor1_pos_1_Ligand3_pos_2*y(9)-Kons.Kon_Receptor1_pos_1_Ligand3_pos_3*EffCs.EffC_reverse_Receptor1_from1_to2_0_Ligand3_from1_to3_0*y(9)-Kons.Kon_Receptor1_pos_1_Ligand3_pos_3*EffCs.EffC_reverse_Receptor1_from1_to3_0_Ligand3_from2_to3_0*y(9)-L3*Kons.Kon_Receptor1_pos_1_Ligand3_pos_3*y(9);
dydt(10)=+L3*Kons.Kon_Receptor1_pos_2_Ligand3_pos_1*y(4)+L3*Kons.Kon_Receptor1_pos_3_Ligand3_pos_3*y(5)+Koffs.Koff_Receptor1_pos_1_Ligand3_pos_1*y(41)+Koffs.Koff_Receptor1_pos_1_Ligand3_pos_1*y(44)+Koffs.Koff_Receptor1_pos_1_Ligand3_pos_2*y(67)+Koffs.Koff_Receptor1_pos_1_Ligand3_pos_2*y(75)+Koffs.Koff_Receptor1_pos_1_Ligand3_pos_2*y(78)+Koffs.Koff_Receptor1_pos_1_Ligand3_pos_3*y(101)+Koffs.Koff_Receptor1_pos_1_Ligand3_pos_3*y(112)-Koffs.Koff_Receptor1_pos_2_Ligand3_pos_1*y(10)-Koffs.Koff_Receptor1_pos_3_Ligand3_pos_3*y(10)-Kons.Kon_Receptor1_pos_1_Ligand3_pos_1*EffCs.EffC_inline_Receptor1_from1_to3_0_Ligand3_from1_to3_0*y(10)-L3*Kons.Kon_Receptor1_pos_1_Ligand3_pos_1*y(10)-Kons.Kon_Receptor1_pos_1_Ligand3_pos_2*EffCs.EffC_reverse_Receptor1_from1_to2_0_Ligand3_from1_to2_0*y(10)-Kons.Kon_Receptor1_pos_1_Ligand3_pos_2*EffCs.EffC_inline_Receptor1_from1_to3_0_Ligand3_from2_to3_0*y(10)-L3*Kons.Kon_Receptor1_pos_1_Ligand3_pos_2*y(10)-Kons.Kon_Receptor1_pos_1_Ligand3_pos_3*EffCs.EffC_reverse_Receptor1_from1_to2_0_Ligand3_from1_to3_0*y(10)-L3*Kons.Kon_Receptor1_pos_1_Ligand3_pos_3*y(10);
dydt(11)=+L3*Kons.Kon_Receptor1_pos_2_Ligand3_pos_2*y(1)+Koffs.Koff_Receptor1_pos_3_Ligand3_pos_1*y(12)+Koffs.Koff_Receptor1_pos_3_Ligand3_pos_3*y(13)+Koffs.Koff_Receptor1_pos_3_Ligand3_pos_1*y(14)+Koffs.Koff_Receptor1_pos_3_Ligand3_pos_2*y(15)+Koffs.Koff_Receptor1_pos_3_Ligand3_pos_3*y(16)+Koffs.Koff_Receptor1_pos_1_Ligand3_pos_1*y(29)+Koffs.Koff_Receptor1_pos_1_Ligand3_pos_1*y(45)+Koffs.Koff_Receptor1_pos_1_Ligand3_pos_2*y(79)+Koffs.Koff_Receptor1_pos_1_Ligand3_pos_3*y(102)+Koffs.Koff_Receptor1_pos_1_Ligand3_pos_3*y(113)-Koffs.Koff_Receptor1_pos_2_Ligand3_pos_2*y(11)-Kons.Kon_Receptor1_pos_3_Ligand3_pos_1*EffCs.EffC_reverse_Receptor1_from2_to3_0_Ligand3_from1_to2_0*y(11)-Kons.Kon_Receptor1_pos_3_Ligand3_pos_3*EffCs.EffC_inline_Receptor1_from2_to3_0_Ligand3_from2_to3_0*y(11)-L3*Kons.Kon_Receptor1_pos_3_Ligand3_pos_1*y(11)-L3*Kons.Kon_Receptor1_pos_3_Ligand3_pos_2*y(11)-L3*Kons.Kon_Receptor1_pos_3_Ligand3_pos_3*y(11)-Kons.Kon_Receptor1_pos_1_Ligand3_pos_1*EffCs.EffC_inline_Receptor1_from1_to2_0_Ligand3_from1_to2_0*y(11)-L3*Kons.Kon_Receptor1_pos_1_Ligand3_pos_1*y(11)-L3*Kons.Kon_Receptor1_pos_1_Ligand3_pos_2*y(11)-Kons.Kon_Receptor1_pos_1_Ligand3_pos_3*EffCs.EffC_reverse_Receptor1_from1_to2_0_Ligand3_from2_to3_0*y(11)-L3*Kons.Kon_Receptor1_pos_1_Ligand3_pos_3*y(11);
dydt(12)=+Kons.Kon_Receptor1_pos_2_Ligand3_pos_2*EffCs.EffC_reverse_Receptor1_from2_to3_0_Ligand3_from1_to2_0*y(2)+Kons.Kon_Receptor1_pos_3_Ligand3_pos_1*EffCs.EffC_reverse_Receptor1_from2_to3_0_Ligand3_from1_to2_0*y(11)+Koffs.Koff_Receptor1_pos_1_Ligand3_pos_3*y(103)+Koffs.Koff_Receptor1_pos_1_Ligand3_pos_1*y(127)+Koffs.Koff_Receptor1_pos_1_Ligand3_pos_2*y(133)+Koffs.Koff_Receptor1_pos_1_Ligand3_pos_3*y(139)-Koffs.Koff_Receptor1_pos_2_Ligand3_pos_2*y(12)-Koffs.Koff_Receptor1_pos_3_Ligand3_pos_1*y(12)-Kons.Kon_Receptor1_pos_1_Ligand3_pos_3 * EffCs.EffC_reverse_Receptor1_from2_to1_3_Ligand3_from1_to3_2*y(12)-L3*Kons.Kon_Receptor1_pos_1_Ligand3_pos_1*y(12)-L3*Kons.Kon_Receptor1_pos_1_Ligand3_pos_2*y(12)-L3*Kons.Kon_Receptor1_pos_1_Ligand3_pos_3*y(12);
dydt(13)=+Kons.Kon_Receptor1_pos_2_Ligand3_pos_2*EffCs.EffC_inline_Receptor1_from2_to3_0_Ligand3_from2_to3_0*y(4)+Kons.Kon_Receptor1_pos_3_Ligand3_pos_3*EffCs.EffC_inline_Receptor1_from2_to3_0_Ligand3_from2_to3_0*y(11)+Koffs.Koff_Receptor1_pos_1_Ligand3_pos_1*y(30)+Koffs.Koff_Receptor1_pos_1_Ligand3_pos_1*y(128)+Koffs.Koff_Receptor1_pos_1_Ligand3_pos_2*y(134)+Koffs.Koff_Receptor1_pos_1_Ligand3_pos_3*y(140)-Koffs.Koff_Receptor1_pos_2_Ligand3_pos_2*y(13)-Koffs.Koff_Receptor1_pos_3_Ligand3_pos_3*y(13)-Kons.Kon_Receptor1_pos_1_Ligand3_pos_1 * EffCs.EffC_inline_Receptor1_from2_to1_3_Ligand3_from2_to1_3*y(13)-L3*Kons.Kon_Receptor1_pos_1_Ligand3_pos_1*y(13)-L3*Kons.Kon_Receptor1_pos_1_Ligand3_pos_2*y(13)-L3*Kons.Kon_Receptor1_pos_1_Ligand3_pos_3*y(13);
dydt(14)=+L3*Kons.Kon_Receptor1_pos_2_Ligand3_pos_2*y(2)+L3*Kons.Kon_Receptor1_pos_3_Ligand3_pos_1*y(11)+Koffs.Koff_Receptor1_pos_1_Ligand3_pos_1*y(31)+Koffs.Koff_Receptor1_pos_1_Ligand3_pos_1*y(48)+Koffs.Koff_Receptor1_pos_1_Ligand3_pos_2*y(80)+Koffs.Koff_Receptor1_pos_1_Ligand3_pos_2*y(82)+Koffs.Koff_Receptor1_pos_1_Ligand3_pos_3*y(104)+Koffs.Koff_Receptor1_pos_1_Ligand3_pos_3*y(114)+Koffs.Koff_Receptor1_pos_1_Ligand3_pos_3*y(116)-Koffs.Koff_Receptor1_pos_2_Ligand3_pos_2*y(14)-Koffs.Koff_Receptor1_pos_3_Ligand3_pos_1*y(14)-Kons.Kon_Receptor1_pos_1_Ligand3_pos_1*EffCs.EffC_inline_Receptor1_from1_to2_0_Ligand3_from1_to2_0*y(14)-L3*Kons.Kon_Receptor1_pos_1_Ligand3_pos_1*y(14)-Kons.Kon_Receptor1_pos_1_Ligand3_pos_2*EffCs.EffC_reverse_Receptor1_from1_to3_0_Ligand3_from1_to2_0*y(14)-L3*Kons.Kon_Receptor1_pos_1_Ligand3_pos_2*y(14)-Kons.Kon_Receptor1_pos_1_Ligand3_pos_3*EffCs.EffC_reverse_Receptor1_from1_to2_0_Ligand3_from2_to3_0*y(14)-Kons.Kon_Receptor1_pos_1_Ligand3_pos_3*EffCs.EffC_reverse_Receptor1_from1_to3_0_Ligand3_from1_to3_0*y(14)-L3*Kons.Kon_Receptor1_pos_1_Ligand3_pos_3*y(14);
dydt(15)=+L3*Kons.Kon_Receptor1_pos_2_Ligand3_pos_2*y(3)+L3*Kons.Kon_Receptor1_pos_3_Ligand3_pos_2*y(11)+Koffs.Koff_Receptor1_pos_1_Ligand3_pos_1*y(32)+Koffs.Koff_Receptor1_pos_1_Ligand3_pos_1*y(46)+Koffs.Koff_Receptor1_pos_1_Ligand3_pos_1*y(49)+Koffs.Koff_Receptor1_pos_1_Ligand3_pos_2*y(83)+Koffs.Koff_Receptor1_pos_1_Ligand3_pos_3*y(105)+Koffs.Koff_Receptor1_pos_1_Ligand3_pos_3*y(115)+Koffs.Koff_Receptor1_pos_1_Ligand3_pos_3*y(117)-Koffs.Koff_Receptor1_pos_2_Ligand3_pos_2*y(15)-Koffs.Koff_Receptor1_pos_3_Ligand3_pos_2*y(15)-Kons.Kon_Receptor1_pos_1_Ligand3_pos_1*EffCs.EffC_inline_Receptor1_from1_to2_0_Ligand3_from1_to2_0*y(15)-Kons.Kon_Receptor1_pos_1_Ligand3_pos_1*EffCs.EffC_inline_Receptor1_from1_to3_0_Ligand3_from1_to2_0*y(15)-L3*Kons.Kon_Receptor1_pos_1_Ligand3_pos_1*y(15)-L3*Kons.Kon_Receptor1_pos_1_Ligand3_pos_2*y(15)-Kons.Kon_Receptor1_pos_1_Ligand3_pos_3*EffCs.EffC_reverse_Receptor1_from1_to2_0_Ligand3_from2_to3_0*y(15)-Kons.Kon_Receptor1_pos_1_Ligand3_pos_3*EffCs.EffC_reverse_Receptor1_from1_to3_0_Ligand3_from2_to3_0*y(15)-L3*Kons.Kon_Receptor1_pos_1_Ligand3_pos_3*y(15);
dydt(16)=+L3*Kons.Kon_Receptor1_pos_2_Ligand3_pos_2*y(4)+L3*Kons.Kon_Receptor1_pos_3_Ligand3_pos_3*y(11)+Koffs.Koff_Receptor1_pos_1_Ligand3_pos_1*y(33)+Koffs.Koff_Receptor1_pos_1_Ligand3_pos_1*y(47)+Koffs.Koff_Receptor1_pos_1_Ligand3_pos_1*y(50)+Koffs.Koff_Receptor1_pos_1_Ligand3_pos_2*y(81)+Koffs.Koff_Receptor1_pos_1_Ligand3_pos_2*y(84)+Koffs.Koff_Receptor1_pos_1_Ligand3_pos_3*y(106)+Koffs.Koff_Receptor1_pos_1_Ligand3_pos_3*y(118)-Koffs.Koff_Receptor1_pos_2_Ligand3_pos_2*y(16)-Koffs.Koff_Receptor1_pos_3_Ligand3_pos_3*y(16)-Kons.Kon_Receptor1_pos_1_Ligand3_pos_1*EffCs.EffC_inline_Receptor1_from1_to2_0_Ligand3_from1_to2_0*y(16)-Kons.Kon_Receptor1_pos_1_Ligand3_pos_1*EffCs.EffC_inline_Receptor1_from1_to3_0_Ligand3_from1_to3_0*y(16)-L3*Kons.Kon_Receptor1_pos_1_Ligand3_pos_1*y(16)-Kons.Kon_Receptor1_pos_1_Ligand3_pos_2*EffCs.EffC_inline_Receptor1_from1_to3_0_Ligand3_from2_to3_0*y(16)-L3*Kons.Kon_Receptor1_pos_1_Ligand3_pos_2*y(16)-Kons.Kon_Receptor1_pos_1_Ligand3_pos_3*EffCs.EffC_reverse_Receptor1_from1_to2_0_Ligand3_from2_to3_0*y(16)-L3*Kons.Kon_Receptor1_pos_1_Ligand3_pos_3*y(16);
dydt(17)=+L3*Kons.Kon_Receptor1_pos_2_Ligand3_pos_3*y(1)+Koffs.Koff_Receptor1_pos_3_Ligand3_pos_1*y(18)+Koffs.Koff_Receptor1_pos_3_Ligand3_pos_2*y(19)+Koffs.Koff_Receptor1_pos_3_Ligand3_pos_1*y(20)+Koffs.Koff_Receptor1_pos_3_Ligand3_pos_2*y(21)+Koffs.Koff_Receptor1_pos_3_Ligand3_pos_3*y(22)+Koffs.Koff_Receptor1_pos_1_Ligand3_pos_1*y(34)+Koffs.Koff_Receptor1_pos_1_Ligand3_pos_1*y(51)+Koffs.Koff_Receptor1_pos_1_Ligand3_pos_2*y(68)+Koffs.Koff_Receptor1_pos_1_Ligand3_pos_2*y(85)+Koffs.Koff_Receptor1_pos_1_Ligand3_pos_3*y(119)-Koffs.Koff_Receptor1_pos_2_Ligand3_pos_3*y(17)-Kons.Kon_Receptor1_pos_3_Ligand3_pos_1*EffCs.EffC_reverse_Receptor1_from2_to3_0_Ligand3_from1_to3_0*y(17)-Kons.Kon_Receptor1_pos_3_Ligand3_pos_2*EffCs.EffC_reverse_Receptor1_from2_to3_0_Ligand3_from2_to3_0*y(17)-L3*Kons.Kon_Receptor1_pos_3_Ligand3_pos_1*y(17)-L3*Kons.Kon_Receptor1_pos_3_Ligand3_pos_2*y(17)-L3*Kons.Kon_Receptor1_pos_3_Ligand3_pos_3*y(17)-Kons.Kon_Receptor1_pos_1_Ligand3_pos_1*EffCs.EffC_inline_Receptor1_from1_to2_0_Ligand3_from1_to3_0*y(17)-L3*Kons.Kon_Receptor1_pos_1_Ligand3_pos_1*y(17)-Kons.Kon_Receptor1_pos_1_Ligand3_pos_2*EffCs.EffC_inline_Receptor1_from1_to2_0_Ligand3_from2_to3_0*y(17)-L3*Kons.Kon_Receptor1_pos_1_Ligand3_pos_2*y(17)-L3*Kons.Kon_Receptor1_pos_1_Ligand3_pos_3*y(17);
dydt(18)=+Kons.Kon_Receptor1_pos_2_Ligand3_pos_3*EffCs.EffC_reverse_Receptor1_from2_to3_0_Ligand3_from1_to3_0*y(2)+Kons.Kon_Receptor1_pos_3_Ligand3_pos_1*EffCs.EffC_reverse_Receptor1_from2_to3_0_Ligand3_from1_to3_0*y(17)+Koffs.Koff_Receptor1_pos_1_Ligand3_pos_2*y(69)+Koffs.Koff_Receptor1_pos_1_Ligand3_pos_1*y(129)+Koffs.Koff_Receptor1_pos_1_Ligand3_pos_2*y(135)+Koffs.Koff_Receptor1_pos_1_Ligand3_pos_3*y(141)-Koffs.Koff_Receptor1_pos_2_Ligand3_pos_3*y(18)-Koffs.Koff_Receptor1_pos_3_Ligand3_pos_1*y(18)-Kons.Kon_Receptor1_pos_1_Ligand3_pos_2 * EffCs.EffC_reverse_Receptor1_from2_to1_3_Ligand3_from1_to2_3*y(18)-L3*Kons.Kon_Receptor1_pos_1_Ligand3_pos_1*y(18)-L3*Kons.Kon_Receptor1_pos_1_Ligand3_pos_2*y(18)-L3*Kons.Kon_Receptor1_pos_1_Ligand3_pos_3*y(18);
dydt(19)=+Kons.Kon_Receptor1_pos_2_Ligand3_pos_3*EffCs.EffC_reverse_Receptor1_from2_to3_0_Ligand3_from2_to3_0*y(3)+Kons.Kon_Receptor1_pos_3_Ligand3_pos_2*EffCs.EffC_reverse_Receptor1_from2_to3_0_Ligand3_from2_to3_0*y(17)+Koffs.Koff_Receptor1_pos_1_Ligand3_pos_1*y(35)+Koffs.Koff_Receptor1_pos_1_Ligand3_pos_1*y(130)+Koffs.Koff_Receptor1_pos_1_Ligand3_pos_2*y(136)+Koffs.Koff_Receptor1_pos_1_Ligand3_pos_3*y(142)-Koffs.Koff_Receptor1_pos_2_Ligand3_pos_3*y(19)-Koffs.Koff_Receptor1_pos_3_Ligand3_pos_2*y(19)-Kons.Kon_Receptor1_pos_1_Ligand3_pos_1 * EffCs.EffC_inline_Receptor1_from2_to1_3_Ligand3_from2_to1_3*y(19)-L3*Kons.Kon_Receptor1_pos_1_Ligand3_pos_1*y(19)-L3*Kons.Kon_Receptor1_pos_1_Ligand3_pos_2*y(19)-L3*Kons.Kon_Receptor1_pos_1_Ligand3_pos_3*y(19);
dydt(20)=+L3*Kons.Kon_Receptor1_pos_2_Ligand3_pos_3*y(2)+L3*Kons.Kon_Receptor1_pos_3_Ligand3_pos_1*y(17)+Koffs.Koff_Receptor1_pos_1_Ligand3_pos_1*y(36)+Koffs.Koff_Receptor1_pos_1_Ligand3_pos_1*y(54)+Koffs.Koff_Receptor1_pos_1_Ligand3_pos_2*y(70)+Koffs.Koff_Receptor1_pos_1_Ligand3_pos_2*y(86)+Koffs.Koff_Receptor1_pos_1_Ligand3_pos_2*y(88)+Koffs.Koff_Receptor1_pos_1_Ligand3_pos_3*y(120)+Koffs.Koff_Receptor1_pos_1_Ligand3_pos_3*y(122)-Koffs.Koff_Receptor1_pos_2_Ligand3_pos_3*y(20)-Koffs.Koff_Receptor1_pos_3_Ligand3_pos_1*y(20)-Kons.Kon_Receptor1_pos_1_Ligand3_pos_1*EffCs.EffC_inline_Receptor1_from1_to2_0_Ligand3_from1_to3_0*y(20)-L3*Kons.Kon_Receptor1_pos_1_Ligand3_pos_1*y(20)-Kons.Kon_Receptor1_pos_1_Ligand3_pos_2*EffCs.EffC_inline_Receptor1_from1_to2_0_Ligand3_from2_to3_0*y(20)-Kons.Kon_Receptor1_pos_1_Ligand3_pos_2*EffCs.EffC_reverse_Receptor1_from1_to3_0_Ligand3_from1_to2_0*y(20)-L3*Kons.Kon_Receptor1_pos_1_Ligand3_pos_2*y(20)-Kons.Kon_Receptor1_pos_1_Ligand3_pos_3*EffCs.EffC_reverse_Receptor1_from1_to3_0_Ligand3_from1_to3_0*y(20)-L3*Kons.Kon_Receptor1_pos_1_Ligand3_pos_3*y(20);
dydt(21)=+L3*Kons.Kon_Receptor1_pos_2_Ligand3_pos_3*y(3)+L3*Kons.Kon_Receptor1_pos_3_Ligand3_pos_2*y(17)+Koffs.Koff_Receptor1_pos_1_Ligand3_pos_1*y(37)+Koffs.Koff_Receptor1_pos_1_Ligand3_pos_1*y(52)+Koffs.Koff_Receptor1_pos_1_Ligand3_pos_1*y(55)+Koffs.Koff_Receptor1_pos_1_Ligand3_pos_2*y(71)+Koffs.Koff_Receptor1_pos_1_Ligand3_pos_2*y(89)+Koffs.Koff_Receptor1_pos_1_Ligand3_pos_3*y(121)+Koffs.Koff_Receptor1_pos_1_Ligand3_pos_3*y(123)-Koffs.Koff_Receptor1_pos_2_Ligand3_pos_3*y(21)-Koffs.Koff_Receptor1_pos_3_Ligand3_pos_2*y(21)-Kons.Kon_Receptor1_pos_1_Ligand3_pos_1*EffCs.EffC_inline_Receptor1_from1_to2_0_Ligand3_from1_to3_0*y(21)-Kons.Kon_Receptor1_pos_1_Ligand3_pos_1*EffCs.EffC_inline_Receptor1_from1_to3_0_Ligand3_from1_to2_0*y(21)-L3*Kons.Kon_Receptor1_pos_1_Ligand3_pos_1*y(21)-Kons.Kon_Receptor1_pos_1_Ligand3_pos_2*EffCs.EffC_inline_Receptor1_from1_to2_0_Ligand3_from2_to3_0*y(21)-L3*Kons.Kon_Receptor1_pos_1_Ligand3_pos_2*y(21)-Kons.Kon_Receptor1_pos_1_Ligand3_pos_3*EffCs.EffC_reverse_Receptor1_from1_to3_0_Ligand3_from2_to3_0*y(21)-L3*Kons.Kon_Receptor1_pos_1_Ligand3_pos_3*y(21);
dydt(22)=+L3*Kons.Kon_Receptor1_pos_2_Ligand3_pos_3*y(4)+L3*Kons.Kon_Receptor1_pos_3_Ligand3_pos_3*y(17)+Koffs.Koff_Receptor1_pos_1_Ligand3_pos_1*y(38)+Koffs.Koff_Receptor1_pos_1_Ligand3_pos_1*y(53)+Koffs.Koff_Receptor1_pos_1_Ligand3_pos_1*y(56)+Koffs.Koff_Receptor1_pos_1_Ligand3_pos_2*y(72)+Koffs.Koff_Receptor1_pos_1_Ligand3_pos_2*y(87)+Koffs.Koff_Receptor1_pos_1_Ligand3_pos_2*y(90)+Koffs.Koff_Receptor1_pos_1_Ligand3_pos_3*y(124)-Koffs.Koff_Receptor1_pos_2_Ligand3_pos_3*y(22)-Koffs.Koff_Receptor1_pos_3_Ligand3_pos_3*y(22)-Kons.Kon_Receptor1_pos_1_Ligand3_pos_1*EffCs.EffC_inline_Receptor1_from1_to2_0_Ligand3_from1_to3_0*y(22)-Kons.Kon_Receptor1_pos_1_Ligand3_pos_1*EffCs.EffC_inline_Receptor1_from1_to3_0_Ligand3_from1_to3_0*y(22)-L3*Kons.Kon_Receptor1_pos_1_Ligand3_pos_1*y(22)-Kons.Kon_Receptor1_pos_1_Ligand3_pos_2*EffCs.EffC_inline_Receptor1_from1_to2_0_Ligand3_from2_to3_0*y(22)-Kons.Kon_Receptor1_pos_1_Ligand3_pos_2*EffCs.EffC_inline_Receptor1_from1_to3_0_Ligand3_from2_to3_0*y(22)-L3*Kons.Kon_Receptor1_pos_1_Ligand3_pos_2*y(22)-L3*Kons.Kon_Receptor1_pos_1_Ligand3_pos_3*y(22);
dydt(23)=+L3*Kons.Kon_Receptor1_pos_1_Ligand3_pos_1*y(1)+Koffs.Koff_Receptor1_pos_3_Ligand3_pos_2*y(24)+Koffs.Koff_Receptor1_pos_3_Ligand3_pos_3*y(25)+Koffs.Koff_Receptor1_pos_3_Ligand3_pos_1*y(26)+Koffs.Koff_Receptor1_pos_3_Ligand3_pos_2*y(27)+Koffs.Koff_Receptor1_pos_3_Ligand3_pos_3*y(28)+Koffs.Koff_Receptor1_pos_2_Ligand3_pos_2*y(29)+Koffs.Koff_Receptor1_pos_2_Ligand3_pos_3*y(34)+Koffs.Koff_Receptor1_pos_2_Ligand3_pos_1*y(39)+Koffs.Koff_Receptor1_pos_2_Ligand3_pos_2*y(45)+Koffs.Koff_Receptor1_pos_2_Ligand3_pos_3*y(51)-Koffs.Koff_Receptor1_pos_1_Ligand3_pos_1*y(23)-Kons.Kon_Receptor1_pos_3_Ligand3_pos_2*EffCs.EffC_inline_Receptor1_from1_to3_0_Ligand3_from1_to2_0*y(23)-Kons.Kon_Receptor1_pos_3_Ligand3_pos_3*EffCs.EffC_inline_Receptor1_from1_to3_0_Ligand3_from1_to3_0*y(23)-L3*Kons.Kon_Receptor1_pos_3_Ligand3_pos_1*y(23)-L3*Kons.Kon_Receptor1_pos_3_Ligand3_pos_2*y(23)-L3*Kons.Kon_Receptor1_pos_3_Ligand3_pos_3*y(23)-Kons.Kon_Receptor1_pos_2_Ligand3_pos_2*EffCs.EffC_inline_Receptor1_from1_to2_0_Ligand3_from1_to2_0*y(23)-Kons.Kon_Receptor1_pos_2_Ligand3_pos_3*EffCs.EffC_inline_Receptor1_from1_to2_0_Ligand3_from1_to3_0*y(23)-L3*Kons.Kon_Receptor1_pos_2_Ligand3_pos_1*y(23)-L3*Kons.Kon_Receptor1_pos_2_Ligand3_pos_2*y(23)-L3*Kons.Kon_Receptor1_pos_2_Ligand3_pos_3*y(23);
dydt(24)=+Kons.Kon_Receptor1_pos_1_Ligand3_pos_1*EffCs.EffC_inline_Receptor1_from1_to3_0_Ligand3_from1_to2_0*y(3)+Kons.Kon_Receptor1_pos_3_Ligand3_pos_2*EffCs.EffC_inline_Receptor1_from1_to3_0_Ligand3_from1_to2_0*y(23)+Koffs.Koff_Receptor1_pos_2_Ligand3_pos_3*y(35)+Koffs.Koff_Receptor1_pos_2_Ligand3_pos_1*y(40)+Koffs.Koff_Receptor1_pos_2_Ligand3_pos_2*y(46)+Koffs.Koff_Receptor1_pos_2_Ligand3_pos_3*y(52)-Koffs.Koff_Receptor1_pos_1_Ligand3_pos_1*y(24)-Koffs.Koff_Receptor1_pos_3_Ligand3_pos_2*y(24)-Kons.Kon_Receptor1_pos_2_Ligand3_pos_3 * EffCs.EffC_reverse_Receptor1_from1_to2_3_Ligand3_from1_to3_2*y(24)-L3*Kons.Kon_Receptor1_pos_2_Ligand3_pos_1*y(24)-L3*Kons.Kon_Receptor1_pos_2_Ligand3_pos_2*y(24)-L3*Kons.Kon_Receptor1_pos_2_Ligand3_pos_3*y(24);
dydt(25)=+Kons.Kon_Receptor1_pos_1_Ligand3_pos_1*EffCs.EffC_inline_Receptor1_from1_to3_0_Ligand3_from1_to3_0*y(4)+Kons.Kon_Receptor1_pos_3_Ligand3_pos_3*EffCs.EffC_inline_Receptor1_from1_to3_0_Ligand3_from1_to3_0*y(23)+Koffs.Koff_Receptor1_pos_2_Ligand3_pos_2*y(30)+Koffs.Koff_Receptor1_pos_2_Ligand3_pos_1*y(41)+Koffs.Koff_Receptor1_pos_2_Ligand3_pos_2*y(47)+Koffs.Koff_Receptor1_pos_2_Ligand3_pos_3*y(53)-Koffs.Koff_Receptor1_pos_1_Ligand3_pos_1*y(25)-Koffs.Koff_Receptor1_pos_3_Ligand3_pos_3*y(25)-Kons.Kon_Receptor1_pos_2_Ligand3_pos_2 * EffCs.EffC_reverse_Receptor1_from1_to2_3_Ligand3_from1_to2_3*y(25)-L3*Kons.Kon_Receptor1_pos_2_Ligand3_pos_1*y(25)-L3*Kons.Kon_Receptor1_pos_2_Ligand3_pos_2*y(25)-L3*Kons.Kon_Receptor1_pos_2_Ligand3_pos_3*y(25);
dydt(26)=+L3*Kons.Kon_Receptor1_pos_1_Ligand3_pos_1*y(2)+L3*Kons.Kon_Receptor1_pos_3_Ligand3_pos_1*y(23)+Koffs.Koff_Receptor1_pos_2_Ligand3_pos_2*y(31)+Koffs.Koff_Receptor1_pos_2_Ligand3_pos_3*y(36)+Koffs.Koff_Receptor1_pos_2_Ligand3_pos_1*y(42)+Koffs.Koff_Receptor1_pos_2_Ligand3_pos_2*y(48)+Koffs.Koff_Receptor1_pos_2_Ligand3_pos_3*y(54)+Koffs.Koff_Receptor1_pos_2_Ligand3_pos_2*y(127)+Koffs.Koff_Receptor1_pos_2_Ligand3_pos_3*y(129)-Koffs.Koff_Receptor1_pos_1_Ligand3_pos_1*y(26)-Koffs.Koff_Receptor1_pos_3_Ligand3_pos_1*y(26)-Kons.Kon_Receptor1_pos_2_Ligand3_pos_2*EffCs.EffC_inline_Receptor1_from1_to2_0_Ligand3_from1_to2_0*y(26)-Kons.Kon_Receptor1_pos_2_Ligand3_pos_3*EffCs.EffC_inline_Receptor1_from1_to2_0_Ligand3_from1_to3_0*y(26)-L3*Kons.Kon_Receptor1_pos_2_Ligand3_pos_1*y(26)-L3*Kons.Kon_Receptor1_pos_2_Ligand3_pos_2*y(26)-L3*Kons.Kon_Receptor1_pos_2_Ligand3_pos_3*y(26)-Kons.Kon_Receptor1_pos_2_Ligand3_pos_2*EffCs.EffC_reverse_Receptor1_from2_to3_0_Ligand3_from1_to2_0*y(26)-Kons.Kon_Receptor1_pos_2_Ligand3_pos_3*EffCs.EffC_reverse_Receptor1_from2_to3_0_Ligand3_from1_to3_0*y(26);
dydt(27)=+L3*Kons.Kon_Receptor1_pos_1_Ligand3_pos_1*y(3)+L3*Kons.Kon_Receptor1_pos_3_Ligand3_pos_2*y(23)+Koffs.Koff_Receptor1_pos_2_Ligand3_pos_2*y(32)+Koffs.Koff_Receptor1_pos_2_Ligand3_pos_3*y(37)+Koffs.Koff_Receptor1_pos_2_Ligand3_pos_1*y(43)+Koffs.Koff_Receptor1_pos_2_Ligand3_pos_2*y(49)+Koffs.Koff_Receptor1_pos_2_Ligand3_pos_3*y(55)+Koffs.Koff_Receptor1_pos_2_Ligand3_pos_1*y(125)+Koffs.Koff_Receptor1_pos_2_Ligand3_pos_3*y(130)-Koffs.Koff_Receptor1_pos_1_Ligand3_pos_1*y(27)-Koffs.Koff_Receptor1_pos_3_Ligand3_pos_2*y(27)-Kons.Kon_Receptor1_pos_2_Ligand3_pos_2*EffCs.EffC_inline_Receptor1_from1_to2_0_Ligand3_from1_to2_0*y(27)-Kons.Kon_Receptor1_pos_2_Ligand3_pos_3*EffCs.EffC_inline_Receptor1_from1_to2_0_Ligand3_from1_to3_0*y(27)-L3*Kons.Kon_Receptor1_pos_2_Ligand3_pos_1*y(27)-L3*Kons.Kon_Receptor1_pos_2_Ligand3_pos_2*y(27)-L3*Kons.Kon_Receptor1_pos_2_Ligand3_pos_3*y(27)-Kons.Kon_Receptor1_pos_2_Ligand3_pos_1*EffCs.EffC_inline_Receptor1_from2_to3_0_Ligand3_from1_to2_0*y(27)-Kons.Kon_Receptor1_pos_2_Ligand3_pos_3*EffCs.EffC_reverse_Receptor1_from2_to3_0_Ligand3_from2_to3_0*y(27);
dydt(28)=+L3*Kons.Kon_Receptor1_pos_1_Ligand3_pos_1*y(4)+L3*Kons.Kon_Receptor1_pos_3_Ligand3_pos_3*y(23)+Koffs.Koff_Receptor1_pos_2_Ligand3_pos_2*y(33)+Koffs.Koff_Receptor1_pos_2_Ligand3_pos_3*y(38)+Koffs.Koff_Receptor1_pos_2_Ligand3_pos_1*y(44)+Koffs.Koff_Receptor1_pos_2_Ligand3_pos_2*y(50)+Koffs.Koff_Receptor1_pos_2_Ligand3_pos_3*y(56)+Koffs.Koff_Receptor1_pos_2_Ligand3_pos_1*y(126)+Koffs.Koff_Receptor1_pos_2_Ligand3_pos_2*y(128)-Koffs.Koff_Receptor1_pos_1_Ligand3_pos_1*y(28)-Koffs.Koff_Receptor1_pos_3_Ligand3_pos_3*y(28)-Kons.Kon_Receptor1_pos_2_Ligand3_pos_2*EffCs.EffC_inline_Receptor1_from1_to2_0_Ligand3_from1_to2_0*y(28)-Kons.Kon_Receptor1_pos_2_Ligand3_pos_3*EffCs.EffC_inline_Receptor1_from1_to2_0_Ligand3_from1_to3_0*y(28)-L3*Kons.Kon_Receptor1_pos_2_Ligand3_pos_1*y(28)-L3*Kons.Kon_Receptor1_pos_2_Ligand3_pos_2*y(28)-L3*Kons.Kon_Receptor1_pos_2_Ligand3_pos_3*y(28)-Kons.Kon_Receptor1_pos_2_Ligand3_pos_1*EffCs.EffC_inline_Receptor1_from2_to3_0_Ligand3_from1_to3_0*y(28)-Kons.Kon_Receptor1_pos_2_Ligand3_pos_2*EffCs.EffC_inline_Receptor1_from2_to3_0_Ligand3_from2_to3_0*y(28);
dydt(29)=+Kons.Kon_Receptor1_pos_1_Ligand3_pos_1*EffCs.EffC_inline_Receptor1_from1_to2_0_Ligand3_from1_to2_0*y(11)+Kons.Kon_Receptor1_pos_2_Ligand3_pos_2*EffCs.EffC_inline_Receptor1_from1_to2_0_Ligand3_from1_to2_0*y(23)+Koffs.Koff_Receptor1_pos_3_Ligand3_pos_3*y(30)+Koffs.Koff_Receptor1_pos_3_Ligand3_pos_1*y(31)+Koffs.Koff_Receptor1_pos_3_Ligand3_pos_2*y(32)+Koffs.Koff_Receptor1_pos_3_Ligand3_pos_3*y(33)-Koffs.Koff_Receptor1_pos_1_Ligand3_pos_1*y(29)-Koffs.Koff_Receptor1_pos_2_Ligand3_pos_2*y(29)-Kons.Kon_Receptor1_pos_3_Ligand3_pos_3 * EffCs.EffC_inline_Receptor1_from1_to3_2_Ligand3_from1_to3_2*y(29)-L3*Kons.Kon_Receptor1_pos_3_Ligand3_pos_1*y(29)-L3*Kons.Kon_Receptor1_pos_3_Ligand3_pos_2*y(29)-L3*Kons.Kon_Receptor1_pos_3_Ligand3_pos_3*y(29);
dydt(30)=+Kons.Kon_Receptor1_pos_1_Ligand3_pos_1 * EffCs.EffC_inline_Receptor1_from2_to1_3_Ligand3_from2_to1_3*y(13)+Kons.Kon_Receptor1_pos_2_Ligand3_pos_2 * EffCs.EffC_reverse_Receptor1_from1_to2_3_Ligand3_from1_to2_3*y(25)+Kons.Kon_Receptor1_pos_3_Ligand3_pos_3 * EffCs.EffC_inline_Receptor1_from1_to3_2_Ligand3_from1_to3_2*y(29)-Koffs.Koff_Receptor1_pos_1_Ligand3_pos_1*y(30)-Koffs.Koff_Receptor1_pos_2_Ligand3_pos_2*y(30)-Koffs.Koff_Receptor1_pos_3_Ligand3_pos_3*y(30);
dydt(31)=+Kons.Kon_Receptor1_pos_1_Ligand3_pos_1*EffCs.EffC_inline_Receptor1_from1_to2_0_Ligand3_from1_to2_0*y(14)+Kons.Kon_Receptor1_pos_2_Ligand3_pos_2*EffCs.EffC_inline_Receptor1_from1_to2_0_Ligand3_from1_to2_0*y(26)+L3*Kons.Kon_Receptor1_pos_3_Ligand3_pos_1*y(29)-Koffs.Koff_Receptor1_pos_1_Ligand3_pos_1*y(31)-Koffs.Koff_Receptor1_pos_2_Ligand3_pos_2*y(31)-Koffs.Koff_Receptor1_pos_3_Ligand3_pos_1*y(31);
dydt(32)=+Kons.Kon_Receptor1_pos_1_Ligand3_pos_1*EffCs.EffC_inline_Receptor1_from1_to2_0_Ligand3_from1_to2_0*y(15)+Kons.Kon_Receptor1_pos_2_Ligand3_pos_2*EffCs.EffC_inline_Receptor1_from1_to2_0_Ligand3_from1_to2_0*y(27)+L3*Kons.Kon_Receptor1_pos_3_Ligand3_pos_2*y(29)-Koffs.Koff_Receptor1_pos_1_Ligand3_pos_1*y(32)-Koffs.Koff_Receptor1_pos_2_Ligand3_pos_2*y(32)-Koffs.Koff_Receptor1_pos_3_Ligand3_pos_2*y(32);
dydt(33)=+Kons.Kon_Receptor1_pos_1_Ligand3_pos_1*EffCs.EffC_inline_Receptor1_from1_to2_0_Ligand3_from1_to2_0*y(16)+Kons.Kon_Receptor1_pos_2_Ligand3_pos_2*EffCs.EffC_inline_Receptor1_from1_to2_0_Ligand3_from1_to2_0*y(28)+L3*Kons.Kon_Receptor1_pos_3_Ligand3_pos_3*y(29)-Koffs.Koff_Receptor1_pos_1_Ligand3_pos_1*y(33)-Koffs.Koff_Receptor1_pos_2_Ligand3_pos_2*y(33)-Koffs.Koff_Receptor1_pos_3_Ligand3_pos_3*y(33);
dydt(34)=+Kons.Kon_Receptor1_pos_1_Ligand3_pos_1*EffCs.EffC_inline_Receptor1_from1_to2_0_Ligand3_from1_to3_0*y(17)+Kons.Kon_Receptor1_pos_2_Ligand3_pos_3*EffCs.EffC_inline_Receptor1_from1_to2_0_Ligand3_from1_to3_0*y(23)+Koffs.Koff_Receptor1_pos_3_Ligand3_pos_2*y(35)+Koffs.Koff_Receptor1_pos_3_Ligand3_pos_1*y(36)+Koffs.Koff_Receptor1_pos_3_Ligand3_pos_2*y(37)+Koffs.Koff_Receptor1_pos_3_Ligand3_pos_3*y(38)-Koffs.Koff_Receptor1_pos_1_Ligand3_pos_1*y(34)-Koffs.Koff_Receptor1_pos_2_Ligand3_pos_3*y(34)-Kons.Kon_Receptor1_pos_3_Ligand3_pos_2 * EffCs.EffC_reverse_Receptor1_from1_to3_2_Ligand3_from1_to2_3*y(34)-L3*Kons.Kon_Receptor1_pos_3_Ligand3_pos_1*y(34)-L3*Kons.Kon_Receptor1_pos_3_Ligand3_pos_2*y(34)-L3*Kons.Kon_Receptor1_pos_3_Ligand3_pos_3*y(34);
dydt(35)=+Kons.Kon_Receptor1_pos_1_Ligand3_pos_1 * EffCs.EffC_inline_Receptor1_from2_to1_3_Ligand3_from2_to1_3*y(19)+Kons.Kon_Receptor1_pos_2_Ligand3_pos_3 * EffCs.EffC_reverse_Receptor1_from1_to2_3_Ligand3_from1_to3_2*y(24)+Kons.Kon_Receptor1_pos_3_Ligand3_pos_2 * EffCs.EffC_reverse_Receptor1_from1_to3_2_Ligand3_from1_to2_3*y(34)-Koffs.Koff_Receptor1_pos_1_Ligand3_pos_1*y(35)-Koffs.Koff_Receptor1_pos_2_Ligand3_pos_3*y(35)-Koffs.Koff_Receptor1_pos_3_Ligand3_pos_2*y(35);
dydt(36)=+Kons.Kon_Receptor1_pos_1_Ligand3_pos_1*EffCs.EffC_inline_Receptor1_from1_to2_0_Ligand3_from1_to3_0*y(20)+Kons.Kon_Receptor1_pos_2_Ligand3_pos_3*EffCs.EffC_inline_Receptor1_from1_to2_0_Ligand3_from1_to3_0*y(26)+L3*Kons.Kon_Receptor1_pos_3_Ligand3_pos_1*y(34)-Koffs.Koff_Receptor1_pos_1_Ligand3_pos_1*y(36)-Koffs.Koff_Receptor1_pos_2_Ligand3_pos_3*y(36)-Koffs.Koff_Receptor1_pos_3_Ligand3_pos_1*y(36);
dydt(37)=+Kons.Kon_Receptor1_pos_1_Ligand3_pos_1*EffCs.EffC_inline_Receptor1_from1_to2_0_Ligand3_from1_to3_0*y(21)+Kons.Kon_Receptor1_pos_2_Ligand3_pos_3*EffCs.EffC_inline_Receptor1_from1_to2_0_Ligand3_from1_to3_0*y(27)+L3*Kons.Kon_Receptor1_pos_3_Ligand3_pos_2*y(34)-Koffs.Koff_Receptor1_pos_1_Ligand3_pos_1*y(37)-Koffs.Koff_Receptor1_pos_2_Ligand3_pos_3*y(37)-Koffs.Koff_Receptor1_pos_3_Ligand3_pos_2*y(37);
dydt(38)=+Kons.Kon_Receptor1_pos_1_Ligand3_pos_1*EffCs.EffC_inline_Receptor1_from1_to2_0_Ligand3_from1_to3_0*y(22)+Kons.Kon_Receptor1_pos_2_Ligand3_pos_3*EffCs.EffC_inline_Receptor1_from1_to2_0_Ligand3_from1_to3_0*y(28)+L3*Kons.Kon_Receptor1_pos_3_Ligand3_pos_3*y(34)-Koffs.Koff_Receptor1_pos_1_Ligand3_pos_1*y(38)-Koffs.Koff_Receptor1_pos_2_Ligand3_pos_3*y(38)-Koffs.Koff_Receptor1_pos_3_Ligand3_pos_3*y(38);
dydt(39)=+L3*Kons.Kon_Receptor1_pos_1_Ligand3_pos_1*y(5)+L3*Kons.Kon_Receptor1_pos_2_Ligand3_pos_1*y(23)+Koffs.Koff_Receptor1_pos_3_Ligand3_pos_2*y(40)+Koffs.Koff_Receptor1_pos_3_Ligand3_pos_3*y(41)+Koffs.Koff_Receptor1_pos_3_Ligand3_pos_1*y(42)+Koffs.Koff_Receptor1_pos_3_Ligand3_pos_2*y(43)+Koffs.Koff_Receptor1_pos_3_Ligand3_pos_3*y(44)+Koffs.Koff_Receptor1_pos_3_Ligand3_pos_2*y(125)+Koffs.Koff_Receptor1_pos_3_Ligand3_pos_3*y(126)-Koffs.Koff_Receptor1_pos_1_Ligand3_pos_1*y(39)-Koffs.Koff_Receptor1_pos_2_Ligand3_pos_1*y(39)-Kons.Kon_Receptor1_pos_3_Ligand3_pos_2*EffCs.EffC_inline_Receptor1_from1_to3_0_Ligand3_from1_to2_0*y(39)-Kons.Kon_Receptor1_pos_3_Ligand3_pos_3*EffCs.EffC_inline_Receptor1_from1_to3_0_Ligand3_from1_to3_0*y(39)-L3*Kons.Kon_Receptor1_pos_3_Ligand3_pos_1*y(39)-L3*Kons.Kon_Receptor1_pos_3_Ligand3_pos_2*y(39)-L3*Kons.Kon_Receptor1_pos_3_Ligand3_pos_3*y(39)-Kons.Kon_Receptor1_pos_3_Ligand3_pos_2*EffCs.EffC_inline_Receptor1_from2_to3_0_Ligand3_from1_to2_0*y(39)-Kons.Kon_Receptor1_pos_3_Ligand3_pos_3*EffCs.EffC_inline_Receptor1_from2_to3_0_Ligand3_from1_to3_0*y(39);
dydt(40)=+Kons.Kon_Receptor1_pos_1_Ligand3_pos_1*EffCs.EffC_inline_Receptor1_from1_to3_0_Ligand3_from1_to2_0*y(9)+L3*Kons.Kon_Receptor1_pos_2_Ligand3_pos_1*y(24)+Kons.Kon_Receptor1_pos_3_Ligand3_pos_2*EffCs.EffC_inline_Receptor1_from1_to3_0_Ligand3_from1_to2_0*y(39)-Koffs.Koff_Receptor1_pos_1_Ligand3_pos_1*y(40)-Koffs.Koff_Receptor1_pos_2_Ligand3_pos_1*y(40)-Koffs.Koff_Receptor1_pos_3_Ligand3_pos_2*y(40);
dydt(41)=+Kons.Kon_Receptor1_pos_1_Ligand3_pos_1*EffCs.EffC_inline_Receptor1_from1_to3_0_Ligand3_from1_to3_0*y(10)+L3*Kons.Kon_Receptor1_pos_2_Ligand3_pos_1*y(25)+Kons.Kon_Receptor1_pos_3_Ligand3_pos_3*EffCs.EffC_inline_Receptor1_from1_to3_0_Ligand3_from1_to3_0*y(39)-Koffs.Koff_Receptor1_pos_1_Ligand3_pos_1*y(41)-Koffs.Koff_Receptor1_pos_2_Ligand3_pos_1*y(41)-Koffs.Koff_Receptor1_pos_3_Ligand3_pos_3*y(41);
dydt(42)=+L3*Kons.Kon_Receptor1_pos_1_Ligand3_pos_1*y(8)+L3*Kons.Kon_Receptor1_pos_2_Ligand3_pos_1*y(26)+L3*Kons.Kon_Receptor1_pos_3_Ligand3_pos_1*y(39)-Koffs.Koff_Receptor1_pos_1_Ligand3_pos_1*y(42)-Koffs.Koff_Receptor1_pos_2_Ligand3_pos_1*y(42)-Koffs.Koff_Receptor1_pos_3_Ligand3_pos_1*y(42);
dydt(43)=+L3*Kons.Kon_Receptor1_pos_1_Ligand3_pos_1*y(9)+L3*Kons.Kon_Receptor1_pos_2_Ligand3_pos_1*y(27)+L3*Kons.Kon_Receptor1_pos_3_Ligand3_pos_2*y(39)-Koffs.Koff_Receptor1_pos_1_Ligand3_pos_1*y(43)-Koffs.Koff_Receptor1_pos_2_Ligand3_pos_1*y(43)-Koffs.Koff_Receptor1_pos_3_Ligand3_pos_2*y(43);
dydt(44)=+L3*Kons.Kon_Receptor1_pos_1_Ligand3_pos_1*y(10)+L3*Kons.Kon_Receptor1_pos_2_Ligand3_pos_1*y(28)+L3*Kons.Kon_Receptor1_pos_3_Ligand3_pos_3*y(39)-Koffs.Koff_Receptor1_pos_1_Ligand3_pos_1*y(44)-Koffs.Koff_Receptor1_pos_2_Ligand3_pos_1*y(44)-Koffs.Koff_Receptor1_pos_3_Ligand3_pos_3*y(44);
dydt(45)=+L3*Kons.Kon_Receptor1_pos_1_Ligand3_pos_1*y(11)+L3*Kons.Kon_Receptor1_pos_2_Ligand3_pos_2*y(23)+Koffs.Koff_Receptor1_pos_3_Ligand3_pos_2*y(46)+Koffs.Koff_Receptor1_pos_3_Ligand3_pos_3*y(47)+Koffs.Koff_Receptor1_pos_3_Ligand3_pos_1*y(48)+Koffs.Koff_Receptor1_pos_3_Ligand3_pos_2*y(49)+Koffs.Koff_Receptor1_pos_3_Ligand3_pos_3*y(50)+Koffs.Koff_Receptor1_pos_3_Ligand3_pos_1*y(127)+Koffs.Koff_Receptor1_pos_3_Ligand3_pos_3*y(128)-Koffs.Koff_Receptor1_pos_1_Ligand3_pos_1*y(45)-Koffs.Koff_Receptor1_pos_2_Ligand3_pos_2*y(45)-Kons.Kon_Receptor1_pos_3_Ligand3_pos_2*EffCs.EffC_inline_Receptor1_from1_to3_0_Ligand3_from1_to2_0*y(45)-Kons.Kon_Receptor1_pos_3_Ligand3_pos_3*EffCs.EffC_inline_Receptor1_from1_to3_0_Ligand3_from1_to3_0*y(45)-L3*Kons.Kon_Receptor1_pos_3_Ligand3_pos_1*y(45)-L3*Kons.Kon_Receptor1_pos_3_Ligand3_pos_2*y(45)-L3*Kons.Kon_Receptor1_pos_3_Ligand3_pos_3*y(45)-Kons.Kon_Receptor1_pos_3_Ligand3_pos_1*EffCs.EffC_reverse_Receptor1_from2_to3_0_Ligand3_from1_to2_0*y(45)-Kons.Kon_Receptor1_pos_3_Ligand3_pos_3*EffCs.EffC_inline_Receptor1_from2_to3_0_Ligand3_from2_to3_0*y(45);
dydt(46)=+Kons.Kon_Receptor1_pos_1_Ligand3_pos_1*EffCs.EffC_inline_Receptor1_from1_to3_0_Ligand3_from1_to2_0*y(15)+L3*Kons.Kon_Receptor1_pos_2_Ligand3_pos_2*y(24)+Kons.Kon_Receptor1_pos_3_Ligand3_pos_2*EffCs.EffC_inline_Receptor1_from1_to3_0_Ligand3_from1_to2_0*y(45)-Koffs.Koff_Receptor1_pos_1_Ligand3_pos_1*y(46)-Koffs.Koff_Receptor1_pos_2_Ligand3_pos_2*y(46)-Koffs.Koff_Receptor1_pos_3_Ligand3_pos_2*y(46);
dydt(47)=+Kons.Kon_Receptor1_pos_1_Ligand3_pos_1*EffCs.EffC_inline_Receptor1_from1_to3_0_Ligand3_from1_to3_0*y(16)+L3*Kons.Kon_Receptor1_pos_2_Ligand3_pos_2*y(25)+Kons.Kon_Receptor1_pos_3_Ligand3_pos_3*EffCs.EffC_inline_Receptor1_from1_to3_0_Ligand3_from1_to3_0*y(45)-Koffs.Koff_Receptor1_pos_1_Ligand3_pos_1*y(47)-Koffs.Koff_Receptor1_pos_2_Ligand3_pos_2*y(47)-Koffs.Koff_Receptor1_pos_3_Ligand3_pos_3*y(47);
dydt(48)=+L3*Kons.Kon_Receptor1_pos_1_Ligand3_pos_1*y(14)+L3*Kons.Kon_Receptor1_pos_2_Ligand3_pos_2*y(26)+L3*Kons.Kon_Receptor1_pos_3_Ligand3_pos_1*y(45)-Koffs.Koff_Receptor1_pos_1_Ligand3_pos_1*y(48)-Koffs.Koff_Receptor1_pos_2_Ligand3_pos_2*y(48)-Koffs.Koff_Receptor1_pos_3_Ligand3_pos_1*y(48);
dydt(49)=+L3*Kons.Kon_Receptor1_pos_1_Ligand3_pos_1*y(15)+L3*Kons.Kon_Receptor1_pos_2_Ligand3_pos_2*y(27)+L3*Kons.Kon_Receptor1_pos_3_Ligand3_pos_2*y(45)-Koffs.Koff_Receptor1_pos_1_Ligand3_pos_1*y(49)-Koffs.Koff_Receptor1_pos_2_Ligand3_pos_2*y(49)-Koffs.Koff_Receptor1_pos_3_Ligand3_pos_2*y(49);
dydt(50)=+L3*Kons.Kon_Receptor1_pos_1_Ligand3_pos_1*y(16)+L3*Kons.Kon_Receptor1_pos_2_Ligand3_pos_2*y(28)+L3*Kons.Kon_Receptor1_pos_3_Ligand3_pos_3*y(45)-Koffs.Koff_Receptor1_pos_1_Ligand3_pos_1*y(50)-Koffs.Koff_Receptor1_pos_2_Ligand3_pos_2*y(50)-Koffs.Koff_Receptor1_pos_3_Ligand3_pos_3*y(50);
dydt(51)=+L3*Kons.Kon_Receptor1_pos_1_Ligand3_pos_1*y(17)+L3*Kons.Kon_Receptor1_pos_2_Ligand3_pos_3*y(23)+Koffs.Koff_Receptor1_pos_3_Ligand3_pos_2*y(52)+Koffs.Koff_Receptor1_pos_3_Ligand3_pos_3*y(53)+Koffs.Koff_Receptor1_pos_3_Ligand3_pos_1*y(54)+Koffs.Koff_Receptor1_pos_3_Ligand3_pos_2*y(55)+Koffs.Koff_Receptor1_pos_3_Ligand3_pos_3*y(56)+Koffs.Koff_Receptor1_pos_3_Ligand3_pos_1*y(129)+Koffs.Koff_Receptor1_pos_3_Ligand3_pos_2*y(130)-Koffs.Koff_Receptor1_pos_1_Ligand3_pos_1*y(51)-Koffs.Koff_Receptor1_pos_2_Ligand3_pos_3*y(51)-Kons.Kon_Receptor1_pos_3_Ligand3_pos_2*EffCs.EffC_inline_Receptor1_from1_to3_0_Ligand3_from1_to2_0*y(51)-Kons.Kon_Receptor1_pos_3_Ligand3_pos_3*EffCs.EffC_inline_Receptor1_from1_to3_0_Ligand3_from1_to3_0*y(51)-L3*Kons.Kon_Receptor1_pos_3_Ligand3_pos_1*y(51)-L3*Kons.Kon_Receptor1_pos_3_Ligand3_pos_2*y(51)-L3*Kons.Kon_Receptor1_pos_3_Ligand3_pos_3*y(51)-Kons.Kon_Receptor1_pos_3_Ligand3_pos_1*EffCs.EffC_reverse_Receptor1_from2_to3_0_Ligand3_from1_to3_0*y(51)-Kons.Kon_Receptor1_pos_3_Ligand3_pos_2*EffCs.EffC_reverse_Receptor1_from2_to3_0_Ligand3_from2_to3_0*y(51);
dydt(52)=+Kons.Kon_Receptor1_pos_1_Ligand3_pos_1*EffCs.EffC_inline_Receptor1_from1_to3_0_Ligand3_from1_to2_0*y(21)+L3*Kons.Kon_Receptor1_pos_2_Ligand3_pos_3*y(24)+Kons.Kon_Receptor1_pos_3_Ligand3_pos_2*EffCs.EffC_inline_Receptor1_from1_to3_0_Ligand3_from1_to2_0*y(51)-Koffs.Koff_Receptor1_pos_1_Ligand3_pos_1*y(52)-Koffs.Koff_Receptor1_pos_2_Ligand3_pos_3*y(52)-Koffs.Koff_Receptor1_pos_3_Ligand3_pos_2*y(52);
dydt(53)=+Kons.Kon_Receptor1_pos_1_Ligand3_pos_1*EffCs.EffC_inline_Receptor1_from1_to3_0_Ligand3_from1_to3_0*y(22)+L3*Kons.Kon_Receptor1_pos_2_Ligand3_pos_3*y(25)+Kons.Kon_Receptor1_pos_3_Ligand3_pos_3*EffCs.EffC_inline_Receptor1_from1_to3_0_Ligand3_from1_to3_0*y(51)-Koffs.Koff_Receptor1_pos_1_Ligand3_pos_1*y(53)-Koffs.Koff_Receptor1_pos_2_Ligand3_pos_3*y(53)-Koffs.Koff_Receptor1_pos_3_Ligand3_pos_3*y(53);
dydt(54)=+L3*Kons.Kon_Receptor1_pos_1_Ligand3_pos_1*y(20)+L3*Kons.Kon_Receptor1_pos_2_Ligand3_pos_3*y(26)+L3*Kons.Kon_Receptor1_pos_3_Ligand3_pos_1*y(51)-Koffs.Koff_Receptor1_pos_1_Ligand3_pos_1*y(54)-Koffs.Koff_Receptor1_pos_2_Ligand3_pos_3*y(54)-Koffs.Koff_Receptor1_pos_3_Ligand3_pos_1*y(54);
dydt(55)=+L3*Kons.Kon_Receptor1_pos_1_Ligand3_pos_1*y(21)+L3*Kons.Kon_Receptor1_pos_2_Ligand3_pos_3*y(27)+L3*Kons.Kon_Receptor1_pos_3_Ligand3_pos_2*y(51)-Koffs.Koff_Receptor1_pos_1_Ligand3_pos_1*y(55)-Koffs.Koff_Receptor1_pos_2_Ligand3_pos_3*y(55)-Koffs.Koff_Receptor1_pos_3_Ligand3_pos_2*y(55);
dydt(56)=+L3*Kons.Kon_Receptor1_pos_1_Ligand3_pos_1*y(22)+L3*Kons.Kon_Receptor1_pos_2_Ligand3_pos_3*y(28)+L3*Kons.Kon_Receptor1_pos_3_Ligand3_pos_3*y(51)-Koffs.Koff_Receptor1_pos_1_Ligand3_pos_1*y(56)-Koffs.Koff_Receptor1_pos_2_Ligand3_pos_3*y(56)-Koffs.Koff_Receptor1_pos_3_Ligand3_pos_3*y(56);
dydt(57)=+L3*Kons.Kon_Receptor1_pos_1_Ligand3_pos_2*y(1)+Koffs.Koff_Receptor1_pos_3_Ligand3_pos_1*y(58)+Koffs.Koff_Receptor1_pos_3_Ligand3_pos_3*y(59)+Koffs.Koff_Receptor1_pos_3_Ligand3_pos_1*y(60)+Koffs.Koff_Receptor1_pos_3_Ligand3_pos_2*y(61)+Koffs.Koff_Receptor1_pos_3_Ligand3_pos_3*y(62)+Koffs.Koff_Receptor1_pos_2_Ligand3_pos_1*y(63)+Koffs.Koff_Receptor1_pos_2_Ligand3_pos_3*y(68)+Koffs.Koff_Receptor1_pos_2_Ligand3_pos_1*y(73)+Koffs.Koff_Receptor1_pos_2_Ligand3_pos_2*y(79)+Koffs.Koff_Receptor1_pos_2_Ligand3_pos_3*y(85)-Koffs.Koff_Receptor1_pos_1_Ligand3_pos_2*y(57)-Kons.Kon_Receptor1_pos_3_Ligand3_pos_1*EffCs.EffC_reverse_Receptor1_from1_to3_0_Ligand3_from1_to2_0*y(57)-Kons.Kon_Receptor1_pos_3_Ligand3_pos_3*EffCs.EffC_inline_Receptor1_from1_to3_0_Ligand3_from2_to3_0*y(57)-L3*Kons.Kon_Receptor1_pos_3_Ligand3_pos_1*y(57)-L3*Kons.Kon_Receptor1_pos_3_Ligand3_pos_2*y(57)-L3*Kons.Kon_Receptor1_pos_3_Ligand3_pos_3*y(57)-Kons.Kon_Receptor1_pos_2_Ligand3_pos_1*EffCs.EffC_reverse_Receptor1_from1_to2_0_Ligand3_from1_to2_0*y(57)-Kons.Kon_Receptor1_pos_2_Ligand3_pos_3*EffCs.EffC_inline_Receptor1_from1_to2_0_Ligand3_from2_to3_0*y(57)-L3*Kons.Kon_Receptor1_pos_2_Ligand3_pos_1*y(57)-L3*Kons.Kon_Receptor1_pos_2_Ligand3_pos_2*y(57)-L3*Kons.Kon_Receptor1_pos_2_Ligand3_pos_3*y(57);
dydt(58)=+Kons.Kon_Receptor1_pos_1_Ligand3_pos_2*EffCs.EffC_reverse_Receptor1_from1_to3_0_Ligand3_from1_to2_0*y(2)+Kons.Kon_Receptor1_pos_3_Ligand3_pos_1*EffCs.EffC_reverse_Receptor1_from1_to3_0_Ligand3_from1_to2_0*y(57)+Koffs.Koff_Receptor1_pos_2_Ligand3_pos_3*y(69)+Koffs.Koff_Receptor1_pos_2_Ligand3_pos_1*y(74)+Koffs.Koff_Receptor1_pos_2_Ligand3_pos_2*y(80)+Koffs.Koff_Receptor1_pos_2_Ligand3_pos_3*y(86)-Koffs.Koff_Receptor1_pos_1_Ligand3_pos_2*y(58)-Koffs.Koff_Receptor1_pos_3_Ligand3_pos_1*y(58)-Kons.Kon_Receptor1_pos_2_Ligand3_pos_3 * EffCs.EffC_reverse_Receptor1_from1_to2_3_Ligand3_from1_to3_2*y(58)-L3*Kons.Kon_Receptor1_pos_2_Ligand3_pos_1*y(58)-L3*Kons.Kon_Receptor1_pos_2_Ligand3_pos_2*y(58)-L3*Kons.Kon_Receptor1_pos_2_Ligand3_pos_3*y(58);
dydt(59)=+Kons.Kon_Receptor1_pos_1_Ligand3_pos_2*EffCs.EffC_inline_Receptor1_from1_to3_0_Ligand3_from2_to3_0*y(4)+Kons.Kon_Receptor1_pos_3_Ligand3_pos_3*EffCs.EffC_inline_Receptor1_from1_to3_0_Ligand3_from2_to3_0*y(57)+Koffs.Koff_Receptor1_pos_2_Ligand3_pos_1*y(64)+Koffs.Koff_Receptor1_pos_2_Ligand3_pos_1*y(75)+Koffs.Koff_Receptor1_pos_2_Ligand3_pos_2*y(81)+Koffs.Koff_Receptor1_pos_2_Ligand3_pos_3*y(87)-Koffs.Koff_Receptor1_pos_1_Ligand3_pos_2*y(59)-Koffs.Koff_Receptor1_pos_3_Ligand3_pos_3*y(59)-Kons.Kon_Receptor1_pos_2_Ligand3_pos_1 * EffCs.EffC_reverse_Receptor1_from1_to2_3_Ligand3_from2_to1_3*y(59)-L3*Kons.Kon_Receptor1_pos_2_Ligand3_pos_1*y(59)-L3*Kons.Kon_Receptor1_pos_2_Ligand3_pos_2*y(59)-L3*Kons.Kon_Receptor1_pos_2_Ligand3_pos_3*y(59);
dydt(60)=+L3*Kons.Kon_Receptor1_pos_1_Ligand3_pos_2*y(2)+L3*Kons.Kon_Receptor1_pos_3_Ligand3_pos_1*y(57)+Koffs.Koff_Receptor1_pos_2_Ligand3_pos_1*y(65)+Koffs.Koff_Receptor1_pos_2_Ligand3_pos_3*y(70)+Koffs.Koff_Receptor1_pos_2_Ligand3_pos_1*y(76)+Koffs.Koff_Receptor1_pos_2_Ligand3_pos_2*y(82)+Koffs.Koff_Receptor1_pos_2_Ligand3_pos_3*y(88)+Koffs.Koff_Receptor1_pos_2_Ligand3_pos_2*y(133)+Koffs.Koff_Receptor1_pos_2_Ligand3_pos_3*y(135)-Koffs.Koff_Receptor1_pos_1_Ligand3_pos_2*y(60)-Koffs.Koff_Receptor1_pos_3_Ligand3_pos_1*y(60)-Kons.Kon_Receptor1_pos_2_Ligand3_pos_1*EffCs.EffC_reverse_Receptor1_from1_to2_0_Ligand3_from1_to2_0*y(60)-Kons.Kon_Receptor1_pos_2_Ligand3_pos_3*EffCs.EffC_inline_Receptor1_from1_to2_0_Ligand3_from2_to3_0*y(60)-L3*Kons.Kon_Receptor1_pos_2_Ligand3_pos_1*y(60)-L3*Kons.Kon_Receptor1_pos_2_Ligand3_pos_2*y(60)-L3*Kons.Kon_Receptor1_pos_2_Ligand3_pos_3*y(60)-Kons.Kon_Receptor1_pos_2_Ligand3_pos_2*EffCs.EffC_reverse_Receptor1_from2_to3_0_Ligand3_from1_to2_0*y(60)-Kons.Kon_Receptor1_pos_2_Ligand3_pos_3*EffCs.EffC_reverse_Receptor1_from2_to3_0_Ligand3_from1_to3_0*y(60);
dydt(61)=+L3*Kons.Kon_Receptor1_pos_1_Ligand3_pos_2*y(3)+L3*Kons.Kon_Receptor1_pos_3_Ligand3_pos_2*y(57)+Koffs.Koff_Receptor1_pos_2_Ligand3_pos_1*y(66)+Koffs.Koff_Receptor1_pos_2_Ligand3_pos_3*y(71)+Koffs.Koff_Receptor1_pos_2_Ligand3_pos_1*y(77)+Koffs.Koff_Receptor1_pos_2_Ligand3_pos_2*y(83)+Koffs.Koff_Receptor1_pos_2_Ligand3_pos_3*y(89)+Koffs.Koff_Receptor1_pos_2_Ligand3_pos_1*y(131)+Koffs.Koff_Receptor1_pos_2_Ligand3_pos_3*y(136)-Koffs.Koff_Receptor1_pos_1_Ligand3_pos_2*y(61)-Koffs.Koff_Receptor1_pos_3_Ligand3_pos_2*y(61)-Kons.Kon_Receptor1_pos_2_Ligand3_pos_1*EffCs.EffC_reverse_Receptor1_from1_to2_0_Ligand3_from1_to2_0*y(61)-Kons.Kon_Receptor1_pos_2_Ligand3_pos_3*EffCs.EffC_inline_Receptor1_from1_to2_0_Ligand3_from2_to3_0*y(61)-L3*Kons.Kon_Receptor1_pos_2_Ligand3_pos_1*y(61)-L3*Kons.Kon_Receptor1_pos_2_Ligand3_pos_2*y(61)-L3*Kons.Kon_Receptor1_pos_2_Ligand3_pos_3*y(61)-Kons.Kon_Receptor1_pos_2_Ligand3_pos_1*EffCs.EffC_inline_Receptor1_from2_to3_0_Ligand3_from1_to2_0*y(61)-Kons.Kon_Receptor1_pos_2_Ligand3_pos_3*EffCs.EffC_reverse_Receptor1_from2_to3_0_Ligand3_from2_to3_0*y(61);
dydt(62)=+L3*Kons.Kon_Receptor1_pos_1_Ligand3_pos_2*y(4)+L3*Kons.Kon_Receptor1_pos_3_Ligand3_pos_3*y(57)+Koffs.Koff_Receptor1_pos_2_Ligand3_pos_1*y(67)+Koffs.Koff_Receptor1_pos_2_Ligand3_pos_3*y(72)+Koffs.Koff_Receptor1_pos_2_Ligand3_pos_1*y(78)+Koffs.Koff_Receptor1_pos_2_Ligand3_pos_2*y(84)+Koffs.Koff_Receptor1_pos_2_Ligand3_pos_3*y(90)+Koffs.Koff_Receptor1_pos_2_Ligand3_pos_1*y(132)+Koffs.Koff_Receptor1_pos_2_Ligand3_pos_2*y(134)-Koffs.Koff_Receptor1_pos_1_Ligand3_pos_2*y(62)-Koffs.Koff_Receptor1_pos_3_Ligand3_pos_3*y(62)-Kons.Kon_Receptor1_pos_2_Ligand3_pos_1*EffCs.EffC_reverse_Receptor1_from1_to2_0_Ligand3_from1_to2_0*y(62)-Kons.Kon_Receptor1_pos_2_Ligand3_pos_3*EffCs.EffC_inline_Receptor1_from1_to2_0_Ligand3_from2_to3_0*y(62)-L3*Kons.Kon_Receptor1_pos_2_Ligand3_pos_1*y(62)-L3*Kons.Kon_Receptor1_pos_2_Ligand3_pos_2*y(62)-L3*Kons.Kon_Receptor1_pos_2_Ligand3_pos_3*y(62)-Kons.Kon_Receptor1_pos_2_Ligand3_pos_1*EffCs.EffC_inline_Receptor1_from2_to3_0_Ligand3_from1_to3_0*y(62)-Kons.Kon_Receptor1_pos_2_Ligand3_pos_2*EffCs.EffC_inline_Receptor1_from2_to3_0_Ligand3_from2_to3_0*y(62);
dydt(63)=+Kons.Kon_Receptor1_pos_1_Ligand3_pos_2*EffCs.EffC_reverse_Receptor1_from1_to2_0_Ligand3_from1_to2_0*y(5)+Kons.Kon_Receptor1_pos_2_Ligand3_pos_1*EffCs.EffC_reverse_Receptor1_from1_to2_0_Ligand3_from1_to2_0*y(57)+Koffs.Koff_Receptor1_pos_3_Ligand3_pos_3*y(64)+Koffs.Koff_Receptor1_pos_3_Ligand3_pos_1*y(65)+Koffs.Koff_Receptor1_pos_3_Ligand3_pos_2*y(66)+Koffs.Koff_Receptor1_pos_3_Ligand3_pos_3*y(67)-Koffs.Koff_Receptor1_pos_1_Ligand3_pos_2*y(63)-Koffs.Koff_Receptor1_pos_2_Ligand3_pos_1*y(63)-Kons.Kon_Receptor1_pos_3_Ligand3_pos_3 * EffCs.EffC_inline_Receptor1_from1_to3_2_Ligand3_from1_to3_2*y(63)-L3*Kons.Kon_Receptor1_pos_3_Ligand3_pos_1*y(63)-L3*Kons.Kon_Receptor1_pos_3_Ligand3_pos_2*y(63)-L3*Kons.Kon_Receptor1_pos_3_Ligand3_pos_3*y(63);
dydt(64)=+Kons.Kon_Receptor1_pos_1_Ligand3_pos_2 * EffCs.EffC_reverse_Receptor1_from2_to1_3_Ligand3_from1_to2_3*y(7)+Kons.Kon_Receptor1_pos_2_Ligand3_pos_1 * EffCs.EffC_reverse_Receptor1_from1_to2_3_Ligand3_from2_to1_3*y(59)+Kons.Kon_Receptor1_pos_3_Ligand3_pos_3 * EffCs.EffC_inline_Receptor1_from1_to3_2_Ligand3_from1_to3_2*y(63)-Koffs.Koff_Receptor1_pos_1_Ligand3_pos_2*y(64)-Koffs.Koff_Receptor1_pos_2_Ligand3_pos_1*y(64)-Koffs.Koff_Receptor1_pos_3_Ligand3_pos_3*y(64);
dydt(65)=+Kons.Kon_Receptor1_pos_1_Ligand3_pos_2*EffCs.EffC_reverse_Receptor1_from1_to2_0_Ligand3_from1_to2_0*y(8)+Kons.Kon_Receptor1_pos_2_Ligand3_pos_1*EffCs.EffC_reverse_Receptor1_from1_to2_0_Ligand3_from1_to2_0*y(60)+L3*Kons.Kon_Receptor1_pos_3_Ligand3_pos_1*y(63)-Koffs.Koff_Receptor1_pos_1_Ligand3_pos_2*y(65)-Koffs.Koff_Receptor1_pos_2_Ligand3_pos_1*y(65)-Koffs.Koff_Receptor1_pos_3_Ligand3_pos_1*y(65);
dydt(66)=+Kons.Kon_Receptor1_pos_1_Ligand3_pos_2*EffCs.EffC_reverse_Receptor1_from1_to2_0_Ligand3_from1_to2_0*y(9)+Kons.Kon_Receptor1_pos_2_Ligand3_pos_1*EffCs.EffC_reverse_Receptor1_from1_to2_0_Ligand3_from1_to2_0*y(61)+L3*Kons.Kon_Receptor1_pos_3_Ligand3_pos_2*y(63)-Koffs.Koff_Receptor1_pos_1_Ligand3_pos_2*y(66)-Koffs.Koff_Receptor1_pos_2_Ligand3_pos_1*y(66)-Koffs.Koff_Receptor1_pos_3_Ligand3_pos_2*y(66);
dydt(67)=+Kons.Kon_Receptor1_pos_1_Ligand3_pos_2*EffCs.EffC_reverse_Receptor1_from1_to2_0_Ligand3_from1_to2_0*y(10)+Kons.Kon_Receptor1_pos_2_Ligand3_pos_1*EffCs.EffC_reverse_Receptor1_from1_to2_0_Ligand3_from1_to2_0*y(62)+L3*Kons.Kon_Receptor1_pos_3_Ligand3_pos_3*y(63)-Koffs.Koff_Receptor1_pos_1_Ligand3_pos_2*y(67)-Koffs.Koff_Receptor1_pos_2_Ligand3_pos_1*y(67)-Koffs.Koff_Receptor1_pos_3_Ligand3_pos_3*y(67);
dydt(68)=+Kons.Kon_Receptor1_pos_1_Ligand3_pos_2*EffCs.EffC_inline_Receptor1_from1_to2_0_Ligand3_from2_to3_0*y(17)+Kons.Kon_Receptor1_pos_2_Ligand3_pos_3*EffCs.EffC_inline_Receptor1_from1_to2_0_Ligand3_from2_to3_0*y(57)+Koffs.Koff_Receptor1_pos_3_Ligand3_pos_1*y(69)+Koffs.Koff_Receptor1_pos_3_Ligand3_pos_1*y(70)+Koffs.Koff_Receptor1_pos_3_Ligand3_pos_2*y(71)+Koffs.Koff_Receptor1_pos_3_Ligand3_pos_3*y(72)-Koffs.Koff_Receptor1_pos_1_Ligand3_pos_2*y(68)-Koffs.Koff_Receptor1_pos_2_Ligand3_pos_3*y(68)-Kons.Kon_Receptor1_pos_3_Ligand3_pos_1 * EffCs.EffC_reverse_Receptor1_from1_to3_2_Ligand3_from2_to1_3*y(68)-L3*Kons.Kon_Receptor1_pos_3_Ligand3_pos_1*y(68)-L3*Kons.Kon_Receptor1_pos_3_Ligand3_pos_2*y(68)-L3*Kons.Kon_Receptor1_pos_3_Ligand3_pos_3*y(68);
dydt(69)=+Kons.Kon_Receptor1_pos_1_Ligand3_pos_2 * EffCs.EffC_reverse_Receptor1_from2_to1_3_Ligand3_from1_to2_3*y(18)+Kons.Kon_Receptor1_pos_2_Ligand3_pos_3 * EffCs.EffC_reverse_Receptor1_from1_to2_3_Ligand3_from1_to3_2*y(58)+Kons.Kon_Receptor1_pos_3_Ligand3_pos_1 * EffCs.EffC_reverse_Receptor1_from1_to3_2_Ligand3_from2_to1_3*y(68)-Koffs.Koff_Receptor1_pos_1_Ligand3_pos_2*y(69)-Koffs.Koff_Receptor1_pos_2_Ligand3_pos_3*y(69)-Koffs.Koff_Receptor1_pos_3_Ligand3_pos_1*y(69);
dydt(70)=+Kons.Kon_Receptor1_pos_1_Ligand3_pos_2*EffCs.EffC_inline_Receptor1_from1_to2_0_Ligand3_from2_to3_0*y(20)+Kons.Kon_Receptor1_pos_2_Ligand3_pos_3*EffCs.EffC_inline_Receptor1_from1_to2_0_Ligand3_from2_to3_0*y(60)+L3*Kons.Kon_Receptor1_pos_3_Ligand3_pos_1*y(68)-Koffs.Koff_Receptor1_pos_1_Ligand3_pos_2*y(70)-Koffs.Koff_Receptor1_pos_2_Ligand3_pos_3*y(70)-Koffs.Koff_Receptor1_pos_3_Ligand3_pos_1*y(70);
dydt(71)=+Kons.Kon_Receptor1_pos_1_Ligand3_pos_2*EffCs.EffC_inline_Receptor1_from1_to2_0_Ligand3_from2_to3_0*y(21)+Kons.Kon_Receptor1_pos_2_Ligand3_pos_3*EffCs.EffC_inline_Receptor1_from1_to2_0_Ligand3_from2_to3_0*y(61)+L3*Kons.Kon_Receptor1_pos_3_Ligand3_pos_2*y(68)-Koffs.Koff_Receptor1_pos_1_Ligand3_pos_2*y(71)-Koffs.Koff_Receptor1_pos_2_Ligand3_pos_3*y(71)-Koffs.Koff_Receptor1_pos_3_Ligand3_pos_2*y(71);
dydt(72)=+Kons.Kon_Receptor1_pos_1_Ligand3_pos_2*EffCs.EffC_inline_Receptor1_from1_to2_0_Ligand3_from2_to3_0*y(22)+Kons.Kon_Receptor1_pos_2_Ligand3_pos_3*EffCs.EffC_inline_Receptor1_from1_to2_0_Ligand3_from2_to3_0*y(62)+L3*Kons.Kon_Receptor1_pos_3_Ligand3_pos_3*y(68)-Koffs.Koff_Receptor1_pos_1_Ligand3_pos_2*y(72)-Koffs.Koff_Receptor1_pos_2_Ligand3_pos_3*y(72)-Koffs.Koff_Receptor1_pos_3_Ligand3_pos_3*y(72);
dydt(73)=+L3*Kons.Kon_Receptor1_pos_1_Ligand3_pos_2*y(5)+L3*Kons.Kon_Receptor1_pos_2_Ligand3_pos_1*y(57)+Koffs.Koff_Receptor1_pos_3_Ligand3_pos_1*y(74)+Koffs.Koff_Receptor1_pos_3_Ligand3_pos_3*y(75)+Koffs.Koff_Receptor1_pos_3_Ligand3_pos_1*y(76)+Koffs.Koff_Receptor1_pos_3_Ligand3_pos_2*y(77)+Koffs.Koff_Receptor1_pos_3_Ligand3_pos_3*y(78)+Koffs.Koff_Receptor1_pos_3_Ligand3_pos_2*y(131)+Koffs.Koff_Receptor1_pos_3_Ligand3_pos_3*y(132)-Koffs.Koff_Receptor1_pos_1_Ligand3_pos_2*y(73)-Koffs.Koff_Receptor1_pos_2_Ligand3_pos_1*y(73)-Kons.Kon_Receptor1_pos_3_Ligand3_pos_1*EffCs.EffC_reverse_Receptor1_from1_to3_0_Ligand3_from1_to2_0*y(73)-Kons.Kon_Receptor1_pos_3_Ligand3_pos_3*EffCs.EffC_inline_Receptor1_from1_to3_0_Ligand3_from2_to3_0*y(73)-L3*Kons.Kon_Receptor1_pos_3_Ligand3_pos_1*y(73)-L3*Kons.Kon_Receptor1_pos_3_Ligand3_pos_2*y(73)-L3*Kons.Kon_Receptor1_pos_3_Ligand3_pos_3*y(73)-Kons.Kon_Receptor1_pos_3_Ligand3_pos_2*EffCs.EffC_inline_Receptor1_from2_to3_0_Ligand3_from1_to2_0*y(73)-Kons.Kon_Receptor1_pos_3_Ligand3_pos_3*EffCs.EffC_inline_Receptor1_from2_to3_0_Ligand3_from1_to3_0*y(73);
dydt(74)=+Kons.Kon_Receptor1_pos_1_Ligand3_pos_2*EffCs.EffC_reverse_Receptor1_from1_to3_0_Ligand3_from1_to2_0*y(8)+L3*Kons.Kon_Receptor1_pos_2_Ligand3_pos_1*y(58)+Kons.Kon_Receptor1_pos_3_Ligand3_pos_1*EffCs.EffC_reverse_Receptor1_from1_to3_0_Ligand3_from1_to2_0*y(73)-Koffs.Koff_Receptor1_pos_1_Ligand3_pos_2*y(74)-Koffs.Koff_Receptor1_pos_2_Ligand3_pos_1*y(74)-Koffs.Koff_Receptor1_pos_3_Ligand3_pos_1*y(74);
dydt(75)=+Kons.Kon_Receptor1_pos_1_Ligand3_pos_2*EffCs.EffC_inline_Receptor1_from1_to3_0_Ligand3_from2_to3_0*y(10)+L3*Kons.Kon_Receptor1_pos_2_Ligand3_pos_1*y(59)+Kons.Kon_Receptor1_pos_3_Ligand3_pos_3*EffCs.EffC_inline_Receptor1_from1_to3_0_Ligand3_from2_to3_0*y(73)-Koffs.Koff_Receptor1_pos_1_Ligand3_pos_2*y(75)-Koffs.Koff_Receptor1_pos_2_Ligand3_pos_1*y(75)-Koffs.Koff_Receptor1_pos_3_Ligand3_pos_3*y(75);
dydt(76)=+L3*Kons.Kon_Receptor1_pos_1_Ligand3_pos_2*y(8)+L3*Kons.Kon_Receptor1_pos_2_Ligand3_pos_1*y(60)+L3*Kons.Kon_Receptor1_pos_3_Ligand3_pos_1*y(73)-Koffs.Koff_Receptor1_pos_1_Ligand3_pos_2*y(76)-Koffs.Koff_Receptor1_pos_2_Ligand3_pos_1*y(76)-Koffs.Koff_Receptor1_pos_3_Ligand3_pos_1*y(76);
dydt(77)=+L3*Kons.Kon_Receptor1_pos_1_Ligand3_pos_2*y(9)+L3*Kons.Kon_Receptor1_pos_2_Ligand3_pos_1*y(61)+L3*Kons.Kon_Receptor1_pos_3_Ligand3_pos_2*y(73)-Koffs.Koff_Receptor1_pos_1_Ligand3_pos_2*y(77)-Koffs.Koff_Receptor1_pos_2_Ligand3_pos_1*y(77)-Koffs.Koff_Receptor1_pos_3_Ligand3_pos_2*y(77);
dydt(78)=+L3*Kons.Kon_Receptor1_pos_1_Ligand3_pos_2*y(10)+L3*Kons.Kon_Receptor1_pos_2_Ligand3_pos_1*y(62)+L3*Kons.Kon_Receptor1_pos_3_Ligand3_pos_3*y(73)-Koffs.Koff_Receptor1_pos_1_Ligand3_pos_2*y(78)-Koffs.Koff_Receptor1_pos_2_Ligand3_pos_1*y(78)-Koffs.Koff_Receptor1_pos_3_Ligand3_pos_3*y(78);
dydt(79)=+L3*Kons.Kon_Receptor1_pos_1_Ligand3_pos_2*y(11)+L3*Kons.Kon_Receptor1_pos_2_Ligand3_pos_2*y(57)+Koffs.Koff_Receptor1_pos_3_Ligand3_pos_1*y(80)+Koffs.Koff_Receptor1_pos_3_Ligand3_pos_3*y(81)+Koffs.Koff_Receptor1_pos_3_Ligand3_pos_1*y(82)+Koffs.Koff_Receptor1_pos_3_Ligand3_pos_2*y(83)+Koffs.Koff_Receptor1_pos_3_Ligand3_pos_3*y(84)+Koffs.Koff_Receptor1_pos_3_Ligand3_pos_1*y(133)+Koffs.Koff_Receptor1_pos_3_Ligand3_pos_3*y(134)-Koffs.Koff_Receptor1_pos_1_Ligand3_pos_2*y(79)-Koffs.Koff_Receptor1_pos_2_Ligand3_pos_2*y(79)-Kons.Kon_Receptor1_pos_3_Ligand3_pos_1*EffCs.EffC_reverse_Receptor1_from1_to3_0_Ligand3_from1_to2_0*y(79)-Kons.Kon_Receptor1_pos_3_Ligand3_pos_3*EffCs.EffC_inline_Receptor1_from1_to3_0_Ligand3_from2_to3_0*y(79)-L3*Kons.Kon_Receptor1_pos_3_Ligand3_pos_1*y(79)-L3*Kons.Kon_Receptor1_pos_3_Ligand3_pos_2*y(79)-L3*Kons.Kon_Receptor1_pos_3_Ligand3_pos_3*y(79)-Kons.Kon_Receptor1_pos_3_Ligand3_pos_1*EffCs.EffC_reverse_Receptor1_from2_to3_0_Ligand3_from1_to2_0*y(79)-Kons.Kon_Receptor1_pos_3_Ligand3_pos_3*EffCs.EffC_inline_Receptor1_from2_to3_0_Ligand3_from2_to3_0*y(79);
dydt(80)=+Kons.Kon_Receptor1_pos_1_Ligand3_pos_2*EffCs.EffC_reverse_Receptor1_from1_to3_0_Ligand3_from1_to2_0*y(14)+L3*Kons.Kon_Receptor1_pos_2_Ligand3_pos_2*y(58)+Kons.Kon_Receptor1_pos_3_Ligand3_pos_1*EffCs.EffC_reverse_Receptor1_from1_to3_0_Ligand3_from1_to2_0*y(79)-Koffs.Koff_Receptor1_pos_1_Ligand3_pos_2*y(80)-Koffs.Koff_Receptor1_pos_2_Ligand3_pos_2*y(80)-Koffs.Koff_Receptor1_pos_3_Ligand3_pos_1*y(80);
dydt(81)=+Kons.Kon_Receptor1_pos_1_Ligand3_pos_2*EffCs.EffC_inline_Receptor1_from1_to3_0_Ligand3_from2_to3_0*y(16)+L3*Kons.Kon_Receptor1_pos_2_Ligand3_pos_2*y(59)+Kons.Kon_Receptor1_pos_3_Ligand3_pos_3*EffCs.EffC_inline_Receptor1_from1_to3_0_Ligand3_from2_to3_0*y(79)-Koffs.Koff_Receptor1_pos_1_Ligand3_pos_2*y(81)-Koffs.Koff_Receptor1_pos_2_Ligand3_pos_2*y(81)-Koffs.Koff_Receptor1_pos_3_Ligand3_pos_3*y(81);
dydt(82)=+L3*Kons.Kon_Receptor1_pos_1_Ligand3_pos_2*y(14)+L3*Kons.Kon_Receptor1_pos_2_Ligand3_pos_2*y(60)+L3*Kons.Kon_Receptor1_pos_3_Ligand3_pos_1*y(79)-Koffs.Koff_Receptor1_pos_1_Ligand3_pos_2*y(82)-Koffs.Koff_Receptor1_pos_2_Ligand3_pos_2*y(82)-Koffs.Koff_Receptor1_pos_3_Ligand3_pos_1*y(82);
dydt(83)=+L3*Kons.Kon_Receptor1_pos_1_Ligand3_pos_2*y(15)+L3*Kons.Kon_Receptor1_pos_2_Ligand3_pos_2*y(61)+L3*Kons.Kon_Receptor1_pos_3_Ligand3_pos_2*y(79)-Koffs.Koff_Receptor1_pos_1_Ligand3_pos_2*y(83)-Koffs.Koff_Receptor1_pos_2_Ligand3_pos_2*y(83)-Koffs.Koff_Receptor1_pos_3_Ligand3_pos_2*y(83);
dydt(84)=+L3*Kons.Kon_Receptor1_pos_1_Ligand3_pos_2*y(16)+L3*Kons.Kon_Receptor1_pos_2_Ligand3_pos_2*y(62)+L3*Kons.Kon_Receptor1_pos_3_Ligand3_pos_3*y(79)-Koffs.Koff_Receptor1_pos_1_Ligand3_pos_2*y(84)-Koffs.Koff_Receptor1_pos_2_Ligand3_pos_2*y(84)-Koffs.Koff_Receptor1_pos_3_Ligand3_pos_3*y(84);
dydt(85)=+L3*Kons.Kon_Receptor1_pos_1_Ligand3_pos_2*y(17)+L3*Kons.Kon_Receptor1_pos_2_Ligand3_pos_3*y(57)+Koffs.Koff_Receptor1_pos_3_Ligand3_pos_1*y(86)+Koffs.Koff_Receptor1_pos_3_Ligand3_pos_3*y(87)+Koffs.Koff_Receptor1_pos_3_Ligand3_pos_1*y(88)+Koffs.Koff_Receptor1_pos_3_Ligand3_pos_2*y(89)+Koffs.Koff_Receptor1_pos_3_Ligand3_pos_3*y(90)+Koffs.Koff_Receptor1_pos_3_Ligand3_pos_1*y(135)+Koffs.Koff_Receptor1_pos_3_Ligand3_pos_2*y(136)-Koffs.Koff_Receptor1_pos_1_Ligand3_pos_2*y(85)-Koffs.Koff_Receptor1_pos_2_Ligand3_pos_3*y(85)-Kons.Kon_Receptor1_pos_3_Ligand3_pos_1*EffCs.EffC_reverse_Receptor1_from1_to3_0_Ligand3_from1_to2_0*y(85)-Kons.Kon_Receptor1_pos_3_Ligand3_pos_3*EffCs.EffC_inline_Receptor1_from1_to3_0_Ligand3_from2_to3_0*y(85)-L3*Kons.Kon_Receptor1_pos_3_Ligand3_pos_1*y(85)-L3*Kons.Kon_Receptor1_pos_3_Ligand3_pos_2*y(85)-L3*Kons.Kon_Receptor1_pos_3_Ligand3_pos_3*y(85)-Kons.Kon_Receptor1_pos_3_Ligand3_pos_1*EffCs.EffC_reverse_Receptor1_from2_to3_0_Ligand3_from1_to3_0*y(85)-Kons.Kon_Receptor1_pos_3_Ligand3_pos_2*EffCs.EffC_reverse_Receptor1_from2_to3_0_Ligand3_from2_to3_0*y(85);
dydt(86)=+Kons.Kon_Receptor1_pos_1_Ligand3_pos_2*EffCs.EffC_reverse_Receptor1_from1_to3_0_Ligand3_from1_to2_0*y(20)+L3*Kons.Kon_Receptor1_pos_2_Ligand3_pos_3*y(58)+Kons.Kon_Receptor1_pos_3_Ligand3_pos_1*EffCs.EffC_reverse_Receptor1_from1_to3_0_Ligand3_from1_to2_0*y(85)-Koffs.Koff_Receptor1_pos_1_Ligand3_pos_2*y(86)-Koffs.Koff_Receptor1_pos_2_Ligand3_pos_3*y(86)-Koffs.Koff_Receptor1_pos_3_Ligand3_pos_1*y(86);
dydt(87)=+Kons.Kon_Receptor1_pos_1_Ligand3_pos_2*EffCs.EffC_inline_Receptor1_from1_to3_0_Ligand3_from2_to3_0*y(22)+L3*Kons.Kon_Receptor1_pos_2_Ligand3_pos_3*y(59)+Kons.Kon_Receptor1_pos_3_Ligand3_pos_3*EffCs.EffC_inline_Receptor1_from1_to3_0_Ligand3_from2_to3_0*y(85)-Koffs.Koff_Receptor1_pos_1_Ligand3_pos_2*y(87)-Koffs.Koff_Receptor1_pos_2_Ligand3_pos_3*y(87)-Koffs.Koff_Receptor1_pos_3_Ligand3_pos_3*y(87);
dydt(88)=+L3*Kons.Kon_Receptor1_pos_1_Ligand3_pos_2*y(20)+L3*Kons.Kon_Receptor1_pos_2_Ligand3_pos_3*y(60)+L3*Kons.Kon_Receptor1_pos_3_Ligand3_pos_1*y(85)-Koffs.Koff_Receptor1_pos_1_Ligand3_pos_2*y(88)-Koffs.Koff_Receptor1_pos_2_Ligand3_pos_3*y(88)-Koffs.Koff_Receptor1_pos_3_Ligand3_pos_1*y(88);
dydt(89)=+L3*Kons.Kon_Receptor1_pos_1_Ligand3_pos_2*y(21)+L3*Kons.Kon_Receptor1_pos_2_Ligand3_pos_3*y(61)+L3*Kons.Kon_Receptor1_pos_3_Ligand3_pos_2*y(85)-Koffs.Koff_Receptor1_pos_1_Ligand3_pos_2*y(89)-Koffs.Koff_Receptor1_pos_2_Ligand3_pos_3*y(89)-Koffs.Koff_Receptor1_pos_3_Ligand3_pos_2*y(89);
dydt(90)=+L3*Kons.Kon_Receptor1_pos_1_Ligand3_pos_2*y(22)+L3*Kons.Kon_Receptor1_pos_2_Ligand3_pos_3*y(62)+L3*Kons.Kon_Receptor1_pos_3_Ligand3_pos_3*y(85)-Koffs.Koff_Receptor1_pos_1_Ligand3_pos_2*y(90)-Koffs.Koff_Receptor1_pos_2_Ligand3_pos_3*y(90)-Koffs.Koff_Receptor1_pos_3_Ligand3_pos_3*y(90);
dydt(91)=+L3*Kons.Kon_Receptor1_pos_1_Ligand3_pos_3*y(1)+Koffs.Koff_Receptor1_pos_3_Ligand3_pos_1*y(92)+Koffs.Koff_Receptor1_pos_3_Ligand3_pos_2*y(93)+Koffs.Koff_Receptor1_pos_3_Ligand3_pos_1*y(94)+Koffs.Koff_Receptor1_pos_3_Ligand3_pos_2*y(95)+Koffs.Koff_Receptor1_pos_3_Ligand3_pos_3*y(96)+Koffs.Koff_Receptor1_pos_2_Ligand3_pos_1*y(97)+Koffs.Koff_Receptor1_pos_2_Ligand3_pos_2*y(102)+Koffs.Koff_Receptor1_pos_2_Ligand3_pos_1*y(107)+Koffs.Koff_Receptor1_pos_2_Ligand3_pos_2*y(113)+Koffs.Koff_Receptor1_pos_2_Ligand3_pos_3*y(119)-Koffs.Koff_Receptor1_pos_1_Ligand3_pos_3*y(91)-Kons.Kon_Receptor1_pos_3_Ligand3_pos_1*EffCs.EffC_reverse_Receptor1_from1_to3_0_Ligand3_from1_to3_0*y(91)-Kons.Kon_Receptor1_pos_3_Ligand3_pos_2*EffCs.EffC_reverse_Receptor1_from1_to3_0_Ligand3_from2_to3_0*y(91)-L3*Kons.Kon_Receptor1_pos_3_Ligand3_pos_1*y(91)-L3*Kons.Kon_Receptor1_pos_3_Ligand3_pos_2*y(91)-L3*Kons.Kon_Receptor1_pos_3_Ligand3_pos_3*y(91)-Kons.Kon_Receptor1_pos_2_Ligand3_pos_1*EffCs.EffC_reverse_Receptor1_from1_to2_0_Ligand3_from1_to3_0*y(91)-Kons.Kon_Receptor1_pos_2_Ligand3_pos_2*EffCs.EffC_reverse_Receptor1_from1_to2_0_Ligand3_from2_to3_0*y(91)-L3*Kons.Kon_Receptor1_pos_2_Ligand3_pos_1*y(91)-L3*Kons.Kon_Receptor1_pos_2_Ligand3_pos_2*y(91)-L3*Kons.Kon_Receptor1_pos_2_Ligand3_pos_3*y(91);
dydt(92)=+Kons.Kon_Receptor1_pos_1_Ligand3_pos_3*EffCs.EffC_reverse_Receptor1_from1_to3_0_Ligand3_from1_to3_0*y(2)+Kons.Kon_Receptor1_pos_3_Ligand3_pos_1*EffCs.EffC_reverse_Receptor1_from1_to3_0_Ligand3_from1_to3_0*y(91)+Koffs.Koff_Receptor1_pos_2_Ligand3_pos_2*y(103)+Koffs.Koff_Receptor1_pos_2_Ligand3_pos_1*y(108)+Koffs.Koff_Receptor1_pos_2_Ligand3_pos_2*y(114)+Koffs.Koff_Receptor1_pos_2_Ligand3_pos_3*y(120)-Koffs.Koff_Receptor1_pos_1_Ligand3_pos_3*y(92)-Koffs.Koff_Receptor1_pos_3_Ligand3_pos_1*y(92)-Kons.Kon_Receptor1_pos_2_Ligand3_pos_2 * EffCs.EffC_reverse_Receptor1_from1_to2_3_Ligand3_from1_to2_3*y(92)-L3*Kons.Kon_Receptor1_pos_2_Ligand3_pos_1*y(92)-L3*Kons.Kon_Receptor1_pos_2_Ligand3_pos_2*y(92)-L3*Kons.Kon_Receptor1_pos_2_Ligand3_pos_3*y(92);
dydt(93)=+Kons.Kon_Receptor1_pos_1_Ligand3_pos_3*EffCs.EffC_reverse_Receptor1_from1_to3_0_Ligand3_from2_to3_0*y(3)+Kons.Kon_Receptor1_pos_3_Ligand3_pos_2*EffCs.EffC_reverse_Receptor1_from1_to3_0_Ligand3_from2_to3_0*y(91)+Koffs.Koff_Receptor1_pos_2_Ligand3_pos_1*y(98)+Koffs.Koff_Receptor1_pos_2_Ligand3_pos_1*y(109)+Koffs.Koff_Receptor1_pos_2_Ligand3_pos_2*y(115)+Koffs.Koff_Receptor1_pos_2_Ligand3_pos_3*y(121)-Koffs.Koff_Receptor1_pos_1_Ligand3_pos_3*y(93)-Koffs.Koff_Receptor1_pos_3_Ligand3_pos_2*y(93)-Kons.Kon_Receptor1_pos_2_Ligand3_pos_1 * EffCs.EffC_reverse_Receptor1_from1_to2_3_Ligand3_from2_to1_3*y(93)-L3*Kons.Kon_Receptor1_pos_2_Ligand3_pos_1*y(93)-L3*Kons.Kon_Receptor1_pos_2_Ligand3_pos_2*y(93)-L3*Kons.Kon_Receptor1_pos_2_Ligand3_pos_3*y(93);
dydt(94)=+L3*Kons.Kon_Receptor1_pos_1_Ligand3_pos_3*y(2)+L3*Kons.Kon_Receptor1_pos_3_Ligand3_pos_1*y(91)+Koffs.Koff_Receptor1_pos_2_Ligand3_pos_1*y(99)+Koffs.Koff_Receptor1_pos_2_Ligand3_pos_2*y(104)+Koffs.Koff_Receptor1_pos_2_Ligand3_pos_1*y(110)+Koffs.Koff_Receptor1_pos_2_Ligand3_pos_2*y(116)+Koffs.Koff_Receptor1_pos_2_Ligand3_pos_3*y(122)+Koffs.Koff_Receptor1_pos_2_Ligand3_pos_2*y(139)+Koffs.Koff_Receptor1_pos_2_Ligand3_pos_3*y(141)-Koffs.Koff_Receptor1_pos_1_Ligand3_pos_3*y(94)-Koffs.Koff_Receptor1_pos_3_Ligand3_pos_1*y(94)-Kons.Kon_Receptor1_pos_2_Ligand3_pos_1*EffCs.EffC_reverse_Receptor1_from1_to2_0_Ligand3_from1_to3_0*y(94)-Kons.Kon_Receptor1_pos_2_Ligand3_pos_2*EffCs.EffC_reverse_Receptor1_from1_to2_0_Ligand3_from2_to3_0*y(94)-L3*Kons.Kon_Receptor1_pos_2_Ligand3_pos_1*y(94)-L3*Kons.Kon_Receptor1_pos_2_Ligand3_pos_2*y(94)-L3*Kons.Kon_Receptor1_pos_2_Ligand3_pos_3*y(94)-Kons.Kon_Receptor1_pos_2_Ligand3_pos_2*EffCs.EffC_reverse_Receptor1_from2_to3_0_Ligand3_from1_to2_0*y(94)-Kons.Kon_Receptor1_pos_2_Ligand3_pos_3*EffCs.EffC_reverse_Receptor1_from2_to3_0_Ligand3_from1_to3_0*y(94);
dydt(95)=+L3*Kons.Kon_Receptor1_pos_1_Ligand3_pos_3*y(3)+L3*Kons.Kon_Receptor1_pos_3_Ligand3_pos_2*y(91)+Koffs.Koff_Receptor1_pos_2_Ligand3_pos_1*y(100)+Koffs.Koff_Receptor1_pos_2_Ligand3_pos_2*y(105)+Koffs.Koff_Receptor1_pos_2_Ligand3_pos_1*y(111)+Koffs.Koff_Receptor1_pos_2_Ligand3_pos_2*y(117)+Koffs.Koff_Receptor1_pos_2_Ligand3_pos_3*y(123)+Koffs.Koff_Receptor1_pos_2_Ligand3_pos_1*y(137)+Koffs.Koff_Receptor1_pos_2_Ligand3_pos_3*y(142)-Koffs.Koff_Receptor1_pos_1_Ligand3_pos_3*y(95)-Koffs.Koff_Receptor1_pos_3_Ligand3_pos_2*y(95)-Kons.Kon_Receptor1_pos_2_Ligand3_pos_1*EffCs.EffC_reverse_Receptor1_from1_to2_0_Ligand3_from1_to3_0*y(95)-Kons.Kon_Receptor1_pos_2_Ligand3_pos_2*EffCs.EffC_reverse_Receptor1_from1_to2_0_Ligand3_from2_to3_0*y(95)-L3*Kons.Kon_Receptor1_pos_2_Ligand3_pos_1*y(95)-L3*Kons.Kon_Receptor1_pos_2_Ligand3_pos_2*y(95)-L3*Kons.Kon_Receptor1_pos_2_Ligand3_pos_3*y(95)-Kons.Kon_Receptor1_pos_2_Ligand3_pos_1*EffCs.EffC_inline_Receptor1_from2_to3_0_Ligand3_from1_to2_0*y(95)-Kons.Kon_Receptor1_pos_2_Ligand3_pos_3*EffCs.EffC_reverse_Receptor1_from2_to3_0_Ligand3_from2_to3_0*y(95);
dydt(96)=+L3*Kons.Kon_Receptor1_pos_1_Ligand3_pos_3*y(4)+L3*Kons.Kon_Receptor1_pos_3_Ligand3_pos_3*y(91)+Koffs.Koff_Receptor1_pos_2_Ligand3_pos_1*y(101)+Koffs.Koff_Receptor1_pos_2_Ligand3_pos_2*y(106)+Koffs.Koff_Receptor1_pos_2_Ligand3_pos_1*y(112)+Koffs.Koff_Receptor1_pos_2_Ligand3_pos_2*y(118)+Koffs.Koff_Receptor1_pos_2_Ligand3_pos_3*y(124)+Koffs.Koff_Receptor1_pos_2_Ligand3_pos_1*y(138)+Koffs.Koff_Receptor1_pos_2_Ligand3_pos_2*y(140)-Koffs.Koff_Receptor1_pos_1_Ligand3_pos_3*y(96)-Koffs.Koff_Receptor1_pos_3_Ligand3_pos_3*y(96)-Kons.Kon_Receptor1_pos_2_Ligand3_pos_1*EffCs.EffC_reverse_Receptor1_from1_to2_0_Ligand3_from1_to3_0*y(96)-Kons.Kon_Receptor1_pos_2_Ligand3_pos_2*EffCs.EffC_reverse_Receptor1_from1_to2_0_Ligand3_from2_to3_0*y(96)-L3*Kons.Kon_Receptor1_pos_2_Ligand3_pos_1*y(96)-L3*Kons.Kon_Receptor1_pos_2_Ligand3_pos_2*y(96)-L3*Kons.Kon_Receptor1_pos_2_Ligand3_pos_3*y(96)-Kons.Kon_Receptor1_pos_2_Ligand3_pos_1*EffCs.EffC_inline_Receptor1_from2_to3_0_Ligand3_from1_to3_0*y(96)-Kons.Kon_Receptor1_pos_2_Ligand3_pos_2*EffCs.EffC_inline_Receptor1_from2_to3_0_Ligand3_from2_to3_0*y(96);
dydt(97)=+Kons.Kon_Receptor1_pos_1_Ligand3_pos_3*EffCs.EffC_reverse_Receptor1_from1_to2_0_Ligand3_from1_to3_0*y(5)+Kons.Kon_Receptor1_pos_2_Ligand3_pos_1*EffCs.EffC_reverse_Receptor1_from1_to2_0_Ligand3_from1_to3_0*y(91)+Koffs.Koff_Receptor1_pos_3_Ligand3_pos_2*y(98)+Koffs.Koff_Receptor1_pos_3_Ligand3_pos_1*y(99)+Koffs.Koff_Receptor1_pos_3_Ligand3_pos_2*y(100)+Koffs.Koff_Receptor1_pos_3_Ligand3_pos_3*y(101)-Koffs.Koff_Receptor1_pos_1_Ligand3_pos_3*y(97)-Koffs.Koff_Receptor1_pos_2_Ligand3_pos_1*y(97)-Kons.Kon_Receptor1_pos_3_Ligand3_pos_2 * EffCs.EffC_reverse_Receptor1_from1_to3_2_Ligand3_from1_to2_3*y(97)-L3*Kons.Kon_Receptor1_pos_3_Ligand3_pos_1*y(97)-L3*Kons.Kon_Receptor1_pos_3_Ligand3_pos_2*y(97)-L3*Kons.Kon_Receptor1_pos_3_Ligand3_pos_3*y(97);
dydt(98)=+Kons.Kon_Receptor1_pos_1_Ligand3_pos_3 * EffCs.EffC_reverse_Receptor1_from2_to1_3_Ligand3_from1_to3_2*y(6)+Kons.Kon_Receptor1_pos_2_Ligand3_pos_1 * EffCs.EffC_reverse_Receptor1_from1_to2_3_Ligand3_from2_to1_3*y(93)+Kons.Kon_Receptor1_pos_3_Ligand3_pos_2 * EffCs.EffC_reverse_Receptor1_from1_to3_2_Ligand3_from1_to2_3*y(97)-Koffs.Koff_Receptor1_pos_1_Ligand3_pos_3*y(98)-Koffs.Koff_Receptor1_pos_2_Ligand3_pos_1*y(98)-Koffs.Koff_Receptor1_pos_3_Ligand3_pos_2*y(98);
dydt(99)=+Kons.Kon_Receptor1_pos_1_Ligand3_pos_3*EffCs.EffC_reverse_Receptor1_from1_to2_0_Ligand3_from1_to3_0*y(8)+Kons.Kon_Receptor1_pos_2_Ligand3_pos_1*EffCs.EffC_reverse_Receptor1_from1_to2_0_Ligand3_from1_to3_0*y(94)+L3*Kons.Kon_Receptor1_pos_3_Ligand3_pos_1*y(97)-Koffs.Koff_Receptor1_pos_1_Ligand3_pos_3*y(99)-Koffs.Koff_Receptor1_pos_2_Ligand3_pos_1*y(99)-Koffs.Koff_Receptor1_pos_3_Ligand3_pos_1*y(99);
dydt(100)=+Kons.Kon_Receptor1_pos_1_Ligand3_pos_3*EffCs.EffC_reverse_Receptor1_from1_to2_0_Ligand3_from1_to3_0*y(9)+Kons.Kon_Receptor1_pos_2_Ligand3_pos_1*EffCs.EffC_reverse_Receptor1_from1_to2_0_Ligand3_from1_to3_0*y(95)+L3*Kons.Kon_Receptor1_pos_3_Ligand3_pos_2*y(97)-Koffs.Koff_Receptor1_pos_1_Ligand3_pos_3*y(100)-Koffs.Koff_Receptor1_pos_2_Ligand3_pos_1*y(100)-Koffs.Koff_Receptor1_pos_3_Ligand3_pos_2*y(100);
dydt(101)=+Kons.Kon_Receptor1_pos_1_Ligand3_pos_3*EffCs.EffC_reverse_Receptor1_from1_to2_0_Ligand3_from1_to3_0*y(10)+Kons.Kon_Receptor1_pos_2_Ligand3_pos_1*EffCs.EffC_reverse_Receptor1_from1_to2_0_Ligand3_from1_to3_0*y(96)+L3*Kons.Kon_Receptor1_pos_3_Ligand3_pos_3*y(97)-Koffs.Koff_Receptor1_pos_1_Ligand3_pos_3*y(101)-Koffs.Koff_Receptor1_pos_2_Ligand3_pos_1*y(101)-Koffs.Koff_Receptor1_pos_3_Ligand3_pos_3*y(101);
dydt(102)=+Kons.Kon_Receptor1_pos_1_Ligand3_pos_3*EffCs.EffC_reverse_Receptor1_from1_to2_0_Ligand3_from2_to3_0*y(11)+Kons.Kon_Receptor1_pos_2_Ligand3_pos_2*EffCs.EffC_reverse_Receptor1_from1_to2_0_Ligand3_from2_to3_0*y(91)+Koffs.Koff_Receptor1_pos_3_Ligand3_pos_1*y(103)+Koffs.Koff_Receptor1_pos_3_Ligand3_pos_1*y(104)+Koffs.Koff_Receptor1_pos_3_Ligand3_pos_2*y(105)+Koffs.Koff_Receptor1_pos_3_Ligand3_pos_3*y(106)-Koffs.Koff_Receptor1_pos_1_Ligand3_pos_3*y(102)-Koffs.Koff_Receptor1_pos_2_Ligand3_pos_2*y(102)-Kons.Kon_Receptor1_pos_3_Ligand3_pos_1 * EffCs.EffC_reverse_Receptor1_from1_to3_2_Ligand3_from2_to1_3*y(102)-L3*Kons.Kon_Receptor1_pos_3_Ligand3_pos_1*y(102)-L3*Kons.Kon_Receptor1_pos_3_Ligand3_pos_2*y(102)-L3*Kons.Kon_Receptor1_pos_3_Ligand3_pos_3*y(102);
dydt(103)=+Kons.Kon_Receptor1_pos_1_Ligand3_pos_3 * EffCs.EffC_reverse_Receptor1_from2_to1_3_Ligand3_from1_to3_2*y(12)+Kons.Kon_Receptor1_pos_2_Ligand3_pos_2 * EffCs.EffC_reverse_Receptor1_from1_to2_3_Ligand3_from1_to2_3*y(92)+Kons.Kon_Receptor1_pos_3_Ligand3_pos_1 * EffCs.EffC_reverse_Receptor1_from1_to3_2_Ligand3_from2_to1_3*y(102)-Koffs.Koff_Receptor1_pos_1_Ligand3_pos_3*y(103)-Koffs.Koff_Receptor1_pos_2_Ligand3_pos_2*y(103)-Koffs.Koff_Receptor1_pos_3_Ligand3_pos_1*y(103);
dydt(104)=+Kons.Kon_Receptor1_pos_1_Ligand3_pos_3*EffCs.EffC_reverse_Receptor1_from1_to2_0_Ligand3_from2_to3_0*y(14)+Kons.Kon_Receptor1_pos_2_Ligand3_pos_2*EffCs.EffC_reverse_Receptor1_from1_to2_0_Ligand3_from2_to3_0*y(94)+L3*Kons.Kon_Receptor1_pos_3_Ligand3_pos_1*y(102)-Koffs.Koff_Receptor1_pos_1_Ligand3_pos_3*y(104)-Koffs.Koff_Receptor1_pos_2_Ligand3_pos_2*y(104)-Koffs.Koff_Receptor1_pos_3_Ligand3_pos_1*y(104);
dydt(105)=+Kons.Kon_Receptor1_pos_1_Ligand3_pos_3*EffCs.EffC_reverse_Receptor1_from1_to2_0_Ligand3_from2_to3_0*y(15)+Kons.Kon_Receptor1_pos_2_Ligand3_pos_2*EffCs.EffC_reverse_Receptor1_from1_to2_0_Ligand3_from2_to3_0*y(95)+L3*Kons.Kon_Receptor1_pos_3_Ligand3_pos_2*y(102)-Koffs.Koff_Receptor1_pos_1_Ligand3_pos_3*y(105)-Koffs.Koff_Receptor1_pos_2_Ligand3_pos_2*y(105)-Koffs.Koff_Receptor1_pos_3_Ligand3_pos_2*y(105);
dydt(106)=+Kons.Kon_Receptor1_pos_1_Ligand3_pos_3*EffCs.EffC_reverse_Receptor1_from1_to2_0_Ligand3_from2_to3_0*y(16)+Kons.Kon_Receptor1_pos_2_Ligand3_pos_2*EffCs.EffC_reverse_Receptor1_from1_to2_0_Ligand3_from2_to3_0*y(96)+L3*Kons.Kon_Receptor1_pos_3_Ligand3_pos_3*y(102)-Koffs.Koff_Receptor1_pos_1_Ligand3_pos_3*y(106)-Koffs.Koff_Receptor1_pos_2_Ligand3_pos_2*y(106)-Koffs.Koff_Receptor1_pos_3_Ligand3_pos_3*y(106);
dydt(107)=+L3*Kons.Kon_Receptor1_pos_1_Ligand3_pos_3*y(5)+L3*Kons.Kon_Receptor1_pos_2_Ligand3_pos_1*y(91)+Koffs.Koff_Receptor1_pos_3_Ligand3_pos_1*y(108)+Koffs.Koff_Receptor1_pos_3_Ligand3_pos_2*y(109)+Koffs.Koff_Receptor1_pos_3_Ligand3_pos_1*y(110)+Koffs.Koff_Receptor1_pos_3_Ligand3_pos_2*y(111)+Koffs.Koff_Receptor1_pos_3_Ligand3_pos_3*y(112)+Koffs.Koff_Receptor1_pos_3_Ligand3_pos_2*y(137)+Koffs.Koff_Receptor1_pos_3_Ligand3_pos_3*y(138)-Koffs.Koff_Receptor1_pos_1_Ligand3_pos_3*y(107)-Koffs.Koff_Receptor1_pos_2_Ligand3_pos_1*y(107)-Kons.Kon_Receptor1_pos_3_Ligand3_pos_1*EffCs.EffC_reverse_Receptor1_from1_to3_0_Ligand3_from1_to3_0*y(107)-Kons.Kon_Receptor1_pos_3_Ligand3_pos_2*EffCs.EffC_reverse_Receptor1_from1_to3_0_Ligand3_from2_to3_0*y(107)-L3*Kons.Kon_Receptor1_pos_3_Ligand3_pos_1*y(107)-L3*Kons.Kon_Receptor1_pos_3_Ligand3_pos_2*y(107)-L3*Kons.Kon_Receptor1_pos_3_Ligand3_pos_3*y(107)-Kons.Kon_Receptor1_pos_3_Ligand3_pos_2*EffCs.EffC_inline_Receptor1_from2_to3_0_Ligand3_from1_to2_0*y(107)-Kons.Kon_Receptor1_pos_3_Ligand3_pos_3*EffCs.EffC_inline_Receptor1_from2_to3_0_Ligand3_from1_to3_0*y(107);
dydt(108)=+Kons.Kon_Receptor1_pos_1_Ligand3_pos_3*EffCs.EffC_reverse_Receptor1_from1_to3_0_Ligand3_from1_to3_0*y(8)+L3*Kons.Kon_Receptor1_pos_2_Ligand3_pos_1*y(92)+Kons.Kon_Receptor1_pos_3_Ligand3_pos_1*EffCs.EffC_reverse_Receptor1_from1_to3_0_Ligand3_from1_to3_0*y(107)-Koffs.Koff_Receptor1_pos_1_Ligand3_pos_3*y(108)-Koffs.Koff_Receptor1_pos_2_Ligand3_pos_1*y(108)-Koffs.Koff_Receptor1_pos_3_Ligand3_pos_1*y(108);
dydt(109)=+Kons.Kon_Receptor1_pos_1_Ligand3_pos_3*EffCs.EffC_reverse_Receptor1_from1_to3_0_Ligand3_from2_to3_0*y(9)+L3*Kons.Kon_Receptor1_pos_2_Ligand3_pos_1*y(93)+Kons.Kon_Receptor1_pos_3_Ligand3_pos_2*EffCs.EffC_reverse_Receptor1_from1_to3_0_Ligand3_from2_to3_0*y(107)-Koffs.Koff_Receptor1_pos_1_Ligand3_pos_3*y(109)-Koffs.Koff_Receptor1_pos_2_Ligand3_pos_1*y(109)-Koffs.Koff_Receptor1_pos_3_Ligand3_pos_2*y(109);
dydt(110)=+L3*Kons.Kon_Receptor1_pos_1_Ligand3_pos_3*y(8)+L3*Kons.Kon_Receptor1_pos_2_Ligand3_pos_1*y(94)+L3*Kons.Kon_Receptor1_pos_3_Ligand3_pos_1*y(107)-Koffs.Koff_Receptor1_pos_1_Ligand3_pos_3*y(110)-Koffs.Koff_Receptor1_pos_2_Ligand3_pos_1*y(110)-Koffs.Koff_Receptor1_pos_3_Ligand3_pos_1*y(110);
dydt(111)=+L3*Kons.Kon_Receptor1_pos_1_Ligand3_pos_3*y(9)+L3*Kons.Kon_Receptor1_pos_2_Ligand3_pos_1*y(95)+L3*Kons.Kon_Receptor1_pos_3_Ligand3_pos_2*y(107)-Koffs.Koff_Receptor1_pos_1_Ligand3_pos_3*y(111)-Koffs.Koff_Receptor1_pos_2_Ligand3_pos_1*y(111)-Koffs.Koff_Receptor1_pos_3_Ligand3_pos_2*y(111);
dydt(112)=+L3*Kons.Kon_Receptor1_pos_1_Ligand3_pos_3*y(10)+L3*Kons.Kon_Receptor1_pos_2_Ligand3_pos_1*y(96)+L3*Kons.Kon_Receptor1_pos_3_Ligand3_pos_3*y(107)-Koffs.Koff_Receptor1_pos_1_Ligand3_pos_3*y(112)-Koffs.Koff_Receptor1_pos_2_Ligand3_pos_1*y(112)-Koffs.Koff_Receptor1_pos_3_Ligand3_pos_3*y(112);
dydt(113)=+L3*Kons.Kon_Receptor1_pos_1_Ligand3_pos_3*y(11)+L3*Kons.Kon_Receptor1_pos_2_Ligand3_pos_2*y(91)+Koffs.Koff_Receptor1_pos_3_Ligand3_pos_1*y(114)+Koffs.Koff_Receptor1_pos_3_Ligand3_pos_2*y(115)+Koffs.Koff_Receptor1_pos_3_Ligand3_pos_1*y(116)+Koffs.Koff_Receptor1_pos_3_Ligand3_pos_2*y(117)+Koffs.Koff_Receptor1_pos_3_Ligand3_pos_3*y(118)+Koffs.Koff_Receptor1_pos_3_Ligand3_pos_1*y(139)+Koffs.Koff_Receptor1_pos_3_Ligand3_pos_3*y(140)-Koffs.Koff_Receptor1_pos_1_Ligand3_pos_3*y(113)-Koffs.Koff_Receptor1_pos_2_Ligand3_pos_2*y(113)-Kons.Kon_Receptor1_pos_3_Ligand3_pos_1*EffCs.EffC_reverse_Receptor1_from1_to3_0_Ligand3_from1_to3_0*y(113)-Kons.Kon_Receptor1_pos_3_Ligand3_pos_2*EffCs.EffC_reverse_Receptor1_from1_to3_0_Ligand3_from2_to3_0*y(113)-L3*Kons.Kon_Receptor1_pos_3_Ligand3_pos_1*y(113)-L3*Kons.Kon_Receptor1_pos_3_Ligand3_pos_2*y(113)-L3*Kons.Kon_Receptor1_pos_3_Ligand3_pos_3*y(113)-Kons.Kon_Receptor1_pos_3_Ligand3_pos_1*EffCs.EffC_reverse_Receptor1_from2_to3_0_Ligand3_from1_to2_0*y(113)-Kons.Kon_Receptor1_pos_3_Ligand3_pos_3*EffCs.EffC_inline_Receptor1_from2_to3_0_Ligand3_from2_to3_0*y(113);
dydt(114)=+Kons.Kon_Receptor1_pos_1_Ligand3_pos_3*EffCs.EffC_reverse_Receptor1_from1_to3_0_Ligand3_from1_to3_0*y(14)+L3*Kons.Kon_Receptor1_pos_2_Ligand3_pos_2*y(92)+Kons.Kon_Receptor1_pos_3_Ligand3_pos_1*EffCs.EffC_reverse_Receptor1_from1_to3_0_Ligand3_from1_to3_0*y(113)-Koffs.Koff_Receptor1_pos_1_Ligand3_pos_3*y(114)-Koffs.Koff_Receptor1_pos_2_Ligand3_pos_2*y(114)-Koffs.Koff_Receptor1_pos_3_Ligand3_pos_1*y(114);
dydt(115)=+Kons.Kon_Receptor1_pos_1_Ligand3_pos_3*EffCs.EffC_reverse_Receptor1_from1_to3_0_Ligand3_from2_to3_0*y(15)+L3*Kons.Kon_Receptor1_pos_2_Ligand3_pos_2*y(93)+Kons.Kon_Receptor1_pos_3_Ligand3_pos_2*EffCs.EffC_reverse_Receptor1_from1_to3_0_Ligand3_from2_to3_0*y(113)-Koffs.Koff_Receptor1_pos_1_Ligand3_pos_3*y(115)-Koffs.Koff_Receptor1_pos_2_Ligand3_pos_2*y(115)-Koffs.Koff_Receptor1_pos_3_Ligand3_pos_2*y(115);
dydt(116)=+L3*Kons.Kon_Receptor1_pos_1_Ligand3_pos_3*y(14)+L3*Kons.Kon_Receptor1_pos_2_Ligand3_pos_2*y(94)+L3*Kons.Kon_Receptor1_pos_3_Ligand3_pos_1*y(113)-Koffs.Koff_Receptor1_pos_1_Ligand3_pos_3*y(116)-Koffs.Koff_Receptor1_pos_2_Ligand3_pos_2*y(116)-Koffs.Koff_Receptor1_pos_3_Ligand3_pos_1*y(116);
dydt(117)=+L3*Kons.Kon_Receptor1_pos_1_Ligand3_pos_3*y(15)+L3*Kons.Kon_Receptor1_pos_2_Ligand3_pos_2*y(95)+L3*Kons.Kon_Receptor1_pos_3_Ligand3_pos_2*y(113)-Koffs.Koff_Receptor1_pos_1_Ligand3_pos_3*y(117)-Koffs.Koff_Receptor1_pos_2_Ligand3_pos_2*y(117)-Koffs.Koff_Receptor1_pos_3_Ligand3_pos_2*y(117);
dydt(118)=+L3*Kons.Kon_Receptor1_pos_1_Ligand3_pos_3*y(16)+L3*Kons.Kon_Receptor1_pos_2_Ligand3_pos_2*y(96)+L3*Kons.Kon_Receptor1_pos_3_Ligand3_pos_3*y(113)-Koffs.Koff_Receptor1_pos_1_Ligand3_pos_3*y(118)-Koffs.Koff_Receptor1_pos_2_Ligand3_pos_2*y(118)-Koffs.Koff_Receptor1_pos_3_Ligand3_pos_3*y(118);
dydt(119)=+L3*Kons.Kon_Receptor1_pos_1_Ligand3_pos_3*y(17)+L3*Kons.Kon_Receptor1_pos_2_Ligand3_pos_3*y(91)+Koffs.Koff_Receptor1_pos_3_Ligand3_pos_1*y(120)+Koffs.Koff_Receptor1_pos_3_Ligand3_pos_2*y(121)+Koffs.Koff_Receptor1_pos_3_Ligand3_pos_1*y(122)+Koffs.Koff_Receptor1_pos_3_Ligand3_pos_2*y(123)+Koffs.Koff_Receptor1_pos_3_Ligand3_pos_3*y(124)+Koffs.Koff_Receptor1_pos_3_Ligand3_pos_1*y(141)+Koffs.Koff_Receptor1_pos_3_Ligand3_pos_2*y(142)-Koffs.Koff_Receptor1_pos_1_Ligand3_pos_3*y(119)-Koffs.Koff_Receptor1_pos_2_Ligand3_pos_3*y(119)-Kons.Kon_Receptor1_pos_3_Ligand3_pos_1*EffCs.EffC_reverse_Receptor1_from1_to3_0_Ligand3_from1_to3_0*y(119)-Kons.Kon_Receptor1_pos_3_Ligand3_pos_2*EffCs.EffC_reverse_Receptor1_from1_to3_0_Ligand3_from2_to3_0*y(119)-L3*Kons.Kon_Receptor1_pos_3_Ligand3_pos_1*y(119)-L3*Kons.Kon_Receptor1_pos_3_Ligand3_pos_2*y(119)-L3*Kons.Kon_Receptor1_pos_3_Ligand3_pos_3*y(119)-Kons.Kon_Receptor1_pos_3_Ligand3_pos_1*EffCs.EffC_reverse_Receptor1_from2_to3_0_Ligand3_from1_to3_0*y(119)-Kons.Kon_Receptor1_pos_3_Ligand3_pos_2*EffCs.EffC_reverse_Receptor1_from2_to3_0_Ligand3_from2_to3_0*y(119);
dydt(120)=+Kons.Kon_Receptor1_pos_1_Ligand3_pos_3*EffCs.EffC_reverse_Receptor1_from1_to3_0_Ligand3_from1_to3_0*y(20)+L3*Kons.Kon_Receptor1_pos_2_Ligand3_pos_3*y(92)+Kons.Kon_Receptor1_pos_3_Ligand3_pos_1*EffCs.EffC_reverse_Receptor1_from1_to3_0_Ligand3_from1_to3_0*y(119)-Koffs.Koff_Receptor1_pos_1_Ligand3_pos_3*y(120)-Koffs.Koff_Receptor1_pos_2_Ligand3_pos_3*y(120)-Koffs.Koff_Receptor1_pos_3_Ligand3_pos_1*y(120);
dydt(121)=+Kons.Kon_Receptor1_pos_1_Ligand3_pos_3*EffCs.EffC_reverse_Receptor1_from1_to3_0_Ligand3_from2_to3_0*y(21)+L3*Kons.Kon_Receptor1_pos_2_Ligand3_pos_3*y(93)+Kons.Kon_Receptor1_pos_3_Ligand3_pos_2*EffCs.EffC_reverse_Receptor1_from1_to3_0_Ligand3_from2_to3_0*y(119)-Koffs.Koff_Receptor1_pos_1_Ligand3_pos_3*y(121)-Koffs.Koff_Receptor1_pos_2_Ligand3_pos_3*y(121)-Koffs.Koff_Receptor1_pos_3_Ligand3_pos_2*y(121);
dydt(122)=+L3*Kons.Kon_Receptor1_pos_1_Ligand3_pos_3*y(20)+L3*Kons.Kon_Receptor1_pos_2_Ligand3_pos_3*y(94)+L3*Kons.Kon_Receptor1_pos_3_Ligand3_pos_1*y(119)-Koffs.Koff_Receptor1_pos_1_Ligand3_pos_3*y(122)-Koffs.Koff_Receptor1_pos_2_Ligand3_pos_3*y(122)-Koffs.Koff_Receptor1_pos_3_Ligand3_pos_1*y(122);
dydt(123)=+L3*Kons.Kon_Receptor1_pos_1_Ligand3_pos_3*y(21)+L3*Kons.Kon_Receptor1_pos_2_Ligand3_pos_3*y(95)+L3*Kons.Kon_Receptor1_pos_3_Ligand3_pos_2*y(119)-Koffs.Koff_Receptor1_pos_1_Ligand3_pos_3*y(123)-Koffs.Koff_Receptor1_pos_2_Ligand3_pos_3*y(123)-Koffs.Koff_Receptor1_pos_3_Ligand3_pos_2*y(123);
dydt(124)=+L3*Kons.Kon_Receptor1_pos_1_Ligand3_pos_3*y(22)+L3*Kons.Kon_Receptor1_pos_2_Ligand3_pos_3*y(96)+L3*Kons.Kon_Receptor1_pos_3_Ligand3_pos_3*y(119)-Koffs.Koff_Receptor1_pos_1_Ligand3_pos_3*y(124)-Koffs.Koff_Receptor1_pos_2_Ligand3_pos_3*y(124)-Koffs.Koff_Receptor1_pos_3_Ligand3_pos_3*y(124);
dydt(125)=+L3*Kons.Kon_Receptor1_pos_1_Ligand3_pos_1*y(6)+Kons.Kon_Receptor1_pos_2_Ligand3_pos_1*EffCs.EffC_inline_Receptor1_from2_to3_0_Ligand3_from1_to2_0*y(27)+Kons.Kon_Receptor1_pos_3_Ligand3_pos_2*EffCs.EffC_inline_Receptor1_from2_to3_0_Ligand3_from1_to2_0*y(39)-Koffs.Koff_Receptor1_pos_1_Ligand3_pos_1*y(125)-Koffs.Koff_Receptor1_pos_2_Ligand3_pos_1*y(125)-Koffs.Koff_Receptor1_pos_3_Ligand3_pos_2*y(125);
dydt(126)=+L3*Kons.Kon_Receptor1_pos_1_Ligand3_pos_1*y(7)+Kons.Kon_Receptor1_pos_2_Ligand3_pos_1*EffCs.EffC_inline_Receptor1_from2_to3_0_Ligand3_from1_to3_0*y(28)+Kons.Kon_Receptor1_pos_3_Ligand3_pos_3*EffCs.EffC_inline_Receptor1_from2_to3_0_Ligand3_from1_to3_0*y(39)-Koffs.Koff_Receptor1_pos_1_Ligand3_pos_1*y(126)-Koffs.Koff_Receptor1_pos_2_Ligand3_pos_1*y(126)-Koffs.Koff_Receptor1_pos_3_Ligand3_pos_3*y(126);
dydt(127)=+L3*Kons.Kon_Receptor1_pos_1_Ligand3_pos_1*y(12)+Kons.Kon_Receptor1_pos_2_Ligand3_pos_2*EffCs.EffC_reverse_Receptor1_from2_to3_0_Ligand3_from1_to2_0*y(26)+Kons.Kon_Receptor1_pos_3_Ligand3_pos_1*EffCs.EffC_reverse_Receptor1_from2_to3_0_Ligand3_from1_to2_0*y(45)-Koffs.Koff_Receptor1_pos_1_Ligand3_pos_1*y(127)-Koffs.Koff_Receptor1_pos_2_Ligand3_pos_2*y(127)-Koffs.Koff_Receptor1_pos_3_Ligand3_pos_1*y(127);
dydt(128)=+L3*Kons.Kon_Receptor1_pos_1_Ligand3_pos_1*y(13)+Kons.Kon_Receptor1_pos_2_Ligand3_pos_2*EffCs.EffC_inline_Receptor1_from2_to3_0_Ligand3_from2_to3_0*y(28)+Kons.Kon_Receptor1_pos_3_Ligand3_pos_3*EffCs.EffC_inline_Receptor1_from2_to3_0_Ligand3_from2_to3_0*y(45)-Koffs.Koff_Receptor1_pos_1_Ligand3_pos_1*y(128)-Koffs.Koff_Receptor1_pos_2_Ligand3_pos_2*y(128)-Koffs.Koff_Receptor1_pos_3_Ligand3_pos_3*y(128);
dydt(129)=+L3*Kons.Kon_Receptor1_pos_1_Ligand3_pos_1*y(18)+Kons.Kon_Receptor1_pos_2_Ligand3_pos_3*EffCs.EffC_reverse_Receptor1_from2_to3_0_Ligand3_from1_to3_0*y(26)+Kons.Kon_Receptor1_pos_3_Ligand3_pos_1*EffCs.EffC_reverse_Receptor1_from2_to3_0_Ligand3_from1_to3_0*y(51)-Koffs.Koff_Receptor1_pos_1_Ligand3_pos_1*y(129)-Koffs.Koff_Receptor1_pos_2_Ligand3_pos_3*y(129)-Koffs.Koff_Receptor1_pos_3_Ligand3_pos_1*y(129);
dydt(130)=+L3*Kons.Kon_Receptor1_pos_1_Ligand3_pos_1*y(19)+Kons.Kon_Receptor1_pos_2_Ligand3_pos_3*EffCs.EffC_reverse_Receptor1_from2_to3_0_Ligand3_from2_to3_0*y(27)+Kons.Kon_Receptor1_pos_3_Ligand3_pos_2*EffCs.EffC_reverse_Receptor1_from2_to3_0_Ligand3_from2_to3_0*y(51)-Koffs.Koff_Receptor1_pos_1_Ligand3_pos_1*y(130)-Koffs.Koff_Receptor1_pos_2_Ligand3_pos_3*y(130)-Koffs.Koff_Receptor1_pos_3_Ligand3_pos_2*y(130);
dydt(131)=+L3*Kons.Kon_Receptor1_pos_1_Ligand3_pos_2*y(6)+Kons.Kon_Receptor1_pos_2_Ligand3_pos_1*EffCs.EffC_inline_Receptor1_from2_to3_0_Ligand3_from1_to2_0*y(61)+Kons.Kon_Receptor1_pos_3_Ligand3_pos_2*EffCs.EffC_inline_Receptor1_from2_to3_0_Ligand3_from1_to2_0*y(73)-Koffs.Koff_Receptor1_pos_1_Ligand3_pos_2*y(131)-Koffs.Koff_Receptor1_pos_2_Ligand3_pos_1*y(131)-Koffs.Koff_Receptor1_pos_3_Ligand3_pos_2*y(131);
dydt(132)=+L3*Kons.Kon_Receptor1_pos_1_Ligand3_pos_2*y(7)+Kons.Kon_Receptor1_pos_2_Ligand3_pos_1*EffCs.EffC_inline_Receptor1_from2_to3_0_Ligand3_from1_to3_0*y(62)+Kons.Kon_Receptor1_pos_3_Ligand3_pos_3*EffCs.EffC_inline_Receptor1_from2_to3_0_Ligand3_from1_to3_0*y(73)-Koffs.Koff_Receptor1_pos_1_Ligand3_pos_2*y(132)-Koffs.Koff_Receptor1_pos_2_Ligand3_pos_1*y(132)-Koffs.Koff_Receptor1_pos_3_Ligand3_pos_3*y(132);
dydt(133)=+L3*Kons.Kon_Receptor1_pos_1_Ligand3_pos_2*y(12)+Kons.Kon_Receptor1_pos_2_Ligand3_pos_2*EffCs.EffC_reverse_Receptor1_from2_to3_0_Ligand3_from1_to2_0*y(60)+Kons.Kon_Receptor1_pos_3_Ligand3_pos_1*EffCs.EffC_reverse_Receptor1_from2_to3_0_Ligand3_from1_to2_0*y(79)-Koffs.Koff_Receptor1_pos_1_Ligand3_pos_2*y(133)-Koffs.Koff_Receptor1_pos_2_Ligand3_pos_2*y(133)-Koffs.Koff_Receptor1_pos_3_Ligand3_pos_1*y(133);
dydt(134)=+L3*Kons.Kon_Receptor1_pos_1_Ligand3_pos_2*y(13)+Kons.Kon_Receptor1_pos_2_Ligand3_pos_2*EffCs.EffC_inline_Receptor1_from2_to3_0_Ligand3_from2_to3_0*y(62)+Kons.Kon_Receptor1_pos_3_Ligand3_pos_3*EffCs.EffC_inline_Receptor1_from2_to3_0_Ligand3_from2_to3_0*y(79)-Koffs.Koff_Receptor1_pos_1_Ligand3_pos_2*y(134)-Koffs.Koff_Receptor1_pos_2_Ligand3_pos_2*y(134)-Koffs.Koff_Receptor1_pos_3_Ligand3_pos_3*y(134);
dydt(135)=+L3*Kons.Kon_Receptor1_pos_1_Ligand3_pos_2*y(18)+Kons.Kon_Receptor1_pos_2_Ligand3_pos_3*EffCs.EffC_reverse_Receptor1_from2_to3_0_Ligand3_from1_to3_0*y(60)+Kons.Kon_Receptor1_pos_3_Ligand3_pos_1*EffCs.EffC_reverse_Receptor1_from2_to3_0_Ligand3_from1_to3_0*y(85)-Koffs.Koff_Receptor1_pos_1_Ligand3_pos_2*y(135)-Koffs.Koff_Receptor1_pos_2_Ligand3_pos_3*y(135)-Koffs.Koff_Receptor1_pos_3_Ligand3_pos_1*y(135);
dydt(136)=+L3*Kons.Kon_Receptor1_pos_1_Ligand3_pos_2*y(19)+Kons.Kon_Receptor1_pos_2_Ligand3_pos_3*EffCs.EffC_reverse_Receptor1_from2_to3_0_Ligand3_from2_to3_0*y(61)+Kons.Kon_Receptor1_pos_3_Ligand3_pos_2*EffCs.EffC_reverse_Receptor1_from2_to3_0_Ligand3_from2_to3_0*y(85)-Koffs.Koff_Receptor1_pos_1_Ligand3_pos_2*y(136)-Koffs.Koff_Receptor1_pos_2_Ligand3_pos_3*y(136)-Koffs.Koff_Receptor1_pos_3_Ligand3_pos_2*y(136);
dydt(137)=+L3*Kons.Kon_Receptor1_pos_1_Ligand3_pos_3*y(6)+Kons.Kon_Receptor1_pos_2_Ligand3_pos_1*EffCs.EffC_inline_Receptor1_from2_to3_0_Ligand3_from1_to2_0*y(95)+Kons.Kon_Receptor1_pos_3_Ligand3_pos_2*EffCs.EffC_inline_Receptor1_from2_to3_0_Ligand3_from1_to2_0*y(107)-Koffs.Koff_Receptor1_pos_1_Ligand3_pos_3*y(137)-Koffs.Koff_Receptor1_pos_2_Ligand3_pos_1*y(137)-Koffs.Koff_Receptor1_pos_3_Ligand3_pos_2*y(137);
dydt(138)=+L3*Kons.Kon_Receptor1_pos_1_Ligand3_pos_3*y(7)+Kons.Kon_Receptor1_pos_2_Ligand3_pos_1*EffCs.EffC_inline_Receptor1_from2_to3_0_Ligand3_from1_to3_0*y(96)+Kons.Kon_Receptor1_pos_3_Ligand3_pos_3*EffCs.EffC_inline_Receptor1_from2_to3_0_Ligand3_from1_to3_0*y(107)-Koffs.Koff_Receptor1_pos_1_Ligand3_pos_3*y(138)-Koffs.Koff_Receptor1_pos_2_Ligand3_pos_1*y(138)-Koffs.Koff_Receptor1_pos_3_Ligand3_pos_3*y(138);
dydt(139)=+L3*Kons.Kon_Receptor1_pos_1_Ligand3_pos_3*y(12)+Kons.Kon_Receptor1_pos_2_Ligand3_pos_2*EffCs.EffC_reverse_Receptor1_from2_to3_0_Ligand3_from1_to2_0*y(94)+Kons.Kon_Receptor1_pos_3_Ligand3_pos_1*EffCs.EffC_reverse_Receptor1_from2_to3_0_Ligand3_from1_to2_0*y(113)-Koffs.Koff_Receptor1_pos_1_Ligand3_pos_3*y(139)-Koffs.Koff_Receptor1_pos_2_Ligand3_pos_2*y(139)-Koffs.Koff_Receptor1_pos_3_Ligand3_pos_1*y(139);
dydt(140)=+L3*Kons.Kon_Receptor1_pos_1_Ligand3_pos_3*y(13)+Kons.Kon_Receptor1_pos_2_Ligand3_pos_2*EffCs.EffC_inline_Receptor1_from2_to3_0_Ligand3_from2_to3_0*y(96)+Kons.Kon_Receptor1_pos_3_Ligand3_pos_3*EffCs.EffC_inline_Receptor1_from2_to3_0_Ligand3_from2_to3_0*y(113)-Koffs.Koff_Receptor1_pos_1_Ligand3_pos_3*y(140)-Koffs.Koff_Receptor1_pos_2_Ligand3_pos_2*y(140)-Koffs.Koff_Receptor1_pos_3_Ligand3_pos_3*y(140);
dydt(141)=+L3*Kons.Kon_Receptor1_pos_1_Ligand3_pos_3*y(18)+Kons.Kon_Receptor1_pos_2_Ligand3_pos_3*EffCs.EffC_reverse_Receptor1_from2_to3_0_Ligand3_from1_to3_0*y(94)+Kons.Kon_Receptor1_pos_3_Ligand3_pos_1*EffCs.EffC_reverse_Receptor1_from2_to3_0_Ligand3_from1_to3_0*y(119)-Koffs.Koff_Receptor1_pos_1_Ligand3_pos_3*y(141)-Koffs.Koff_Receptor1_pos_2_Ligand3_pos_3*y(141)-Koffs.Koff_Receptor1_pos_3_Ligand3_pos_1*y(141);
dydt(142)=+L3*Kons.Kon_Receptor1_pos_1_Ligand3_pos_3*y(19)+Kons.Kon_Receptor1_pos_2_Ligand3_pos_3*EffCs.EffC_reverse_Receptor1_from2_to3_0_Ligand3_from2_to3_0*y(95)+Kons.Kon_Receptor1_pos_3_Ligand3_pos_2*EffCs.EffC_reverse_Receptor1_from2_to3_0_Ligand3_from2_to3_0*y(119)-Koffs.Koff_Receptor1_pos_1_Ligand3_pos_3*y(142)-Koffs.Koff_Receptor1_pos_2_Ligand3_pos_3*y(142)-Koffs.Koff_Receptor1_pos_3_Ligand3_pos_2*y(142);
end
