# Supplementary material for: MVsim is a toolset for quantifying and designing multivalent interactions
Source: Nat Commun. 2022 Sep 6;13:5029. doi: 10.1038/s41467-022-32496-6 (PMC9448752; doi:10.1038/s41467-022-32496-6)
Supplement: Supplementary file 4 — Supplementary Software [file 41467_2022_32496_MOESM4_ESM.zip › Diffs/Diff_3R0LA_1LB_0LC.m]

function dydt = Diff_3R0LA_1LB_0LC(t,y,app) 

L1 = app.Parameters.SPR.LtempL1;
L2 = app.Parameters.SPR.LtempL2;
L3 = app.Parameters.SPR.LtempL3;
Kons = app.Parameters.Kons;
Koffs = app.Parameters.Koffs;
EffCs = app.Parameters.EffCs;

dydt = zeros(8,1);
dydt(1)=+Koffs.Koff_Receptor1_pos_3_Ligand2_pos_1*y(2)+Koffs.Koff_Receptor1_pos_2_Ligand2_pos_1*y(3)+Koffs.Koff_Receptor1_pos_1_Ligand2_pos_1*y(5)-L2*Kons.Kon_Receptor1_pos_3_Ligand2_pos_1*y(1)-L2*Kons.Kon_Receptor1_pos_2_Ligand2_pos_1*y(1)-L2*Kons.Kon_Receptor1_pos_1_Ligand2_pos_1*y(1);
dydt(2)=+L2*Kons.Kon_Receptor1_pos_3_Ligand2_pos_1*y(1)+Koffs.Koff_Receptor1_pos_2_Ligand2_pos_1*y(4)+Koffs.Koff_Receptor1_pos_1_Ligand2_pos_1*y(6)-Koffs.Koff_Receptor1_pos_3_Ligand2_pos_1*y(2)-L2*Kons.Kon_Receptor1_pos_2_Ligand2_pos_1*y(2)-L2*Kons.Kon_Receptor1_pos_1_Ligand2_pos_1*y(2);
dydt(3)=+L2*Kons.Kon_Receptor1_pos_2_Ligand2_pos_1*y(1)+Koffs.Koff_Receptor1_pos_3_Ligand2_pos_1*y(4)+Koffs.Koff_Receptor1_pos_1_Ligand2_pos_1*y(7)-Koffs.Koff_Receptor1_pos_2_Ligand2_pos_1*y(3)-L2*Kons.Kon_Receptor1_pos_3_Ligand2_pos_1*y(3)-L2*Kons.Kon_Receptor1_pos_1_Ligand2_pos_1*y(3);
dydt(4)=+L2*Kons.Kon_Receptor1_pos_2_Ligand2_pos_1*y(2)+L2*Kons.Kon_Receptor1_pos_3_Ligand2_pos_1*y(3)+Koffs.Koff_Receptor1_pos_1_Ligand2_pos_1*y(8)-Koffs.Koff_Receptor1_pos_2_Ligand2_pos_1*y(4)-Koffs.Koff_Receptor1_pos_3_Ligand2_pos_1*y(4)-L2*Kons.Kon_Receptor1_pos_1_Ligand2_pos_1*y(4);
dydt(5)=+L2*Kons.Kon_Receptor1_pos_1_Ligand2_pos_1*y(1)+Koffs.Koff_Receptor1_pos_3_Ligand2_pos_1*y(6)+Koffs.Koff_Receptor1_pos_2_Ligand2_pos_1*y(7)-Koffs.Koff_Receptor1_pos_1_Ligand2_pos_1*y(5)-L2*Kons.Kon_Receptor1_pos_3_Ligand2_pos_1*y(5)-L2*Kons.Kon_Receptor1_pos_2_Ligand2_pos_1*y(5);
dydt(6)=+L2*Kons.Kon_Receptor1_pos_1_Ligand2_pos_1*y(2)+L2*Kons.Kon_Receptor1_pos_3_Ligand2_pos_1*y(5)+Koffs.Koff_Receptor1_pos_2_Ligand2_pos_1*y(8)-Koffs.Koff_Receptor1_pos_1_Ligand2_pos_1*y(6)-Koffs.Koff_Receptor1_pos_3_Ligand2_pos_1*y(6)-L2*Kons.Kon_Receptor1_pos_2_Ligand2_pos_1*y(6);
dydt(7)=+L2*Kons.Kon_Receptor1_pos_1_Ligand2_pos_1*y(3)+L2*Kons.Kon_Receptor1_pos_2_Ligand2_pos_1*y(5)+Koffs.Koff_Receptor1_pos_3_Ligand2_pos_1*y(8)-Koffs.Koff_Receptor1_pos_1_Ligand2_pos_1*y(7)-Koffs.Koff_Receptor1_pos_2_Ligand2_pos_1*y(7)-L2*Kons.Kon_Receptor1_pos_3_Ligand2_pos_1*y(7);
dydt(8)=+L2*Kons.Kon_Receptor1_pos_1_Ligand2_pos_1*y(4)+L2*Kons.Kon_Receptor1_pos_2_Ligand2_pos_1*y(6)+L2*Kons.Kon_Receptor1_pos_3_Ligand2_pos_1*y(7)-Koffs.Koff_Receptor1_pos_1_Ligand2_pos_1*y(8)-Koffs.Koff_Receptor1_pos_2_Ligand2_pos_1*y(8)-Koffs.Koff_Receptor1_pos_3_Ligand2_pos_1*y(8);
end
