# Supplementary material for: MVsim is a toolset for quantifying and designing multivalent interactions
Source: Nat Commun. 2022 Sep 6;13:5029. doi: 10.1038/s41467-022-32496-6 (PMC9448752; doi:10.1038/s41467-022-32496-6)
Supplement: Supplementary file 4 — Supplementary Software [file 41467_2022_32496_MOESM4_ESM.zip › Diffs/Diff_3R0LA_1LB_3LC.m]

function dydt = Diff_3R0LA_1LB_3LC(t,y,app) 

L1 = app.Parameters.SPR.LtempL1;
L2 = app.Parameters.SPR.LtempL2;
L3 = app.Parameters.SPR.LtempL3;
Kons = app.Parameters.Kons;
Koffs = app.Parameters.Koffs;
EffCs = app.Parameters.EffCs;

dydt = zeros(221,1);
dydt(1)=+Koffs.Koff_Receptor1_pos_3_Ligand2_pos_1*y(2)+Koffs.Koff_Receptor1_pos_3_Ligand3_pos_1*y(3)+Koffs.Koff_Receptor1_pos_3_Ligand3_pos_2*y(4)+Koffs.Koff_Receptor1_pos_3_Ligand3_pos_3*y(5)+Koffs.Koff_Receptor1_pos_2_Ligand2_pos_1*y(6)+Koffs.Koff_Receptor1_pos_2_Ligand3_pos_1*y(11)+Koffs.Koff_Receptor1_pos_2_Ligand3_pos_2*y(18)+Koffs.Koff_Receptor1_pos_2_Ligand3_pos_3*y(25)+Koffs.Koff_Receptor1_pos_1_Ligand2_pos_1*y(32)+Koffs.Koff_Receptor1_pos_1_Ligand3_pos_1*y(63)+Koffs.Koff_Receptor1_pos_1_Ligand3_pos_2*y(110)+Koffs.Koff_Receptor1_pos_1_Ligand3_pos_3*y(157)-L2*Kons.Kon_Receptor1_pos_3_Ligand2_pos_1*y(1)-L3*Kons.Kon_Receptor1_pos_3_Ligand3_pos_1*y(1)-L3*Kons.Kon_Receptor1_pos_3_Ligand3_pos_2*y(1)-L3*Kons.Kon_Receptor1_pos_3_Ligand3_pos_3*y(1)-L2*Kons.Kon_Receptor1_pos_2_Ligand2_pos_1*y(1)-L3*Kons.Kon_Receptor1_pos_2_Ligand3_pos_1*y(1)-L3*Kons.Kon_Receptor1_pos_2_Ligand3_pos_2*y(1)-L3*Kons.Kon_Receptor1_pos_2_Ligand3_pos_3*y(1)-L2*Kons.Kon_Receptor1_pos_1_Ligand2_pos_1*y(1)-L3*Kons.Kon_Receptor1_pos_1_Ligand3_pos_1*y(1)-L3*Kons.Kon_Receptor1_pos_1_Ligand3_pos_2*y(1)-L3*Kons.Kon_Receptor1_pos_1_Ligand3_pos_3*y(1);
dydt(2)=+L2*Kons.Kon_Receptor1_pos_3_Ligand2_pos_1*y(1)+Koffs.Koff_Receptor1_pos_2_Ligand2_pos_1*y(7)+Koffs.Koff_Receptor1_pos_2_Ligand3_pos_1*y(12)+Koffs.Koff_Receptor1_pos_2_Ligand3_pos_2*y(19)+Koffs.Koff_Receptor1_pos_2_Ligand3_pos_3*y(26)+Koffs.Koff_Receptor1_pos_1_Ligand2_pos_1*y(33)+Koffs.Koff_Receptor1_pos_1_Ligand3_pos_1*y(64)+Koffs.Koff_Receptor1_pos_1_Ligand3_pos_2*y(111)+Koffs.Koff_Receptor1_pos_1_Ligand3_pos_3*y(158)-Koffs.Koff_Receptor1_pos_3_Ligand2_pos_1*y(2)-L2*Kons.Kon_Receptor1_pos_2_Ligand2_pos_1*y(2)-L3*Kons.Kon_Receptor1_pos_2_Ligand3_pos_1*y(2)-L3*Kons.Kon_Receptor1_pos_2_Ligand3_pos_2*y(2)-L3*Kons.Kon_Receptor1_pos_2_Ligand3_pos_3*y(2)-L2*Kons.Kon_Receptor1_pos_1_Ligand2_pos_1*y(2)-L3*Kons.Kon_Receptor1_pos_1_Ligand3_pos_1*y(2)-L3*Kons.Kon_Receptor1_pos_1_Ligand3_pos_2*y(2)-L3*Kons.Kon_Receptor1_pos_1_Ligand3_pos_3*y(2);
dydt(3)=+L3*Kons.Kon_Receptor1_pos_3_Ligand3_pos_1*y(1)+Koffs.Koff_Receptor1_pos_2_Ligand2_pos_1*y(8)+Koffs.Koff_Receptor1_pos_2_Ligand3_pos_1*y(15)+Koffs.Koff_Receptor1_pos_2_Ligand3_pos_2*y(20)+Koffs.Koff_Receptor1_pos_2_Ligand3_pos_2*y(22)+Koffs.Koff_Receptor1_pos_2_Ligand3_pos_3*y(27)+Koffs.Koff_Receptor1_pos_2_Ligand3_pos_3*y(29)+Koffs.Koff_Receptor1_pos_1_Ligand2_pos_1*y(34)+Koffs.Koff_Receptor1_pos_1_Ligand3_pos_1*y(67)+Koffs.Koff_Receptor1_pos_1_Ligand3_pos_2*y(112)+Koffs.Koff_Receptor1_pos_1_Ligand3_pos_2*y(114)+Koffs.Koff_Receptor1_pos_1_Ligand3_pos_3*y(159)+Koffs.Koff_Receptor1_pos_1_Ligand3_pos_3*y(161)-Koffs.Koff_Receptor1_pos_3_Ligand3_pos_1*y(3)-L2*Kons.Kon_Receptor1_pos_2_Ligand2_pos_1*y(3)-L3*Kons.Kon_Receptor1_pos_2_Ligand3_pos_1*y(3)-Kons.Kon_Receptor1_pos_2_Ligand3_pos_2*EffCs.EffC_reverse_Receptor1_from2_to3_0_Ligand3_from1_to2_0*y(3)-L3*Kons.Kon_Receptor1_pos_2_Ligand3_pos_2*y(3)-Kons.Kon_Receptor1_pos_2_Ligand3_pos_3*EffCs.EffC_reverse_Receptor1_from2_to3_0_Ligand3_from1_to3_0*y(3)-L3*Kons.Kon_Receptor1_pos_2_Ligand3_pos_3*y(3)-L2*Kons.Kon_Receptor1_pos_1_Ligand2_pos_1*y(3)-L3*Kons.Kon_Receptor1_pos_1_Ligand3_pos_1*y(3)-Kons.Kon_Receptor1_pos_1_Ligand3_pos_2*EffCs.EffC_reverse_Receptor1_from1_to3_0_Ligand3_from1_to2_0*y(3)-L3*Kons.Kon_Receptor1_pos_1_Ligand3_pos_2*y(3)-Kons.Kon_Receptor1_pos_1_Ligand3_pos_3*EffCs.EffC_reverse_Receptor1_from1_to3_0_Ligand3_from1_to3_0*y(3)-L3*Kons.Kon_Receptor1_pos_1_Ligand3_pos_3*y(3);
dydt(4)=+L3*Kons.Kon_Receptor1_pos_3_Ligand3_pos_2*y(1)+Koffs.Koff_Receptor1_pos_2_Ligand2_pos_1*y(9)+Koffs.Koff_Receptor1_pos_2_Ligand3_pos_1*y(13)+Koffs.Koff_Receptor1_pos_2_Ligand3_pos_1*y(16)+Koffs.Koff_Receptor1_pos_2_Ligand3_pos_2*y(23)+Koffs.Koff_Receptor1_pos_2_Ligand3_pos_3*y(28)+Koffs.Koff_Receptor1_pos_2_Ligand3_pos_3*y(30)+Koffs.Koff_Receptor1_pos_1_Ligand2_pos_1*y(35)+Koffs.Koff_Receptor1_pos_1_Ligand3_pos_1*y(65)+Koffs.Koff_Receptor1_pos_1_Ligand3_pos_1*y(68)+Koffs.Koff_Receptor1_pos_1_Ligand3_pos_2*y(115)+Koffs.Koff_Receptor1_pos_1_Ligand3_pos_3*y(160)+Koffs.Koff_Receptor1_pos_1_Ligand3_pos_3*y(162)-Koffs.Koff_Receptor1_pos_3_Ligand3_pos_2*y(4)-L2*Kons.Kon_Receptor1_pos_2_Ligand2_pos_1*y(4)-Kons.Kon_Receptor1_pos_2_Ligand3_pos_1*EffCs.EffC_inline_Receptor1_from2_to3_0_Ligand3_from1_to2_0*y(4)-L3*Kons.Kon_Receptor1_pos_2_Ligand3_pos_1*y(4)-L3*Kons.Kon_Receptor1_pos_2_Ligand3_pos_2*y(4)-Kons.Kon_Receptor1_pos_2_Ligand3_pos_3*EffCs.EffC_reverse_Receptor1_from2_to3_0_Ligand3_from2_to3_0*y(4)-L3*Kons.Kon_Receptor1_pos_2_Ligand3_pos_3*y(4)-L2*Kons.Kon_Receptor1_pos_1_Ligand2_pos_1*y(4)-Kons.Kon_Receptor1_pos_1_Ligand3_pos_1*EffCs.EffC_inline_Receptor1_from1_to3_0_Ligand3_from1_to2_0*y(4)-L3*Kons.Kon_Receptor1_pos_1_Ligand3_pos_1*y(4)-L3*Kons.Kon_Receptor1_pos_1_Ligand3_pos_2*y(4)-Kons.Kon_Receptor1_pos_1_Ligand3_pos_3*EffCs.EffC_reverse_Receptor1_from1_to3_0_Ligand3_from2_to3_0*y(4)-L3*Kons.Kon_Receptor1_pos_1_Ligand3_pos_3*y(4);
dydt(5)=+L3*Kons.Kon_Receptor1_pos_3_Ligand3_pos_3*y(1)+Koffs.Koff_Receptor1_pos_2_Ligand2_pos_1*y(10)+Koffs.Koff_Receptor1_pos_2_Ligand3_pos_1*y(14)+Koffs.Koff_Receptor1_pos_2_Ligand3_pos_1*y(17)+Koffs.Koff_Receptor1_pos_2_Ligand3_pos_2*y(21)+Koffs.Koff_Receptor1_pos_2_Ligand3_pos_2*y(24)+Koffs.Koff_Receptor1_pos_2_Ligand3_pos_3*y(31)+Koffs.Koff_Receptor1_pos_1_Ligand2_pos_1*y(36)+Koffs.Koff_Receptor1_pos_1_Ligand3_pos_1*y(66)+Koffs.Koff_Receptor1_pos_1_Ligand3_pos_1*y(69)+Koffs.Koff_Receptor1_pos_1_Ligand3_pos_2*y(113)+Koffs.Koff_Receptor1_pos_1_Ligand3_pos_2*y(116)+Koffs.Koff_Receptor1_pos_1_Ligand3_pos_3*y(163)-Koffs.Koff_Receptor1_pos_3_Ligand3_pos_3*y(5)-L2*Kons.Kon_Receptor1_pos_2_Ligand2_pos_1*y(5)-Kons.Kon_Receptor1_pos_2_Ligand3_pos_1*EffCs.EffC_inline_Receptor1_from2_to3_0_Ligand3_from1_to3_0*y(5)-L3*Kons.Kon_Receptor1_pos_2_Ligand3_pos_1*y(5)-Kons.Kon_Receptor1_pos_2_Ligand3_pos_2*EffCs.EffC_inline_Receptor1_from2_to3_0_Ligand3_from2_to3_0*y(5)-L3*Kons.Kon_Receptor1_pos_2_Ligand3_pos_2*y(5)-L3*Kons.Kon_Receptor1_pos_2_Ligand3_pos_3*y(5)-L2*Kons.Kon_Receptor1_pos_1_Ligand2_pos_1*y(5)-Kons.Kon_Receptor1_pos_1_Ligand3_pos_1*EffCs.EffC_inline_Receptor1_from1_to3_0_Ligand3_from1_to3_0*y(5)-L3*Kons.Kon_Receptor1_pos_1_Ligand3_pos_1*y(5)-Kons.Kon_Receptor1_pos_1_Ligand3_pos_2*EffCs.EffC_inline_Receptor1_from1_to3_0_Ligand3_from2_to3_0*y(5)-L3*Kons.Kon_Receptor1_pos_1_Ligand3_pos_2*y(5)-L3*Kons.Kon_Receptor1_pos_1_Ligand3_pos_3*y(5);
dydt(6)=+L2*Kons.Kon_Receptor1_pos_2_Ligand2_pos_1*y(1)+Koffs.Koff_Receptor1_pos_3_Ligand2_pos_1*y(7)+Koffs.Koff_Receptor1_pos_3_Ligand3_pos_1*y(8)+Koffs.Koff_Receptor1_pos_3_Ligand3_pos_2*y(9)+Koffs.Koff_Receptor1_pos_3_Ligand3_pos_3*y(10)+Koffs.Koff_Receptor1_pos_1_Ligand2_pos_1*y(37)+Koffs.Koff_Receptor1_pos_1_Ligand3_pos_1*y(70)+Koffs.Koff_Receptor1_pos_1_Ligand3_pos_2*y(117)+Koffs.Koff_Receptor1_pos_1_Ligand3_pos_3*y(164)-Koffs.Koff_Receptor1_pos_2_Ligand2_pos_1*y(6)-L2*Kons.Kon_Receptor1_pos_3_Ligand2_pos_1*y(6)-L3*Kons.Kon_Receptor1_pos_3_Ligand3_pos_1*y(6)-L3*Kons.Kon_Receptor1_pos_3_Ligand3_pos_2*y(6)-L3*Kons.Kon_Receptor1_pos_3_Ligand3_pos_3*y(6)-L2*Kons.Kon_Receptor1_pos_1_Ligand2_pos_1*y(6)-L3*Kons.Kon_Receptor1_pos_1_Ligand3_pos_1*y(6)-L3*Kons.Kon_Receptor1_pos_1_Ligand3_pos_2*y(6)-L3*Kons.Kon_Receptor1_pos_1_Ligand3_pos_3*y(6);
dydt(7)=+L2*Kons.Kon_Receptor1_pos_2_Ligand2_pos_1*y(2)+L2*Kons.Kon_Receptor1_pos_3_Ligand2_pos_1*y(6)+Koffs.Koff_Receptor1_pos_1_Ligand2_pos_1*y(38)+Koffs.Koff_Receptor1_pos_1_Ligand3_pos_1*y(71)+Koffs.Koff_Receptor1_pos_1_Ligand3_pos_2*y(118)+Koffs.Koff_Receptor1_pos_1_Ligand3_pos_3*y(165)-Koffs.Koff_Receptor1_pos_2_Ligand2_pos_1*y(7)-Koffs.Koff_Receptor1_pos_3_Ligand2_pos_1*y(7)-L2*Kons.Kon_Receptor1_pos_1_Ligand2_pos_1*y(7)-L3*Kons.Kon_Receptor1_pos_1_Ligand3_pos_1*y(7)-L3*Kons.Kon_Receptor1_pos_1_Ligand3_pos_2*y(7)-L3*Kons.Kon_Receptor1_pos_1_Ligand3_pos_3*y(7);
dydt(8)=+L2*Kons.Kon_Receptor1_pos_2_Ligand2_pos_1*y(3)+L3*Kons.Kon_Receptor1_pos_3_Ligand3_pos_1*y(6)+Koffs.Koff_Receptor1_pos_1_Ligand2_pos_1*y(39)+Koffs.Koff_Receptor1_pos_1_Ligand3_pos_1*y(74)+Koffs.Koff_Receptor1_pos_1_Ligand3_pos_2*y(119)+Koffs.Koff_Receptor1_pos_1_Ligand3_pos_2*y(121)+Koffs.Koff_Receptor1_pos_1_Ligand3_pos_3*y(166)+Koffs.Koff_Receptor1_pos_1_Ligand3_pos_3*y(168)-Koffs.Koff_Receptor1_pos_2_Ligand2_pos_1*y(8)-Koffs.Koff_Receptor1_pos_3_Ligand3_pos_1*y(8)-L2*Kons.Kon_Receptor1_pos_1_Ligand2_pos_1*y(8)-L3*Kons.Kon_Receptor1_pos_1_Ligand3_pos_1*y(8)-Kons.Kon_Receptor1_pos_1_Ligand3_pos_2*EffCs.EffC_reverse_Receptor1_from1_to3_0_Ligand3_from1_to2_0*y(8)-L3*Kons.Kon_Receptor1_pos_1_Ligand3_pos_2*y(8)-Kons.Kon_Receptor1_pos_1_Ligand3_pos_3*EffCs.EffC_reverse_Receptor1_from1_to3_0_Ligand3_from1_to3_0*y(8)-L3*Kons.Kon_Receptor1_pos_1_Ligand3_pos_3*y(8);
dydt(9)=+L2*Kons.Kon_Receptor1_pos_2_Ligand2_pos_1*y(4)+L3*Kons.Kon_Receptor1_pos_3_Ligand3_pos_2*y(6)+Koffs.Koff_Receptor1_pos_1_Ligand2_pos_1*y(40)+Koffs.Koff_Receptor1_pos_1_Ligand3_pos_1*y(72)+Koffs.Koff_Receptor1_pos_1_Ligand3_pos_1*y(75)+Koffs.Koff_Receptor1_pos_1_Ligand3_pos_2*y(122)+Koffs.Koff_Receptor1_pos_1_Ligand3_pos_3*y(167)+Koffs.Koff_Receptor1_pos_1_Ligand3_pos_3*y(169)-Koffs.Koff_Receptor1_pos_2_Ligand2_pos_1*y(9)-Koffs.Koff_Receptor1_pos_3_Ligand3_pos_2*y(9)-L2*Kons.Kon_Receptor1_pos_1_Ligand2_pos_1*y(9)-Kons.Kon_Receptor1_pos_1_Ligand3_pos_1*EffCs.EffC_inline_Receptor1_from1_to3_0_Ligand3_from1_to2_0*y(9)-L3*Kons.Kon_Receptor1_pos_1_Ligand3_pos_1*y(9)-L3*Kons.Kon_Receptor1_pos_1_Ligand3_pos_2*y(9)-Kons.Kon_Receptor1_pos_1_Ligand3_pos_3*EffCs.EffC_reverse_Receptor1_from1_to3_0_Ligand3_from2_to3_0*y(9)-L3*Kons.Kon_Receptor1_pos_1_Ligand3_pos_3*y(9);
dydt(10)=+L2*Kons.Kon_Receptor1_pos_2_Ligand2_pos_1*y(5)+L3*Kons.Kon_Receptor1_pos_3_Ligand3_pos_3*y(6)+Koffs.Koff_Receptor1_pos_1_Ligand2_pos_1*y(41)+Koffs.Koff_Receptor1_pos_1_Ligand3_pos_1*y(73)+Koffs.Koff_Receptor1_pos_1_Ligand3_pos_1*y(76)+Koffs.Koff_Receptor1_pos_1_Ligand3_pos_2*y(120)+Koffs.Koff_Receptor1_pos_1_Ligand3_pos_2*y(123)+Koffs.Koff_Receptor1_pos_1_Ligand3_pos_3*y(170)-Koffs.Koff_Receptor1_pos_2_Ligand2_pos_1*y(10)-Koffs.Koff_Receptor1_pos_3_Ligand3_pos_3*y(10)-L2*Kons.Kon_Receptor1_pos_1_Ligand2_pos_1*y(10)-Kons.Kon_Receptor1_pos_1_Ligand3_pos_1*EffCs.EffC_inline_Receptor1_from1_to3_0_Ligand3_from1_to3_0*y(10)-L3*Kons.Kon_Receptor1_pos_1_Ligand3_pos_1*y(10)-Kons.Kon_Receptor1_pos_1_Ligand3_pos_2*EffCs.EffC_inline_Receptor1_from1_to3_0_Ligand3_from2_to3_0*y(10)-L3*Kons.Kon_Receptor1_pos_1_Ligand3_pos_2*y(10)-L3*Kons.Kon_Receptor1_pos_1_Ligand3_pos_3*y(10);
dydt(11)=+L3*Kons.Kon_Receptor1_pos_2_Ligand3_pos_1*y(1)+Koffs.Koff_Receptor1_pos_3_Ligand2_pos_1*y(12)+Koffs.Koff_Receptor1_pos_3_Ligand3_pos_2*y(13)+Koffs.Koff_Receptor1_pos_3_Ligand3_pos_3*y(14)+Koffs.Koff_Receptor1_pos_3_Ligand3_pos_1*y(15)+Koffs.Koff_Receptor1_pos_3_Ligand3_pos_2*y(16)+Koffs.Koff_Receptor1_pos_3_Ligand3_pos_3*y(17)+Koffs.Koff_Receptor1_pos_1_Ligand2_pos_1*y(42)+Koffs.Koff_Receptor1_pos_1_Ligand3_pos_1*y(89)+Koffs.Koff_Receptor1_pos_1_Ligand3_pos_2*y(124)+Koffs.Koff_Receptor1_pos_1_Ligand3_pos_2*y(136)+Koffs.Koff_Receptor1_pos_1_Ligand3_pos_3*y(171)+Koffs.Koff_Receptor1_pos_1_Ligand3_pos_3*y(183)-Koffs.Koff_Receptor1_pos_2_Ligand3_pos_1*y(11)-L2*Kons.Kon_Receptor1_pos_3_Ligand2_pos_1*y(11)-Kons.Kon_Receptor1_pos_3_Ligand3_pos_2*EffCs.EffC_inline_Receptor1_from2_to3_0_Ligand3_from1_to2_0*y(11)-Kons.Kon_Receptor1_pos_3_Ligand3_pos_3*EffCs.EffC_inline_Receptor1_from2_to3_0_Ligand3_from1_to3_0*y(11)-L3*Kons.Kon_Receptor1_pos_3_Ligand3_pos_1*y(11)-L3*Kons.Kon_Receptor1_pos_3_Ligand3_pos_2*y(11)-L3*Kons.Kon_Receptor1_pos_3_Ligand3_pos_3*y(11)-L2*Kons.Kon_Receptor1_pos_1_Ligand2_pos_1*y(11)-L3*Kons.Kon_Receptor1_pos_1_Ligand3_pos_1*y(11)-Kons.Kon_Receptor1_pos_1_Ligand3_pos_2*EffCs.EffC_reverse_Receptor1_from1_to2_0_Ligand3_from1_to2_0*y(11)-L3*Kons.Kon_Receptor1_pos_1_Ligand3_pos_2*y(11)-Kons.Kon_Receptor1_pos_1_Ligand3_pos_3*EffCs.EffC_reverse_Receptor1_from1_to2_0_Ligand3_from1_to3_0*y(11)-L3*Kons.Kon_Receptor1_pos_1_Ligand3_pos_3*y(11);
dydt(12)=+L3*Kons.Kon_Receptor1_pos_2_Ligand3_pos_1*y(2)+L2*Kons.Kon_Receptor1_pos_3_Ligand2_pos_1*y(11)+Koffs.Koff_Receptor1_pos_1_Ligand2_pos_1*y(43)+Koffs.Koff_Receptor1_pos_1_Ligand3_pos_1*y(90)+Koffs.Koff_Receptor1_pos_1_Ligand3_pos_2*y(125)+Koffs.Koff_Receptor1_pos_1_Ligand3_pos_2*y(137)+Koffs.Koff_Receptor1_pos_1_Ligand3_pos_3*y(172)+Koffs.Koff_Receptor1_pos_1_Ligand3_pos_3*y(184)-Koffs.Koff_Receptor1_pos_2_Ligand3_pos_1*y(12)-Koffs.Koff_Receptor1_pos_3_Ligand2_pos_1*y(12)-L2*Kons.Kon_Receptor1_pos_1_Ligand2_pos_1*y(12)-L3*Kons.Kon_Receptor1_pos_1_Ligand3_pos_1*y(12)-Kons.Kon_Receptor1_pos_1_Ligand3_pos_2*EffCs.EffC_reverse_Receptor1_from1_to2_0_Ligand3_from1_to2_0*y(12)-L3*Kons.Kon_Receptor1_pos_1_Ligand3_pos_2*y(12)-Kons.Kon_Receptor1_pos_1_Ligand3_pos_3*EffCs.EffC_reverse_Receptor1_from1_to2_0_Ligand3_from1_to3_0*y(12)-L3*Kons.Kon_Receptor1_pos_1_Ligand3_pos_3*y(12);
dydt(13)=+Kons.Kon_Receptor1_pos_2_Ligand3_pos_1*EffCs.EffC_inline_Receptor1_from2_to3_0_Ligand3_from1_to2_0*y(4)+Kons.Kon_Receptor1_pos_3_Ligand3_pos_2*EffCs.EffC_inline_Receptor1_from2_to3_0_Ligand3_from1_to2_0*y(11)+Koffs.Koff_Receptor1_pos_1_Ligand2_pos_1*y(44)+Koffs.Koff_Receptor1_pos_1_Ligand3_pos_3*y(173)+Koffs.Koff_Receptor1_pos_1_Ligand3_pos_1*y(204)+Koffs.Koff_Receptor1_pos_1_Ligand3_pos_2*y(210)+Koffs.Koff_Receptor1_pos_1_Ligand3_pos_3*y(216)-Koffs.Koff_Receptor1_pos_2_Ligand3_pos_1*y(13)-Koffs.Koff_Receptor1_pos_3_Ligand3_pos_2*y(13)-L2*Kons.Kon_Receptor1_pos_1_Ligand2_pos_1*y(13)-Kons.Kon_Receptor1_pos_1_Ligand3_pos_3 * EffCs.EffC_reverse_Receptor1_from2_to1_3_Ligand3_from1_to3_2*y(13)-L3*Kons.Kon_Receptor1_pos_1_Ligand3_pos_1*y(13)-L3*Kons.Kon_Receptor1_pos_1_Ligand3_pos_2*y(13)-L3*Kons.Kon_Receptor1_pos_1_Ligand3_pos_3*y(13);
dydt(14)=+Kons.Kon_Receptor1_pos_2_Ligand3_pos_1*EffCs.EffC_inline_Receptor1_from2_to3_0_Ligand3_from1_to3_0*y(5)+Kons.Kon_Receptor1_pos_3_Ligand3_pos_3*EffCs.EffC_inline_Receptor1_from2_to3_0_Ligand3_from1_to3_0*y(11)+Koffs.Koff_Receptor1_pos_1_Ligand2_pos_1*y(45)+Koffs.Koff_Receptor1_pos_1_Ligand3_pos_2*y(126)+Koffs.Koff_Receptor1_pos_1_Ligand3_pos_1*y(205)+Koffs.Koff_Receptor1_pos_1_Ligand3_pos_2*y(211)+Koffs.Koff_Receptor1_pos_1_Ligand3_pos_3*y(217)-Koffs.Koff_Receptor1_pos_2_Ligand3_pos_1*y(14)-Koffs.Koff_Receptor1_pos_3_Ligand3_pos_3*y(14)-L2*Kons.Kon_Receptor1_pos_1_Ligand2_pos_1*y(14)-Kons.Kon_Receptor1_pos_1_Ligand3_pos_2 * EffCs.EffC_reverse_Receptor1_from2_to1_3_Ligand3_from1_to2_3*y(14)-L3*Kons.Kon_Receptor1_pos_1_Ligand3_pos_1*y(14)-L3*Kons.Kon_Receptor1_pos_1_Ligand3_pos_2*y(14)-L3*Kons.Kon_Receptor1_pos_1_Ligand3_pos_3*y(14);
dydt(15)=+L3*Kons.Kon_Receptor1_pos_2_Ligand3_pos_1*y(3)+L3*Kons.Kon_Receptor1_pos_3_Ligand3_pos_1*y(11)+Koffs.Koff_Receptor1_pos_1_Ligand2_pos_1*y(46)+Koffs.Koff_Receptor1_pos_1_Ligand3_pos_1*y(93)+Koffs.Koff_Receptor1_pos_1_Ligand3_pos_2*y(127)+Koffs.Koff_Receptor1_pos_1_Ligand3_pos_2*y(138)+Koffs.Koff_Receptor1_pos_1_Ligand3_pos_2*y(140)+Koffs.Koff_Receptor1_pos_1_Ligand3_pos_3*y(174)+Koffs.Koff_Receptor1_pos_1_Ligand3_pos_3*y(185)+Koffs.Koff_Receptor1_pos_1_Ligand3_pos_3*y(187)-Koffs.Koff_Receptor1_pos_2_Ligand3_pos_1*y(15)-Koffs.Koff_Receptor1_pos_3_Ligand3_pos_1*y(15)-L2*Kons.Kon_Receptor1_pos_1_Ligand2_pos_1*y(15)-L3*Kons.Kon_Receptor1_pos_1_Ligand3_pos_1*y(15)-Kons.Kon_Receptor1_pos_1_Ligand3_pos_2*EffCs.EffC_reverse_Receptor1_from1_to2_0_Ligand3_from1_to2_0*y(15)-Kons.Kon_Receptor1_pos_1_Ligand3_pos_2*EffCs.EffC_reverse_Receptor1_from1_to3_0_Ligand3_from1_to2_0*y(15)-L3*Kons.Kon_Receptor1_pos_1_Ligand3_pos_2*y(15)-Kons.Kon_Receptor1_pos_1_Ligand3_pos_3*EffCs.EffC_reverse_Receptor1_from1_to2_0_Ligand3_from1_to3_0*y(15)-Kons.Kon_Receptor1_pos_1_Ligand3_pos_3*EffCs.EffC_reverse_Receptor1_from1_to3_0_Ligand3_from1_to3_0*y(15)-L3*Kons.Kon_Receptor1_pos_1_Ligand3_pos_3*y(15);
dydt(16)=+L3*Kons.Kon_Receptor1_pos_2_Ligand3_pos_1*y(4)+L3*Kons.Kon_Receptor1_pos_3_Ligand3_pos_2*y(11)+Koffs.Koff_Receptor1_pos_1_Ligand2_pos_1*y(47)+Koffs.Koff_Receptor1_pos_1_Ligand3_pos_1*y(91)+Koffs.Koff_Receptor1_pos_1_Ligand3_pos_1*y(94)+Koffs.Koff_Receptor1_pos_1_Ligand3_pos_2*y(128)+Koffs.Koff_Receptor1_pos_1_Ligand3_pos_2*y(141)+Koffs.Koff_Receptor1_pos_1_Ligand3_pos_3*y(175)+Koffs.Koff_Receptor1_pos_1_Ligand3_pos_3*y(186)+Koffs.Koff_Receptor1_pos_1_Ligand3_pos_3*y(188)-Koffs.Koff_Receptor1_pos_2_Ligand3_pos_1*y(16)-Koffs.Koff_Receptor1_pos_3_Ligand3_pos_2*y(16)-L2*Kons.Kon_Receptor1_pos_1_Ligand2_pos_1*y(16)-Kons.Kon_Receptor1_pos_1_Ligand3_pos_1*EffCs.EffC_inline_Receptor1_from1_to3_0_Ligand3_from1_to2_0*y(16)-L3*Kons.Kon_Receptor1_pos_1_Ligand3_pos_1*y(16)-Kons.Kon_Receptor1_pos_1_Ligand3_pos_2*EffCs.EffC_reverse_Receptor1_from1_to2_0_Ligand3_from1_to2_0*y(16)-L3*Kons.Kon_Receptor1_pos_1_Ligand3_pos_2*y(16)-Kons.Kon_Receptor1_pos_1_Ligand3_pos_3*EffCs.EffC_reverse_Receptor1_from1_to2_0_Ligand3_from1_to3_0*y(16)-Kons.Kon_Receptor1_pos_1_Ligand3_pos_3*EffCs.EffC_reverse_Receptor1_from1_to3_0_Ligand3_from2_to3_0*y(16)-L3*Kons.Kon_Receptor1_pos_1_Ligand3_pos_3*y(16);
dydt(17)=+L3*Kons.Kon_Receptor1_pos_2_Ligand3_pos_1*y(5)+L3*Kons.Kon_Receptor1_pos_3_Ligand3_pos_3*y(11)+Koffs.Koff_Receptor1_pos_1_Ligand2_pos_1*y(48)+Koffs.Koff_Receptor1_pos_1_Ligand3_pos_1*y(92)+Koffs.Koff_Receptor1_pos_1_Ligand3_pos_1*y(95)+Koffs.Koff_Receptor1_pos_1_Ligand3_pos_2*y(129)+Koffs.Koff_Receptor1_pos_1_Ligand3_pos_2*y(139)+Koffs.Koff_Receptor1_pos_1_Ligand3_pos_2*y(142)+Koffs.Koff_Receptor1_pos_1_Ligand3_pos_3*y(176)+Koffs.Koff_Receptor1_pos_1_Ligand3_pos_3*y(189)-Koffs.Koff_Receptor1_pos_2_Ligand3_pos_1*y(17)-Koffs.Koff_Receptor1_pos_3_Ligand3_pos_3*y(17)-L2*Kons.Kon_Receptor1_pos_1_Ligand2_pos_1*y(17)-Kons.Kon_Receptor1_pos_1_Ligand3_pos_1*EffCs.EffC_inline_Receptor1_from1_to3_0_Ligand3_from1_to3_0*y(17)-L3*Kons.Kon_Receptor1_pos_1_Ligand3_pos_1*y(17)-Kons.Kon_Receptor1_pos_1_Ligand3_pos_2*EffCs.EffC_reverse_Receptor1_from1_to2_0_Ligand3_from1_to2_0*y(17)-Kons.Kon_Receptor1_pos_1_Ligand3_pos_2*EffCs.EffC_inline_Receptor1_from1_to3_0_Ligand3_from2_to3_0*y(17)-L3*Kons.Kon_Receptor1_pos_1_Ligand3_pos_2*y(17)-Kons.Kon_Receptor1_pos_1_Ligand3_pos_3*EffCs.EffC_reverse_Receptor1_from1_to2_0_Ligand3_from1_to3_0*y(17)-L3*Kons.Kon_Receptor1_pos_1_Ligand3_pos_3*y(17);
dydt(18)=+L3*Kons.Kon_Receptor1_pos_2_Ligand3_pos_2*y(1)+Koffs.Koff_Receptor1_pos_3_Ligand2_pos_1*y(19)+Koffs.Koff_Receptor1_pos_3_Ligand3_pos_1*y(20)+Koffs.Koff_Receptor1_pos_3_Ligand3_pos_3*y(21)+Koffs.Koff_Receptor1_pos_3_Ligand3_pos_1*y(22)+Koffs.Koff_Receptor1_pos_3_Ligand3_pos_2*y(23)+Koffs.Koff_Receptor1_pos_3_Ligand3_pos_3*y(24)+Koffs.Koff_Receptor1_pos_1_Ligand2_pos_1*y(49)+Koffs.Koff_Receptor1_pos_1_Ligand3_pos_1*y(77)+Koffs.Koff_Receptor1_pos_1_Ligand3_pos_1*y(96)+Koffs.Koff_Receptor1_pos_1_Ligand3_pos_2*y(143)+Koffs.Koff_Receptor1_pos_1_Ligand3_pos_3*y(177)+Koffs.Koff_Receptor1_pos_1_Ligand3_pos_3*y(190)-Koffs.Koff_Receptor1_pos_2_Ligand3_pos_2*y(18)-L2*Kons.Kon_Receptor1_pos_3_Ligand2_pos_1*y(18)-Kons.Kon_Receptor1_pos_3_Ligand3_pos_1*EffCs.EffC_reverse_Receptor1_from2_to3_0_Ligand3_from1_to2_0*y(18)-Kons.Kon_Receptor1_pos_3_Ligand3_pos_3*EffCs.EffC_inline_Receptor1_from2_to3_0_Ligand3_from2_to3_0*y(18)-L3*Kons.Kon_Receptor1_pos_3_Ligand3_pos_1*y(18)-L3*Kons.Kon_Receptor1_pos_3_Ligand3_pos_2*y(18)-L3*Kons.Kon_Receptor1_pos_3_Ligand3_pos_3*y(18)-L2*Kons.Kon_Receptor1_pos_1_Ligand2_pos_1*y(18)-Kons.Kon_Receptor1_pos_1_Ligand3_pos_1*EffCs.EffC_inline_Receptor1_from1_to2_0_Ligand3_from1_to2_0*y(18)-L3*Kons.Kon_Receptor1_pos_1_Ligand3_pos_1*y(18)-L3*Kons.Kon_Receptor1_pos_1_Ligand3_pos_2*y(18)-Kons.Kon_Receptor1_pos_1_Ligand3_pos_3*EffCs.EffC_reverse_Receptor1_from1_to2_0_Ligand3_from2_to3_0*y(18)-L3*Kons.Kon_Receptor1_pos_1_Ligand3_pos_3*y(18);
dydt(19)=+L3*Kons.Kon_Receptor1_pos_2_Ligand3_pos_2*y(2)+L2*Kons.Kon_Receptor1_pos_3_Ligand2_pos_1*y(18)+Koffs.Koff_Receptor1_pos_1_Ligand2_pos_1*y(50)+Koffs.Koff_Receptor1_pos_1_Ligand3_pos_1*y(78)+Koffs.Koff_Receptor1_pos_1_Ligand3_pos_1*y(97)+Koffs.Koff_Receptor1_pos_1_Ligand3_pos_2*y(144)+Koffs.Koff_Receptor1_pos_1_Ligand3_pos_3*y(178)+Koffs.Koff_Receptor1_pos_1_Ligand3_pos_3*y(191)-Koffs.Koff_Receptor1_pos_2_Ligand3_pos_2*y(19)-Koffs.Koff_Receptor1_pos_3_Ligand2_pos_1*y(19)-L2*Kons.Kon_Receptor1_pos_1_Ligand2_pos_1*y(19)-Kons.Kon_Receptor1_pos_1_Ligand3_pos_1*EffCs.EffC_inline_Receptor1_from1_to2_0_Ligand3_from1_to2_0*y(19)-L3*Kons.Kon_Receptor1_pos_1_Ligand3_pos_1*y(19)-L3*Kons.Kon_Receptor1_pos_1_Ligand3_pos_2*y(19)-Kons.Kon_Receptor1_pos_1_Ligand3_pos_3*EffCs.EffC_reverse_Receptor1_from1_to2_0_Ligand3_from2_to3_0*y(19)-L3*Kons.Kon_Receptor1_pos_1_Ligand3_pos_3*y(19);
dydt(20)=+Kons.Kon_Receptor1_pos_2_Ligand3_pos_2*EffCs.EffC_reverse_Receptor1_from2_to3_0_Ligand3_from1_to2_0*y(3)+Kons.Kon_Receptor1_pos_3_Ligand3_pos_1*EffCs.EffC_reverse_Receptor1_from2_to3_0_Ligand3_from1_to2_0*y(18)+Koffs.Koff_Receptor1_pos_1_Ligand2_pos_1*y(51)+Koffs.Koff_Receptor1_pos_1_Ligand3_pos_3*y(179)+Koffs.Koff_Receptor1_pos_1_Ligand3_pos_1*y(206)+Koffs.Koff_Receptor1_pos_1_Ligand3_pos_2*y(212)+Koffs.Koff_Receptor1_pos_1_Ligand3_pos_3*y(218)-Koffs.Koff_Receptor1_pos_2_Ligand3_pos_2*y(20)-Koffs.Koff_Receptor1_pos_3_Ligand3_pos_1*y(20)-L2*Kons.Kon_Receptor1_pos_1_Ligand2_pos_1*y(20)-Kons.Kon_Receptor1_pos_1_Ligand3_pos_3 * EffCs.EffC_reverse_Receptor1_from2_to1_3_Ligand3_from1_to3_2*y(20)-L3*Kons.Kon_Receptor1_pos_1_Ligand3_pos_1*y(20)-L3*Kons.Kon_Receptor1_pos_1_Ligand3_pos_2*y(20)-L3*Kons.Kon_Receptor1_pos_1_Ligand3_pos_3*y(20);
dydt(21)=+Kons.Kon_Receptor1_pos_2_Ligand3_pos_2*EffCs.EffC_inline_Receptor1_from2_to3_0_Ligand3_from2_to3_0*y(5)+Kons.Kon_Receptor1_pos_3_Ligand3_pos_3*EffCs.EffC_inline_Receptor1_from2_to3_0_Ligand3_from2_to3_0*y(18)+Koffs.Koff_Receptor1_pos_1_Ligand2_pos_1*y(52)+Koffs.Koff_Receptor1_pos_1_Ligand3_pos_1*y(79)+Koffs.Koff_Receptor1_pos_1_Ligand3_pos_1*y(207)+Koffs.Koff_Receptor1_pos_1_Ligand3_pos_2*y(213)+Koffs.Koff_Receptor1_pos_1_Ligand3_pos_3*y(219)-Koffs.Koff_Receptor1_pos_2_Ligand3_pos_2*y(21)-Koffs.Koff_Receptor1_pos_3_Ligand3_pos_3*y(21)-L2*Kons.Kon_Receptor1_pos_1_Ligand2_pos_1*y(21)-Kons.Kon_Receptor1_pos_1_Ligand3_pos_1 * EffCs.EffC_inline_Receptor1_from2_to1_3_Ligand3_from2_to1_3*y(21)-L3*Kons.Kon_Receptor1_pos_1_Ligand3_pos_1*y(21)-L3*Kons.Kon_Receptor1_pos_1_Ligand3_pos_2*y(21)-L3*Kons.Kon_Receptor1_pos_1_Ligand3_pos_3*y(21);
dydt(22)=+L3*Kons.Kon_Receptor1_pos_2_Ligand3_pos_2*y(3)+L3*Kons.Kon_Receptor1_pos_3_Ligand3_pos_1*y(18)+Koffs.Koff_Receptor1_pos_1_Ligand2_pos_1*y(53)+Koffs.Koff_Receptor1_pos_1_Ligand3_pos_1*y(80)+Koffs.Koff_Receptor1_pos_1_Ligand3_pos_1*y(100)+Koffs.Koff_Receptor1_pos_1_Ligand3_pos_2*y(145)+Koffs.Koff_Receptor1_pos_1_Ligand3_pos_2*y(147)+Koffs.Koff_Receptor1_pos_1_Ligand3_pos_3*y(180)+Koffs.Koff_Receptor1_pos_1_Ligand3_pos_3*y(192)+Koffs.Koff_Receptor1_pos_1_Ligand3_pos_3*y(194)-Koffs.Koff_Receptor1_pos_2_Ligand3_pos_2*y(22)-Koffs.Koff_Receptor1_pos_3_Ligand3_pos_1*y(22)-L2*Kons.Kon_Receptor1_pos_1_Ligand2_pos_1*y(22)-Kons.Kon_Receptor1_pos_1_Ligand3_pos_1*EffCs.EffC_inline_Receptor1_from1_to2_0_Ligand3_from1_to2_0*y(22)-L3*Kons.Kon_Receptor1_pos_1_Ligand3_pos_1*y(22)-Kons.Kon_Receptor1_pos_1_Ligand3_pos_2*EffCs.EffC_reverse_Receptor1_from1_to3_0_Ligand3_from1_to2_0*y(22)-L3*Kons.Kon_Receptor1_pos_1_Ligand3_pos_2*y(22)-Kons.Kon_Receptor1_pos_1_Ligand3_pos_3*EffCs.EffC_reverse_Receptor1_from1_to2_0_Ligand3_from2_to3_0*y(22)-Kons.Kon_Receptor1_pos_1_Ligand3_pos_3*EffCs.EffC_reverse_Receptor1_from1_to3_0_Ligand3_from1_to3_0*y(22)-L3*Kons.Kon_Receptor1_pos_1_Ligand3_pos_3*y(22);
dydt(23)=+L3*Kons.Kon_Receptor1_pos_2_Ligand3_pos_2*y(4)+L3*Kons.Kon_Receptor1_pos_3_Ligand3_pos_2*y(18)+Koffs.Koff_Receptor1_pos_1_Ligand2_pos_1*y(54)+Koffs.Koff_Receptor1_pos_1_Ligand3_pos_1*y(81)+Koffs.Koff_Receptor1_pos_1_Ligand3_pos_1*y(98)+Koffs.Koff_Receptor1_pos_1_Ligand3_pos_1*y(101)+Koffs.Koff_Receptor1_pos_1_Ligand3_pos_2*y(148)+Koffs.Koff_Receptor1_pos_1_Ligand3_pos_3*y(181)+Koffs.Koff_Receptor1_pos_1_Ligand3_pos_3*y(193)+Koffs.Koff_Receptor1_pos_1_Ligand3_pos_3*y(195)-Koffs.Koff_Receptor1_pos_2_Ligand3_pos_2*y(23)-Koffs.Koff_Receptor1_pos_3_Ligand3_pos_2*y(23)-L2*Kons.Kon_Receptor1_pos_1_Ligand2_pos_1*y(23)-Kons.Kon_Receptor1_pos_1_Ligand3_pos_1*EffCs.EffC_inline_Receptor1_from1_to2_0_Ligand3_from1_to2_0*y(23)-Kons.Kon_Receptor1_pos_1_Ligand3_pos_1*EffCs.EffC_inline_Receptor1_from1_to3_0_Ligand3_from1_to2_0*y(23)-L3*Kons.Kon_Receptor1_pos_1_Ligand3_pos_1*y(23)-L3*Kons.Kon_Receptor1_pos_1_Ligand3_pos_2*y(23)-Kons.Kon_Receptor1_pos_1_Ligand3_pos_3*EffCs.EffC_reverse_Receptor1_from1_to2_0_Ligand3_from2_to3_0*y(23)-Kons.Kon_Receptor1_pos_1_Ligand3_pos_3*EffCs.EffC_reverse_Receptor1_from1_to3_0_Ligand3_from2_to3_0*y(23)-L3*Kons.Kon_Receptor1_pos_1_Ligand3_pos_3*y(23);
dydt(24)=+L3*Kons.Kon_Receptor1_pos_2_Ligand3_pos_2*y(5)+L3*Kons.Kon_Receptor1_pos_3_Ligand3_pos_3*y(18)+Koffs.Koff_Receptor1_pos_1_Ligand2_pos_1*y(55)+Koffs.Koff_Receptor1_pos_1_Ligand3_pos_1*y(82)+Koffs.Koff_Receptor1_pos_1_Ligand3_pos_1*y(99)+Koffs.Koff_Receptor1_pos_1_Ligand3_pos_1*y(102)+Koffs.Koff_Receptor1_pos_1_Ligand3_pos_2*y(146)+Koffs.Koff_Receptor1_pos_1_Ligand3_pos_2*y(149)+Koffs.Koff_Receptor1_pos_1_Ligand3_pos_3*y(182)+Koffs.Koff_Receptor1_pos_1_Ligand3_pos_3*y(196)-Koffs.Koff_Receptor1_pos_2_Ligand3_pos_2*y(24)-Koffs.Koff_Receptor1_pos_3_Ligand3_pos_3*y(24)-L2*Kons.Kon_Receptor1_pos_1_Ligand2_pos_1*y(24)-Kons.Kon_Receptor1_pos_1_Ligand3_pos_1*EffCs.EffC_inline_Receptor1_from1_to2_0_Ligand3_from1_to2_0*y(24)-Kons.Kon_Receptor1_pos_1_Ligand3_pos_1*EffCs.EffC_inline_Receptor1_from1_to3_0_Ligand3_from1_to3_0*y(24)-L3*Kons.Kon_Receptor1_pos_1_Ligand3_pos_1*y(24)-Kons.Kon_Receptor1_pos_1_Ligand3_pos_2*EffCs.EffC_inline_Receptor1_from1_to3_0_Ligand3_from2_to3_0*y(24)-L3*Kons.Kon_Receptor1_pos_1_Ligand3_pos_2*y(24)-Kons.Kon_Receptor1_pos_1_Ligand3_pos_3*EffCs.EffC_reverse_Receptor1_from1_to2_0_Ligand3_from2_to3_0*y(24)-L3*Kons.Kon_Receptor1_pos_1_Ligand3_pos_3*y(24);
dydt(25)=+L3*Kons.Kon_Receptor1_pos_2_Ligand3_pos_3*y(1)+Koffs.Koff_Receptor1_pos_3_Ligand2_pos_1*y(26)+Koffs.Koff_Receptor1_pos_3_Ligand3_pos_1*y(27)+Koffs.Koff_Receptor1_pos_3_Ligand3_pos_2*y(28)+Koffs.Koff_Receptor1_pos_3_Ligand3_pos_1*y(29)+Koffs.Koff_Receptor1_pos_3_Ligand3_pos_2*y(30)+Koffs.Koff_Receptor1_pos_3_Ligand3_pos_3*y(31)+Koffs.Koff_Receptor1_pos_1_Ligand2_pos_1*y(56)+Koffs.Koff_Receptor1_pos_1_Ligand3_pos_1*y(83)+Koffs.Koff_Receptor1_pos_1_Ligand3_pos_1*y(103)+Koffs.Koff_Receptor1_pos_1_Ligand3_pos_2*y(130)+Koffs.Koff_Receptor1_pos_1_Ligand3_pos_2*y(150)+Koffs.Koff_Receptor1_pos_1_Ligand3_pos_3*y(197)-Koffs.Koff_Receptor1_pos_2_Ligand3_pos_3*y(25)-L2*Kons.Kon_Receptor1_pos_3_Ligand2_pos_1*y(25)-Kons.Kon_Receptor1_pos_3_Ligand3_pos_1*EffCs.EffC_reverse_Receptor1_from2_to3_0_Ligand3_from1_to3_0*y(25)-Kons.Kon_Receptor1_pos_3_Ligand3_pos_2*EffCs.EffC_reverse_Receptor1_from2_to3_0_Ligand3_from2_to3_0*y(25)-L3*Kons.Kon_Receptor1_pos_3_Ligand3_pos_1*y(25)-L3*Kons.Kon_Receptor1_pos_3_Ligand3_pos_2*y(25)-L3*Kons.Kon_Receptor1_pos_3_Ligand3_pos_3*y(25)-L2*Kons.Kon_Receptor1_pos_1_Ligand2_pos_1*y(25)-Kons.Kon_Receptor1_pos_1_Ligand3_pos_1*EffCs.EffC_inline_Receptor1_from1_to2_0_Ligand3_from1_to3_0*y(25)-L3*Kons.Kon_Receptor1_pos_1_Ligand3_pos_1*y(25)-Kons.Kon_Receptor1_pos_1_Ligand3_pos_2*EffCs.EffC_inline_Receptor1_from1_to2_0_Ligand3_from2_to3_0*y(25)-L3*Kons.Kon_Receptor1_pos_1_Ligand3_pos_2*y(25)-L3*Kons.Kon_Receptor1_pos_1_Ligand3_pos_3*y(25);
dydt(26)=+L3*Kons.Kon_Receptor1_pos_2_Ligand3_pos_3*y(2)+L2*Kons.Kon_Receptor1_pos_3_Ligand2_pos_1*y(25)+Koffs.Koff_Receptor1_pos_1_Ligand2_pos_1*y(57)+Koffs.Koff_Receptor1_pos_1_Ligand3_pos_1*y(84)+Koffs.Koff_Receptor1_pos_1_Ligand3_pos_1*y(104)+Koffs.Koff_Receptor1_pos_1_Ligand3_pos_2*y(131)+Koffs.Koff_Receptor1_pos_1_Ligand3_pos_2*y(151)+Koffs.Koff_Receptor1_pos_1_Ligand3_pos_3*y(198)-Koffs.Koff_Receptor1_pos_2_Ligand3_pos_3*y(26)-Koffs.Koff_Receptor1_pos_3_Ligand2_pos_1*y(26)-L2*Kons.Kon_Receptor1_pos_1_Ligand2_pos_1*y(26)-Kons.Kon_Receptor1_pos_1_Ligand3_pos_1*EffCs.EffC_inline_Receptor1_from1_to2_0_Ligand3_from1_to3_0*y(26)-L3*Kons.Kon_Receptor1_pos_1_Ligand3_pos_1*y(26)-Kons.Kon_Receptor1_pos_1_Ligand3_pos_2*EffCs.EffC_inline_Receptor1_from1_to2_0_Ligand3_from2_to3_0*y(26)-L3*Kons.Kon_Receptor1_pos_1_Ligand3_pos_2*y(26)-L3*Kons.Kon_Receptor1_pos_1_Ligand3_pos_3*y(26);
dydt(27)=+Kons.Kon_Receptor1_pos_2_Ligand3_pos_3*EffCs.EffC_reverse_Receptor1_from2_to3_0_Ligand3_from1_to3_0*y(3)+Kons.Kon_Receptor1_pos_3_Ligand3_pos_1*EffCs.EffC_reverse_Receptor1_from2_to3_0_Ligand3_from1_to3_0*y(25)+Koffs.Koff_Receptor1_pos_1_Ligand2_pos_1*y(58)+Koffs.Koff_Receptor1_pos_1_Ligand3_pos_2*y(132)+Koffs.Koff_Receptor1_pos_1_Ligand3_pos_1*y(208)+Koffs.Koff_Receptor1_pos_1_Ligand3_pos_2*y(214)+Koffs.Koff_Receptor1_pos_1_Ligand3_pos_3*y(220)-Koffs.Koff_Receptor1_pos_2_Ligand3_pos_3*y(27)-Koffs.Koff_Receptor1_pos_3_Ligand3_pos_1*y(27)-L2*Kons.Kon_Receptor1_pos_1_Ligand2_pos_1*y(27)-Kons.Kon_Receptor1_pos_1_Ligand3_pos_2 * EffCs.EffC_reverse_Receptor1_from2_to1_3_Ligand3_from1_to2_3*y(27)-L3*Kons.Kon_Receptor1_pos_1_Ligand3_pos_1*y(27)-L3*Kons.Kon_Receptor1_pos_1_Ligand3_pos_2*y(27)-L3*Kons.Kon_Receptor1_pos_1_Ligand3_pos_3*y(27);
dydt(28)=+Kons.Kon_Receptor1_pos_2_Ligand3_pos_3*EffCs.EffC_reverse_Receptor1_from2_to3_0_Ligand3_from2_to3_0*y(4)+Kons.Kon_Receptor1_pos_3_Ligand3_pos_2*EffCs.EffC_reverse_Receptor1_from2_to3_0_Ligand3_from2_to3_0*y(25)+Koffs.Koff_Receptor1_pos_1_Ligand2_pos_1*y(59)+Koffs.Koff_Receptor1_pos_1_Ligand3_pos_1*y(85)+Koffs.Koff_Receptor1_pos_1_Ligand3_pos_1*y(209)+Koffs.Koff_Receptor1_pos_1_Ligand3_pos_2*y(215)+Koffs.Koff_Receptor1_pos_1_Ligand3_pos_3*y(221)-Koffs.Koff_Receptor1_pos_2_Ligand3_pos_3*y(28)-Koffs.Koff_Receptor1_pos_3_Ligand3_pos_2*y(28)-L2*Kons.Kon_Receptor1_pos_1_Ligand2_pos_1*y(28)-Kons.Kon_Receptor1_pos_1_Ligand3_pos_1 * EffCs.EffC_inline_Receptor1_from2_to1_3_Ligand3_from2_to1_3*y(28)-L3*Kons.Kon_Receptor1_pos_1_Ligand3_pos_1*y(28)-L3*Kons.Kon_Receptor1_pos_1_Ligand3_pos_2*y(28)-L3*Kons.Kon_Receptor1_pos_1_Ligand3_pos_3*y(28);
dydt(29)=+L3*Kons.Kon_Receptor1_pos_2_Ligand3_pos_3*y(3)+L3*Kons.Kon_Receptor1_pos_3_Ligand3_pos_1*y(25)+Koffs.Koff_Receptor1_pos_1_Ligand2_pos_1*y(60)+Koffs.Koff_Receptor1_pos_1_Ligand3_pos_1*y(86)+Koffs.Koff_Receptor1_pos_1_Ligand3_pos_1*y(107)+Koffs.Koff_Receptor1_pos_1_Ligand3_pos_2*y(133)+Koffs.Koff_Receptor1_pos_1_Ligand3_pos_2*y(152)+Koffs.Koff_Receptor1_pos_1_Ligand3_pos_2*y(154)+Koffs.Koff_Receptor1_pos_1_Ligand3_pos_3*y(199)+Koffs.Koff_Receptor1_pos_1_Ligand3_pos_3*y(201)-Koffs.Koff_Receptor1_pos_2_Ligand3_pos_3*y(29)-Koffs.Koff_Receptor1_pos_3_Ligand3_pos_1*y(29)-L2*Kons.Kon_Receptor1_pos_1_Ligand2_pos_1*y(29)-Kons.Kon_Receptor1_pos_1_Ligand3_pos_1*EffCs.EffC_inline_Receptor1_from1_to2_0_Ligand3_from1_to3_0*y(29)-L3*Kons.Kon_Receptor1_pos_1_Ligand3_pos_1*y(29)-Kons.Kon_Receptor1_pos_1_Ligand3_pos_2*EffCs.EffC_inline_Receptor1_from1_to2_0_Ligand3_from2_to3_0*y(29)-Kons.Kon_Receptor1_pos_1_Ligand3_pos_2*EffCs.EffC_reverse_Receptor1_from1_to3_0_Ligand3_from1_to2_0*y(29)-L3*Kons.Kon_Receptor1_pos_1_Ligand3_pos_2*y(29)-Kons.Kon_Receptor1_pos_1_Ligand3_pos_3*EffCs.EffC_reverse_Receptor1_from1_to3_0_Ligand3_from1_to3_0*y(29)-L3*Kons.Kon_Receptor1_pos_1_Ligand3_pos_3*y(29);
dydt(30)=+L3*Kons.Kon_Receptor1_pos_2_Ligand3_pos_3*y(4)+L3*Kons.Kon_Receptor1_pos_3_Ligand3_pos_2*y(25)+Koffs.Koff_Receptor1_pos_1_Ligand2_pos_1*y(61)+Koffs.Koff_Receptor1_pos_1_Ligand3_pos_1*y(87)+Koffs.Koff_Receptor1_pos_1_Ligand3_pos_1*y(105)+Koffs.Koff_Receptor1_pos_1_Ligand3_pos_1*y(108)+Koffs.Koff_Receptor1_pos_1_Ligand3_pos_2*y(134)+Koffs.Koff_Receptor1_pos_1_Ligand3_pos_2*y(155)+Koffs.Koff_Receptor1_pos_1_Ligand3_pos_3*y(200)+Koffs.Koff_Receptor1_pos_1_Ligand3_pos_3*y(202)-Koffs.Koff_Receptor1_pos_2_Ligand3_pos_3*y(30)-Koffs.Koff_Receptor1_pos_3_Ligand3_pos_2*y(30)-L2*Kons.Kon_Receptor1_pos_1_Ligand2_pos_1*y(30)-Kons.Kon_Receptor1_pos_1_Ligand3_pos_1*EffCs.EffC_inline_Receptor1_from1_to2_0_Ligand3_from1_to3_0*y(30)-Kons.Kon_Receptor1_pos_1_Ligand3_pos_1*EffCs.EffC_inline_Receptor1_from1_to3_0_Ligand3_from1_to2_0*y(30)-L3*Kons.Kon_Receptor1_pos_1_Ligand3_pos_1*y(30)-Kons.Kon_Receptor1_pos_1_Ligand3_pos_2*EffCs.EffC_inline_Receptor1_from1_to2_0_Ligand3_from2_to3_0*y(30)-L3*Kons.Kon_Receptor1_pos_1_Ligand3_pos_2*y(30)-Kons.Kon_Receptor1_pos_1_Ligand3_pos_3*EffCs.EffC_reverse_Receptor1_from1_to3_0_Ligand3_from2_to3_0*y(30)-L3*Kons.Kon_Receptor1_pos_1_Ligand3_pos_3*y(30);
dydt(31)=+L3*Kons.Kon_Receptor1_pos_2_Ligand3_pos_3*y(5)+L3*Kons.Kon_Receptor1_pos_3_Ligand3_pos_3*y(25)+Koffs.Koff_Receptor1_pos_1_Ligand2_pos_1*y(62)+Koffs.Koff_Receptor1_pos_1_Ligand3_pos_1*y(88)+Koffs.Koff_Receptor1_pos_1_Ligand3_pos_1*y(106)+Koffs.Koff_Receptor1_pos_1_Ligand3_pos_1*y(109)+Koffs.Koff_Receptor1_pos_1_Ligand3_pos_2*y(135)+Koffs.Koff_Receptor1_pos_1_Ligand3_pos_2*y(153)+Koffs.Koff_Receptor1_pos_1_Ligand3_pos_2*y(156)+Koffs.Koff_Receptor1_pos_1_Ligand3_pos_3*y(203)-Koffs.Koff_Receptor1_pos_2_Ligand3_pos_3*y(31)-Koffs.Koff_Receptor1_pos_3_Ligand3_pos_3*y(31)-L2*Kons.Kon_Receptor1_pos_1_Ligand2_pos_1*y(31)-Kons.Kon_Receptor1_pos_1_Ligand3_pos_1*EffCs.EffC_inline_Receptor1_from1_to2_0_Ligand3_from1_to3_0*y(31)-Kons.Kon_Receptor1_pos_1_Ligand3_pos_1*EffCs.EffC_inline_Receptor1_from1_to3_0_Ligand3_from1_to3_0*y(31)-L3*Kons.Kon_Receptor1_pos_1_Ligand3_pos_1*y(31)-Kons.Kon_Receptor1_pos_1_Ligand3_pos_2*EffCs.EffC_inline_Receptor1_from1_to2_0_Ligand3_from2_to3_0*y(31)-Kons.Kon_Receptor1_pos_1_Ligand3_pos_2*EffCs.EffC_inline_Receptor1_from1_to3_0_Ligand3_from2_to3_0*y(31)-L3*Kons.Kon_Receptor1_pos_1_Ligand3_pos_2*y(31)-L3*Kons.Kon_Receptor1_pos_1_Ligand3_pos_3*y(31);
dydt(32)=+L2*Kons.Kon_Receptor1_pos_1_Ligand2_pos_1*y(1)+Koffs.Koff_Receptor1_pos_3_Ligand2_pos_1*y(33)+Koffs.Koff_Receptor1_pos_3_Ligand3_pos_1*y(34)+Koffs.Koff_Receptor1_pos_3_Ligand3_pos_2*y(35)+Koffs.Koff_Receptor1_pos_3_Ligand3_pos_3*y(36)+Koffs.Koff_Receptor1_pos_2_Ligand2_pos_1*y(37)+Koffs.Koff_Receptor1_pos_2_Ligand3_pos_1*y(42)+Koffs.Koff_Receptor1_pos_2_Ligand3_pos_2*y(49)+Koffs.Koff_Receptor1_pos_2_Ligand3_pos_3*y(56)-Koffs.Koff_Receptor1_pos_1_Ligand2_pos_1*y(32)-L2*Kons.Kon_Receptor1_pos_3_Ligand2_pos_1*y(32)-L3*Kons.Kon_Receptor1_pos_3_Ligand3_pos_1*y(32)-L3*Kons.Kon_Receptor1_pos_3_Ligand3_pos_2*y(32)-L3*Kons.Kon_Receptor1_pos_3_Ligand3_pos_3*y(32)-L2*Kons.Kon_Receptor1_pos_2_Ligand2_pos_1*y(32)-L3*Kons.Kon_Receptor1_pos_2_Ligand3_pos_1*y(32)-L3*Kons.Kon_Receptor1_pos_2_Ligand3_pos_2*y(32)-L3*Kons.Kon_Receptor1_pos_2_Ligand3_pos_3*y(32);
dydt(33)=+L2*Kons.Kon_Receptor1_pos_1_Ligand2_pos_1*y(2)+L2*Kons.Kon_Receptor1_pos_3_Ligand2_pos_1*y(32)+Koffs.Koff_Receptor1_pos_2_Ligand2_pos_1*y(38)+Koffs.Koff_Receptor1_pos_2_Ligand3_pos_1*y(43)+Koffs.Koff_Receptor1_pos_2_Ligand3_pos_2*y(50)+Koffs.Koff_Receptor1_pos_2_Ligand3_pos_3*y(57)-Koffs.Koff_Receptor1_pos_1_Ligand2_pos_1*y(33)-Koffs.Koff_Receptor1_pos_3_Ligand2_pos_1*y(33)-L2*Kons.Kon_Receptor1_pos_2_Ligand2_pos_1*y(33)-L3*Kons.Kon_Receptor1_pos_2_Ligand3_pos_1*y(33)-L3*Kons.Kon_Receptor1_pos_2_Ligand3_pos_2*y(33)-L3*Kons.Kon_Receptor1_pos_2_Ligand3_pos_3*y(33);
dydt(34)=+L2*Kons.Kon_Receptor1_pos_1_Ligand2_pos_1*y(3)+L3*Kons.Kon_Receptor1_pos_3_Ligand3_pos_1*y(32)+Koffs.Koff_Receptor1_pos_2_Ligand2_pos_1*y(39)+Koffs.Koff_Receptor1_pos_2_Ligand3_pos_1*y(46)+Koffs.Koff_Receptor1_pos_2_Ligand3_pos_2*y(51)+Koffs.Koff_Receptor1_pos_2_Ligand3_pos_2*y(53)+Koffs.Koff_Receptor1_pos_2_Ligand3_pos_3*y(58)+Koffs.Koff_Receptor1_pos_2_Ligand3_pos_3*y(60)-Koffs.Koff_Receptor1_pos_1_Ligand2_pos_1*y(34)-Koffs.Koff_Receptor1_pos_3_Ligand3_pos_1*y(34)-L2*Kons.Kon_Receptor1_pos_2_Ligand2_pos_1*y(34)-L3*Kons.Kon_Receptor1_pos_2_Ligand3_pos_1*y(34)-Kons.Kon_Receptor1_pos_2_Ligand3_pos_2*EffCs.EffC_reverse_Receptor1_from2_to3_0_Ligand3_from1_to2_0*y(34)-L3*Kons.Kon_Receptor1_pos_2_Ligand3_pos_2*y(34)-Kons.Kon_Receptor1_pos_2_Ligand3_pos_3*EffCs.EffC_reverse_Receptor1_from2_to3_0_Ligand3_from1_to3_0*y(34)-L3*Kons.Kon_Receptor1_pos_2_Ligand3_pos_3*y(34);
dydt(35)=+L2*Kons.Kon_Receptor1_pos_1_Ligand2_pos_1*y(4)+L3*Kons.Kon_Receptor1_pos_3_Ligand3_pos_2*y(32)+Koffs.Koff_Receptor1_pos_2_Ligand2_pos_1*y(40)+Koffs.Koff_Receptor1_pos_2_Ligand3_pos_1*y(44)+Koffs.Koff_Receptor1_pos_2_Ligand3_pos_1*y(47)+Koffs.Koff_Receptor1_pos_2_Ligand3_pos_2*y(54)+Koffs.Koff_Receptor1_pos_2_Ligand3_pos_3*y(59)+Koffs.Koff_Receptor1_pos_2_Ligand3_pos_3*y(61)-Koffs.Koff_Receptor1_pos_1_Ligand2_pos_1*y(35)-Koffs.Koff_Receptor1_pos_3_Ligand3_pos_2*y(35)-L2*Kons.Kon_Receptor1_pos_2_Ligand2_pos_1*y(35)-Kons.Kon_Receptor1_pos_2_Ligand3_pos_1*EffCs.EffC_inline_Receptor1_from2_to3_0_Ligand3_from1_to2_0*y(35)-L3*Kons.Kon_Receptor1_pos_2_Ligand3_pos_1*y(35)-L3*Kons.Kon_Receptor1_pos_2_Ligand3_pos_2*y(35)-Kons.Kon_Receptor1_pos_2_Ligand3_pos_3*EffCs.EffC_reverse_Receptor1_from2_to3_0_Ligand3_from2_to3_0*y(35)-L3*Kons.Kon_Receptor1_pos_2_Ligand3_pos_3*y(35);
dydt(36)=+L2*Kons.Kon_Receptor1_pos_1_Ligand2_pos_1*y(5)+L3*Kons.Kon_Receptor1_pos_3_Ligand3_pos_3*y(32)+Koffs.Koff_Receptor1_pos_2_Ligand2_pos_1*y(41)+Koffs.Koff_Receptor1_pos_2_Ligand3_pos_1*y(45)+Koffs.Koff_Receptor1_pos_2_Ligand3_pos_1*y(48)+Koffs.Koff_Receptor1_pos_2_Ligand3_pos_2*y(52)+Koffs.Koff_Receptor1_pos_2_Ligand3_pos_2*y(55)+Koffs.Koff_Receptor1_pos_2_Ligand3_pos_3*y(62)-Koffs.Koff_Receptor1_pos_1_Ligand2_pos_1*y(36)-Koffs.Koff_Receptor1_pos_3_Ligand3_pos_3*y(36)-L2*Kons.Kon_Receptor1_pos_2_Ligand2_pos_1*y(36)-Kons.Kon_Receptor1_pos_2_Ligand3_pos_1*EffCs.EffC_inline_Receptor1_from2_to3_0_Ligand3_from1_to3_0*y(36)-L3*Kons.Kon_Receptor1_pos_2_Ligand3_pos_1*y(36)-Kons.Kon_Receptor1_pos_2_Ligand3_pos_2*EffCs.EffC_inline_Receptor1_from2_to3_0_Ligand3_from2_to3_0*y(36)-L3*Kons.Kon_Receptor1_pos_2_Ligand3_pos_2*y(36)-L3*Kons.Kon_Receptor1_pos_2_Ligand3_pos_3*y(36);
dydt(37)=+L2*Kons.Kon_Receptor1_pos_1_Ligand2_pos_1*y(6)+L2*Kons.Kon_Receptor1_pos_2_Ligand2_pos_1*y(32)+Koffs.Koff_Receptor1_pos_3_Ligand2_pos_1*y(38)+Koffs.Koff_Receptor1_pos_3_Ligand3_pos_1*y(39)+Koffs.Koff_Receptor1_pos_3_Ligand3_pos_2*y(40)+Koffs.Koff_Receptor1_pos_3_Ligand3_pos_3*y(41)-Koffs.Koff_Receptor1_pos_1_Ligand2_pos_1*y(37)-Koffs.Koff_Receptor1_pos_2_Ligand2_pos_1*y(37)-L2*Kons.Kon_Receptor1_pos_3_Ligand2_pos_1*y(37)-L3*Kons.Kon_Receptor1_pos_3_Ligand3_pos_1*y(37)-L3*Kons.Kon_Receptor1_pos_3_Ligand3_pos_2*y(37)-L3*Kons.Kon_Receptor1_pos_3_Ligand3_pos_3*y(37);
dydt(38)=+L2*Kons.Kon_Receptor1_pos_1_Ligand2_pos_1*y(7)+L2*Kons.Kon_Receptor1_pos_2_Ligand2_pos_1*y(33)+L2*Kons.Kon_Receptor1_pos_3_Ligand2_pos_1*y(37)-Koffs.Koff_Receptor1_pos_1_Ligand2_pos_1*y(38)-Koffs.Koff_Receptor1_pos_2_Ligand2_pos_1*y(38)-Koffs.Koff_Receptor1_pos_3_Ligand2_pos_1*y(38);
dydt(39)=+L2*Kons.Kon_Receptor1_pos_1_Ligand2_pos_1*y(8)+L2*Kons.Kon_Receptor1_pos_2_Ligand2_pos_1*y(34)+L3*Kons.Kon_Receptor1_pos_3_Ligand3_pos_1*y(37)-Koffs.Koff_Receptor1_pos_1_Ligand2_pos_1*y(39)-Koffs.Koff_Receptor1_pos_2_Ligand2_pos_1*y(39)-Koffs.Koff_Receptor1_pos_3_Ligand3_pos_1*y(39);
dydt(40)=+L2*Kons.Kon_Receptor1_pos_1_Ligand2_pos_1*y(9)+L2*Kons.Kon_Receptor1_pos_2_Ligand2_pos_1*y(35)+L3*Kons.Kon_Receptor1_pos_3_Ligand3_pos_2*y(37)-Koffs.Koff_Receptor1_pos_1_Ligand2_pos_1*y(40)-Koffs.Koff_Receptor1_pos_2_Ligand2_pos_1*y(40)-Koffs.Koff_Receptor1_pos_3_Ligand3_pos_2*y(40);
dydt(41)=+L2*Kons.Kon_Receptor1_pos_1_Ligand2_pos_1*y(10)+L2*Kons.Kon_Receptor1_pos_2_Ligand2_pos_1*y(36)+L3*Kons.Kon_Receptor1_pos_3_Ligand3_pos_3*y(37)-Koffs.Koff_Receptor1_pos_1_Ligand2_pos_1*y(41)-Koffs.Koff_Receptor1_pos_2_Ligand2_pos_1*y(41)-Koffs.Koff_Receptor1_pos_3_Ligand3_pos_3*y(41);
dydt(42)=+L2*Kons.Kon_Receptor1_pos_1_Ligand2_pos_1*y(11)+L3*Kons.Kon_Receptor1_pos_2_Ligand3_pos_1*y(32)+Koffs.Koff_Receptor1_pos_3_Ligand2_pos_1*y(43)+Koffs.Koff_Receptor1_pos_3_Ligand3_pos_2*y(44)+Koffs.Koff_Receptor1_pos_3_Ligand3_pos_3*y(45)+Koffs.Koff_Receptor1_pos_3_Ligand3_pos_1*y(46)+Koffs.Koff_Receptor1_pos_3_Ligand3_pos_2*y(47)+Koffs.Koff_Receptor1_pos_3_Ligand3_pos_3*y(48)-Koffs.Koff_Receptor1_pos_1_Ligand2_pos_1*y(42)-Koffs.Koff_Receptor1_pos_2_Ligand3_pos_1*y(42)-L2*Kons.Kon_Receptor1_pos_3_Ligand2_pos_1*y(42)-Kons.Kon_Receptor1_pos_3_Ligand3_pos_2*EffCs.EffC_inline_Receptor1_from2_to3_0_Ligand3_from1_to2_0*y(42)-Kons.Kon_Receptor1_pos_3_Ligand3_pos_3*EffCs.EffC_inline_Receptor1_from2_to3_0_Ligand3_from1_to3_0*y(42)-L3*Kons.Kon_Receptor1_pos_3_Ligand3_pos_1*y(42)-L3*Kons.Kon_Receptor1_pos_3_Ligand3_pos_2*y(42)-L3*Kons.Kon_Receptor1_pos_3_Ligand3_pos_3*y(42);
dydt(43)=+L2*Kons.Kon_Receptor1_pos_1_Ligand2_pos_1*y(12)+L3*Kons.Kon_Receptor1_pos_2_Ligand3_pos_1*y(33)+L2*Kons.Kon_Receptor1_pos_3_Ligand2_pos_1*y(42)-Koffs.Koff_Receptor1_pos_1_Ligand2_pos_1*y(43)-Koffs.Koff_Receptor1_pos_2_Ligand3_pos_1*y(43)-Koffs.Koff_Receptor1_pos_3_Ligand2_pos_1*y(43);
dydt(44)=+L2*Kons.Kon_Receptor1_pos_1_Ligand2_pos_1*y(13)+Kons.Kon_Receptor1_pos_2_Ligand3_pos_1*EffCs.EffC_inline_Receptor1_from2_to3_0_Ligand3_from1_to2_0*y(35)+Kons.Kon_Receptor1_pos_3_Ligand3_pos_2*EffCs.EffC_inline_Receptor1_from2_to3_0_Ligand3_from1_to2_0*y(42)-Koffs.Koff_Receptor1_pos_1_Ligand2_pos_1*y(44)-Koffs.Koff_Receptor1_pos_2_Ligand3_pos_1*y(44)-Koffs.Koff_Receptor1_pos_3_Ligand3_pos_2*y(44);
dydt(45)=+L2*Kons.Kon_Receptor1_pos_1_Ligand2_pos_1*y(14)+Kons.Kon_Receptor1_pos_2_Ligand3_pos_1*EffCs.EffC_inline_Receptor1_from2_to3_0_Ligand3_from1_to3_0*y(36)+Kons.Kon_Receptor1_pos_3_Ligand3_pos_3*EffCs.EffC_inline_Receptor1_from2_to3_0_Ligand3_from1_to3_0*y(42)-Koffs.Koff_Receptor1_pos_1_Ligand2_pos_1*y(45)-Koffs.Koff_Receptor1_pos_2_Ligand3_pos_1*y(45)-Koffs.Koff_Receptor1_pos_3_Ligand3_pos_3*y(45);
dydt(46)=+L2*Kons.Kon_Receptor1_pos_1_Ligand2_pos_1*y(15)+L3*Kons.Kon_Receptor1_pos_2_Ligand3_pos_1*y(34)+L3*Kons.Kon_Receptor1_pos_3_Ligand3_pos_1*y(42)-Koffs.Koff_Receptor1_pos_1_Ligand2_pos_1*y(46)-Koffs.Koff_Receptor1_pos_2_Ligand3_pos_1*y(46)-Koffs.Koff_Receptor1_pos_3_Ligand3_pos_1*y(46);
dydt(47)=+L2*Kons.Kon_Receptor1_pos_1_Ligand2_pos_1*y(16)+L3*Kons.Kon_Receptor1_pos_2_Ligand3_pos_1*y(35)+L3*Kons.Kon_Receptor1_pos_3_Ligand3_pos_2*y(42)-Koffs.Koff_Receptor1_pos_1_Ligand2_pos_1*y(47)-Koffs.Koff_Receptor1_pos_2_Ligand3_pos_1*y(47)-Koffs.Koff_Receptor1_pos_3_Ligand3_pos_2*y(47);
dydt(48)=+L2*Kons.Kon_Receptor1_pos_1_Ligand2_pos_1*y(17)+L3*Kons.Kon_Receptor1_pos_2_Ligand3_pos_1*y(36)+L3*Kons.Kon_Receptor1_pos_3_Ligand3_pos_3*y(42)-Koffs.Koff_Receptor1_pos_1_Ligand2_pos_1*y(48)-Koffs.Koff_Receptor1_pos_2_Ligand3_pos_1*y(48)-Koffs.Koff_Receptor1_pos_3_Ligand3_pos_3*y(48);
dydt(49)=+L2*Kons.Kon_Receptor1_pos_1_Ligand2_pos_1*y(18)+L3*Kons.Kon_Receptor1_pos_2_Ligand3_pos_2*y(32)+Koffs.Koff_Receptor1_pos_3_Ligand2_pos_1*y(50)+Koffs.Koff_Receptor1_pos_3_Ligand3_pos_1*y(51)+Koffs.Koff_Receptor1_pos_3_Ligand3_pos_3*y(52)+Koffs.Koff_Receptor1_pos_3_Ligand3_pos_1*y(53)+Koffs.Koff_Receptor1_pos_3_Ligand3_pos_2*y(54)+Koffs.Koff_Receptor1_pos_3_Ligand3_pos_3*y(55)-Koffs.Koff_Receptor1_pos_1_Ligand2_pos_1*y(49)-Koffs.Koff_Receptor1_pos_2_Ligand3_pos_2*y(49)-L2*Kons.Kon_Receptor1_pos_3_Ligand2_pos_1*y(49)-Kons.Kon_Receptor1_pos_3_Ligand3_pos_1*EffCs.EffC_reverse_Receptor1_from2_to3_0_Ligand3_from1_to2_0*y(49)-Kons.Kon_Receptor1_pos_3_Ligand3_pos_3*EffCs.EffC_inline_Receptor1_from2_to3_0_Ligand3_from2_to3_0*y(49)-L3*Kons.Kon_Receptor1_pos_3_Ligand3_pos_1*y(49)-L3*Kons.Kon_Receptor1_pos_3_Ligand3_pos_2*y(49)-L3*Kons.Kon_Receptor1_pos_3_Ligand3_pos_3*y(49);
dydt(50)=+L2*Kons.Kon_Receptor1_pos_1_Ligand2_pos_1*y(19)+L3*Kons.Kon_Receptor1_pos_2_Ligand3_pos_2*y(33)+L2*Kons.Kon_Receptor1_pos_3_Ligand2_pos_1*y(49)-Koffs.Koff_Receptor1_pos_1_Ligand2_pos_1*y(50)-Koffs.Koff_Receptor1_pos_2_Ligand3_pos_2*y(50)-Koffs.Koff_Receptor1_pos_3_Ligand2_pos_1*y(50);
dydt(51)=+L2*Kons.Kon_Receptor1_pos_1_Ligand2_pos_1*y(20)+Kons.Kon_Receptor1_pos_2_Ligand3_pos_2*EffCs.EffC_reverse_Receptor1_from2_to3_0_Ligand3_from1_to2_0*y(34)+Kons.Kon_Receptor1_pos_3_Ligand3_pos_1*EffCs.EffC_reverse_Receptor1_from2_to3_0_Ligand3_from1_to2_0*y(49)-Koffs.Koff_Receptor1_pos_1_Ligand2_pos_1*y(51)-Koffs.Koff_Receptor1_pos_2_Ligand3_pos_2*y(51)-Koffs.Koff_Receptor1_pos_3_Ligand3_pos_1*y(51);
dydt(52)=+L2*Kons.Kon_Receptor1_pos_1_Ligand2_pos_1*y(21)+Kons.Kon_Receptor1_pos_2_Ligand3_pos_2*EffCs.EffC_inline_Receptor1_from2_to3_0_Ligand3_from2_to3_0*y(36)+Kons.Kon_Receptor1_pos_3_Ligand3_pos_3*EffCs.EffC_inline_Receptor1_from2_to3_0_Ligand3_from2_to3_0*y(49)-Koffs.Koff_Receptor1_pos_1_Ligand2_pos_1*y(52)-Koffs.Koff_Receptor1_pos_2_Ligand3_pos_2*y(52)-Koffs.Koff_Receptor1_pos_3_Ligand3_pos_3*y(52);
dydt(53)=+L2*Kons.Kon_Receptor1_pos_1_Ligand2_pos_1*y(22)+L3*Kons.Kon_Receptor1_pos_2_Ligand3_pos_2*y(34)+L3*Kons.Kon_Receptor1_pos_3_Ligand3_pos_1*y(49)-Koffs.Koff_Receptor1_pos_1_Ligand2_pos_1*y(53)-Koffs.Koff_Receptor1_pos_2_Ligand3_pos_2*y(53)-Koffs.Koff_Receptor1_pos_3_Ligand3_pos_1*y(53);
dydt(54)=+L2*Kons.Kon_Receptor1_pos_1_Ligand2_pos_1*y(23)+L3*Kons.Kon_Receptor1_pos_2_Ligand3_pos_2*y(35)+L3*Kons.Kon_Receptor1_pos_3_Ligand3_pos_2*y(49)-Koffs.Koff_Receptor1_pos_1_Ligand2_pos_1*y(54)-Koffs.Koff_Receptor1_pos_2_Ligand3_pos_2*y(54)-Koffs.Koff_Receptor1_pos_3_Ligand3_pos_2*y(54);
dydt(55)=+L2*Kons.Kon_Receptor1_pos_1_Ligand2_pos_1*y(24)+L3*Kons.Kon_Receptor1_pos_2_Ligand3_pos_2*y(36)+L3*Kons.Kon_Receptor1_pos_3_Ligand3_pos_3*y(49)-Koffs.Koff_Receptor1_pos_1_Ligand2_pos_1*y(55)-Koffs.Koff_Receptor1_pos_2_Ligand3_pos_2*y(55)-Koffs.Koff_Receptor1_pos_3_Ligand3_pos_3*y(55);
dydt(56)=+L2*Kons.Kon_Receptor1_pos_1_Ligand2_pos_1*y(25)+L3*Kons.Kon_Receptor1_pos_2_Ligand3_pos_3*y(32)+Koffs.Koff_Receptor1_pos_3_Ligand2_pos_1*y(57)+Koffs.Koff_Receptor1_pos_3_Ligand3_pos_1*y(58)+Koffs.Koff_Receptor1_pos_3_Ligand3_pos_2*y(59)+Koffs.Koff_Receptor1_pos_3_Ligand3_pos_1*y(60)+Koffs.Koff_Receptor1_pos_3_Ligand3_pos_2*y(61)+Koffs.Koff_Receptor1_pos_3_Ligand3_pos_3*y(62)-Koffs.Koff_Receptor1_pos_1_Ligand2_pos_1*y(56)-Koffs.Koff_Receptor1_pos_2_Ligand3_pos_3*y(56)-L2*Kons.Kon_Receptor1_pos_3_Ligand2_pos_1*y(56)-Kons.Kon_Receptor1_pos_3_Ligand3_pos_1*EffCs.EffC_reverse_Receptor1_from2_to3_0_Ligand3_from1_to3_0*y(56)-Kons.Kon_Receptor1_pos_3_Ligand3_pos_2*EffCs.EffC_reverse_Receptor1_from2_to3_0_Ligand3_from2_to3_0*y(56)-L3*Kons.Kon_Receptor1_pos_3_Ligand3_pos_1*y(56)-L3*Kons.Kon_Receptor1_pos_3_Ligand3_pos_2*y(56)-L3*Kons.Kon_Receptor1_pos_3_Ligand3_pos_3*y(56);
dydt(57)=+L2*Kons.Kon_Receptor1_pos_1_Ligand2_pos_1*y(26)+L3*Kons.Kon_Receptor1_pos_2_Ligand3_pos_3*y(33)+L2*Kons.Kon_Receptor1_pos_3_Ligand2_pos_1*y(56)-Koffs.Koff_Receptor1_pos_1_Ligand2_pos_1*y(57)-Koffs.Koff_Receptor1_pos_2_Ligand3_pos_3*y(57)-Koffs.Koff_Receptor1_pos_3_Ligand2_pos_1*y(57);
dydt(58)=+L2*Kons.Kon_Receptor1_pos_1_Ligand2_pos_1*y(27)+Kons.Kon_Receptor1_pos_2_Ligand3_pos_3*EffCs.EffC_reverse_Receptor1_from2_to3_0_Ligand3_from1_to3_0*y(34)+Kons.Kon_Receptor1_pos_3_Ligand3_pos_1*EffCs.EffC_reverse_Receptor1_from2_to3_0_Ligand3_from1_to3_0*y(56)-Koffs.Koff_Receptor1_pos_1_Ligand2_pos_1*y(58)-Koffs.Koff_Receptor1_pos_2_Ligand3_pos_3*y(58)-Koffs.Koff_Receptor1_pos_3_Ligand3_pos_1*y(58);
dydt(59)=+L2*Kons.Kon_Receptor1_pos_1_Ligand2_pos_1*y(28)+Kons.Kon_Receptor1_pos_2_Ligand3_pos_3*EffCs.EffC_reverse_Receptor1_from2_to3_0_Ligand3_from2_to3_0*y(35)+Kons.Kon_Receptor1_pos_3_Ligand3_pos_2*EffCs.EffC_reverse_Receptor1_from2_to3_0_Ligand3_from2_to3_0*y(56)-Koffs.Koff_Receptor1_pos_1_Ligand2_pos_1*y(59)-Koffs.Koff_Receptor1_pos_2_Ligand3_pos_3*y(59)-Koffs.Koff_Receptor1_pos_3_Ligand3_pos_2*y(59);
dydt(60)=+L2*Kons.Kon_Receptor1_pos_1_Ligand2_pos_1*y(29)+L3*Kons.Kon_Receptor1_pos_2_Ligand3_pos_3*y(34)+L3*Kons.Kon_Receptor1_pos_3_Ligand3_pos_1*y(56)-Koffs.Koff_Receptor1_pos_1_Ligand2_pos_1*y(60)-Koffs.Koff_Receptor1_pos_2_Ligand3_pos_3*y(60)-Koffs.Koff_Receptor1_pos_3_Ligand3_pos_1*y(60);
dydt(61)=+L2*Kons.Kon_Receptor1_pos_1_Ligand2_pos_1*y(30)+L3*Kons.Kon_Receptor1_pos_2_Ligand3_pos_3*y(35)+L3*Kons.Kon_Receptor1_pos_3_Ligand3_pos_2*y(56)-Koffs.Koff_Receptor1_pos_1_Ligand2_pos_1*y(61)-Koffs.Koff_Receptor1_pos_2_Ligand3_pos_3*y(61)-Koffs.Koff_Receptor1_pos_3_Ligand3_pos_2*y(61);
dydt(62)=+L2*Kons.Kon_Receptor1_pos_1_Ligand2_pos_1*y(31)+L3*Kons.Kon_Receptor1_pos_2_Ligand3_pos_3*y(36)+L3*Kons.Kon_Receptor1_pos_3_Ligand3_pos_3*y(56)-Koffs.Koff_Receptor1_pos_1_Ligand2_pos_1*y(62)-Koffs.Koff_Receptor1_pos_2_Ligand3_pos_3*y(62)-Koffs.Koff_Receptor1_pos_3_Ligand3_pos_3*y(62);
dydt(63)=+L3*Kons.Kon_Receptor1_pos_1_Ligand3_pos_1*y(1)+Koffs.Koff_Receptor1_pos_3_Ligand2_pos_1*y(64)+Koffs.Koff_Receptor1_pos_3_Ligand3_pos_2*y(65)+Koffs.Koff_Receptor1_pos_3_Ligand3_pos_3*y(66)+Koffs.Koff_Receptor1_pos_3_Ligand3_pos_1*y(67)+Koffs.Koff_Receptor1_pos_3_Ligand3_pos_2*y(68)+Koffs.Koff_Receptor1_pos_3_Ligand3_pos_3*y(69)+Koffs.Koff_Receptor1_pos_2_Ligand2_pos_1*y(70)+Koffs.Koff_Receptor1_pos_2_Ligand3_pos_2*y(77)+Koffs.Koff_Receptor1_pos_2_Ligand3_pos_3*y(83)+Koffs.Koff_Receptor1_pos_2_Ligand3_pos_1*y(89)+Koffs.Koff_Receptor1_pos_2_Ligand3_pos_2*y(96)+Koffs.Koff_Receptor1_pos_2_Ligand3_pos_3*y(103)-Koffs.Koff_Receptor1_pos_1_Ligand3_pos_1*y(63)-L2*Kons.Kon_Receptor1_pos_3_Ligand2_pos_1*y(63)-Kons.Kon_Receptor1_pos_3_Ligand3_pos_2*EffCs.EffC_inline_Receptor1_from1_to3_0_Ligand3_from1_to2_0*y(63)-Kons.Kon_Receptor1_pos_3_Ligand3_pos_3*EffCs.EffC_inline_Receptor1_from1_to3_0_Ligand3_from1_to3_0*y(63)-L3*Kons.Kon_Receptor1_pos_3_Ligand3_pos_1*y(63)-L3*Kons.Kon_Receptor1_pos_3_Ligand3_pos_2*y(63)-L3*Kons.Kon_Receptor1_pos_3_Ligand3_pos_3*y(63)-L2*Kons.Kon_Receptor1_pos_2_Ligand2_pos_1*y(63)-Kons.Kon_Receptor1_pos_2_Ligand3_pos_2*EffCs.EffC_inline_Receptor1_from1_to2_0_Ligand3_from1_to2_0*y(63)-Kons.Kon_Receptor1_pos_2_Ligand3_pos_3*EffCs.EffC_inline_Receptor1_from1_to2_0_Ligand3_from1_to3_0*y(63)-L3*Kons.Kon_Receptor1_pos_2_Ligand3_pos_1*y(63)-L3*Kons.Kon_Receptor1_pos_2_Ligand3_pos_2*y(63)-L3*Kons.Kon_Receptor1_pos_2_Ligand3_pos_3*y(63);
dydt(64)=+L3*Kons.Kon_Receptor1_pos_1_Ligand3_pos_1*y(2)+L2*Kons.Kon_Receptor1_pos_3_Ligand2_pos_1*y(63)+Koffs.Koff_Receptor1_pos_2_Ligand2_pos_1*y(71)+Koffs.Koff_Receptor1_pos_2_Ligand3_pos_2*y(78)+Koffs.Koff_Receptor1_pos_2_Ligand3_pos_3*y(84)+Koffs.Koff_Receptor1_pos_2_Ligand3_pos_1*y(90)+Koffs.Koff_Receptor1_pos_2_Ligand3_pos_2*y(97)+Koffs.Koff_Receptor1_pos_2_Ligand3_pos_3*y(104)-Koffs.Koff_Receptor1_pos_1_Ligand3_pos_1*y(64)-Koffs.Koff_Receptor1_pos_3_Ligand2_pos_1*y(64)-L2*Kons.Kon_Receptor1_pos_2_Ligand2_pos_1*y(64)-Kons.Kon_Receptor1_pos_2_Ligand3_pos_2*EffCs.EffC_inline_Receptor1_from1_to2_0_Ligand3_from1_to2_0*y(64)-Kons.Kon_Receptor1_pos_2_Ligand3_pos_3*EffCs.EffC_inline_Receptor1_from1_to2_0_Ligand3_from1_to3_0*y(64)-L3*Kons.Kon_Receptor1_pos_2_Ligand3_pos_1*y(64)-L3*Kons.Kon_Receptor1_pos_2_Ligand3_pos_2*y(64)-L3*Kons.Kon_Receptor1_pos_2_Ligand3_pos_3*y(64);
dydt(65)=+Kons.Kon_Receptor1_pos_1_Ligand3_pos_1*EffCs.EffC_inline_Receptor1_from1_to3_0_Ligand3_from1_to2_0*y(4)+Kons.Kon_Receptor1_pos_3_Ligand3_pos_2*EffCs.EffC_inline_Receptor1_from1_to3_0_Ligand3_from1_to2_0*y(63)+Koffs.Koff_Receptor1_pos_2_Ligand2_pos_1*y(72)+Koffs.Koff_Receptor1_pos_2_Ligand3_pos_3*y(85)+Koffs.Koff_Receptor1_pos_2_Ligand3_pos_1*y(91)+Koffs.Koff_Receptor1_pos_2_Ligand3_pos_2*y(98)+Koffs.Koff_Receptor1_pos_2_Ligand3_pos_3*y(105)-Koffs.Koff_Receptor1_pos_1_Ligand3_pos_1*y(65)-Koffs.Koff_Receptor1_pos_3_Ligand3_pos_2*y(65)-L2*Kons.Kon_Receptor1_pos_2_Ligand2_pos_1*y(65)-Kons.Kon_Receptor1_pos_2_Ligand3_pos_3 * EffCs.EffC_reverse_Receptor1_from1_to2_3_Ligand3_from1_to3_2*y(65)-L3*Kons.Kon_Receptor1_pos_2_Ligand3_pos_1*y(65)-L3*Kons.Kon_Receptor1_pos_2_Ligand3_pos_2*y(65)-L3*Kons.Kon_Receptor1_pos_2_Ligand3_pos_3*y(65);
dydt(66)=+Kons.Kon_Receptor1_pos_1_Ligand3_pos_1*EffCs.EffC_inline_Receptor1_from1_to3_0_Ligand3_from1_to3_0*y(5)+Kons.Kon_Receptor1_pos_3_Ligand3_pos_3*EffCs.EffC_inline_Receptor1_from1_to3_0_Ligand3_from1_to3_0*y(63)+Koffs.Koff_Receptor1_pos_2_Ligand2_pos_1*y(73)+Koffs.Koff_Receptor1_pos_2_Ligand3_pos_2*y(79)+Koffs.Koff_Receptor1_pos_2_Ligand3_pos_1*y(92)+Koffs.Koff_Receptor1_pos_2_Ligand3_pos_2*y(99)+Koffs.Koff_Receptor1_pos_2_Ligand3_pos_3*y(106)-Koffs.Koff_Receptor1_pos_1_Ligand3_pos_1*y(66)-Koffs.Koff_Receptor1_pos_3_Ligand3_pos_3*y(66)-L2*Kons.Kon_Receptor1_pos_2_Ligand2_pos_1*y(66)-Kons.Kon_Receptor1_pos_2_Ligand3_pos_2 * EffCs.EffC_reverse_Receptor1_from1_to2_3_Ligand3_from1_to2_3*y(66)-L3*Kons.Kon_Receptor1_pos_2_Ligand3_pos_1*y(66)-L3*Kons.Kon_Receptor1_pos_2_Ligand3_pos_2*y(66)-L3*Kons.Kon_Receptor1_pos_2_Ligand3_pos_3*y(66);
dydt(67)=+L3*Kons.Kon_Receptor1_pos_1_Ligand3_pos_1*y(3)+L3*Kons.Kon_Receptor1_pos_3_Ligand3_pos_1*y(63)+Koffs.Koff_Receptor1_pos_2_Ligand2_pos_1*y(74)+Koffs.Koff_Receptor1_pos_2_Ligand3_pos_2*y(80)+Koffs.Koff_Receptor1_pos_2_Ligand3_pos_3*y(86)+Koffs.Koff_Receptor1_pos_2_Ligand3_pos_1*y(93)+Koffs.Koff_Receptor1_pos_2_Ligand3_pos_2*y(100)+Koffs.Koff_Receptor1_pos_2_Ligand3_pos_3*y(107)+Koffs.Koff_Receptor1_pos_2_Ligand3_pos_2*y(206)+Koffs.Koff_Receptor1_pos_2_Ligand3_pos_3*y(208)-Koffs.Koff_Receptor1_pos_1_Ligand3_pos_1*y(67)-Koffs.Koff_Receptor1_pos_3_Ligand3_pos_1*y(67)-L2*Kons.Kon_Receptor1_pos_2_Ligand2_pos_1*y(67)-Kons.Kon_Receptor1_pos_2_Ligand3_pos_2*EffCs.EffC_inline_Receptor1_from1_to2_0_Ligand3_from1_to2_0*y(67)-Kons.Kon_Receptor1_pos_2_Ligand3_pos_3*EffCs.EffC_inline_Receptor1_from1_to2_0_Ligand3_from1_to3_0*y(67)-L3*Kons.Kon_Receptor1_pos_2_Ligand3_pos_1*y(67)-L3*Kons.Kon_Receptor1_pos_2_Ligand3_pos_2*y(67)-L3*Kons.Kon_Receptor1_pos_2_Ligand3_pos_3*y(67)-Kons.Kon_Receptor1_pos_2_Ligand3_pos_2*EffCs.EffC_reverse_Receptor1_from2_to3_0_Ligand3_from1_to2_0*y(67)-Kons.Kon_Receptor1_pos_2_Ligand3_pos_3*EffCs.EffC_reverse_Receptor1_from2_to3_0_Ligand3_from1_to3_0*y(67);
dydt(68)=+L3*Kons.Kon_Receptor1_pos_1_Ligand3_pos_1*y(4)+L3*Kons.Kon_Receptor1_pos_3_Ligand3_pos_2*y(63)+Koffs.Koff_Receptor1_pos_2_Ligand2_pos_1*y(75)+Koffs.Koff_Receptor1_pos_2_Ligand3_pos_2*y(81)+Koffs.Koff_Receptor1_pos_2_Ligand3_pos_3*y(87)+Koffs.Koff_Receptor1_pos_2_Ligand3_pos_1*y(94)+Koffs.Koff_Receptor1_pos_2_Ligand3_pos_2*y(101)+Koffs.Koff_Receptor1_pos_2_Ligand3_pos_3*y(108)+Koffs.Koff_Receptor1_pos_2_Ligand3_pos_1*y(204)+Koffs.Koff_Receptor1_pos_2_Ligand3_pos_3*y(209)-Koffs.Koff_Receptor1_pos_1_Ligand3_pos_1*y(68)-Koffs.Koff_Receptor1_pos_3_Ligand3_pos_2*y(68)-L2*Kons.Kon_Receptor1_pos_2_Ligand2_pos_1*y(68)-Kons.Kon_Receptor1_pos_2_Ligand3_pos_2*EffCs.EffC_inline_Receptor1_from1_to2_0_Ligand3_from1_to2_0*y(68)-Kons.Kon_Receptor1_pos_2_Ligand3_pos_3*EffCs.EffC_inline_Receptor1_from1_to2_0_Ligand3_from1_to3_0*y(68)-L3*Kons.Kon_Receptor1_pos_2_Ligand3_pos_1*y(68)-L3*Kons.Kon_Receptor1_pos_2_Ligand3_pos_2*y(68)-L3*Kons.Kon_Receptor1_pos_2_Ligand3_pos_3*y(68)-Kons.Kon_Receptor1_pos_2_Ligand3_pos_1*EffCs.EffC_inline_Receptor1_from2_to3_0_Ligand3_from1_to2_0*y(68)-Kons.Kon_Receptor1_pos_2_Ligand3_pos_3*EffCs.EffC_reverse_Receptor1_from2_to3_0_Ligand3_from2_to3_0*y(68);
dydt(69)=+L3*Kons.Kon_Receptor1_pos_1_Ligand3_pos_1*y(5)+L3*Kons.Kon_Receptor1_pos_3_Ligand3_pos_3*y(63)+Koffs.Koff_Receptor1_pos_2_Ligand2_pos_1*y(76)+Koffs.Koff_Receptor1_pos_2_Ligand3_pos_2*y(82)+Koffs.Koff_Receptor1_pos_2_Ligand3_pos_3*y(88)+Koffs.Koff_Receptor1_pos_2_Ligand3_pos_1*y(95)+Koffs.Koff_Receptor1_pos_2_Ligand3_pos_2*y(102)+Koffs.Koff_Receptor1_pos_2_Ligand3_pos_3*y(109)+Koffs.Koff_Receptor1_pos_2_Ligand3_pos_1*y(205)+Koffs.Koff_Receptor1_pos_2_Ligand3_pos_2*y(207)-Koffs.Koff_Receptor1_pos_1_Ligand3_pos_1*y(69)-Koffs.Koff_Receptor1_pos_3_Ligand3_pos_3*y(69)-L2*Kons.Kon_Receptor1_pos_2_Ligand2_pos_1*y(69)-Kons.Kon_Receptor1_pos_2_Ligand3_pos_2*EffCs.EffC_inline_Receptor1_from1_to2_0_Ligand3_from1_to2_0*y(69)-Kons.Kon_Receptor1_pos_2_Ligand3_pos_3*EffCs.EffC_inline_Receptor1_from1_to2_0_Ligand3_from1_to3_0*y(69)-L3*Kons.Kon_Receptor1_pos_2_Ligand3_pos_1*y(69)-L3*Kons.Kon_Receptor1_pos_2_Ligand3_pos_2*y(69)-L3*Kons.Kon_Receptor1_pos_2_Ligand3_pos_3*y(69)-Kons.Kon_Receptor1_pos_2_Ligand3_pos_1*EffCs.EffC_inline_Receptor1_from2_to3_0_Ligand3_from1_to3_0*y(69)-Kons.Kon_Receptor1_pos_2_Ligand3_pos_2*EffCs.EffC_inline_Receptor1_from2_to3_0_Ligand3_from2_to3_0*y(69);
dydt(70)=+L3*Kons.Kon_Receptor1_pos_1_Ligand3_pos_1*y(6)+L2*Kons.Kon_Receptor1_pos_2_Ligand2_pos_1*y(63)+Koffs.Koff_Receptor1_pos_3_Ligand2_pos_1*y(71)+Koffs.Koff_Receptor1_pos_3_Ligand3_pos_2*y(72)+Koffs.Koff_Receptor1_pos_3_Ligand3_pos_3*y(73)+Koffs.Koff_Receptor1_pos_3_Ligand3_pos_1*y(74)+Koffs.Koff_Receptor1_pos_3_Ligand3_pos_2*y(75)+Koffs.Koff_Receptor1_pos_3_Ligand3_pos_3*y(76)-Koffs.Koff_Receptor1_pos_1_Ligand3_pos_1*y(70)-Koffs.Koff_Receptor1_pos_2_Ligand2_pos_1*y(70)-L2*Kons.Kon_Receptor1_pos_3_Ligand2_pos_1*y(70)-Kons.Kon_Receptor1_pos_3_Ligand3_pos_2*EffCs.EffC_inline_Receptor1_from1_to3_0_Ligand3_from1_to2_0*y(70)-Kons.Kon_Receptor1_pos_3_Ligand3_pos_3*EffCs.EffC_inline_Receptor1_from1_to3_0_Ligand3_from1_to3_0*y(70)-L3*Kons.Kon_Receptor1_pos_3_Ligand3_pos_1*y(70)-L3*Kons.Kon_Receptor1_pos_3_Ligand3_pos_2*y(70)-L3*Kons.Kon_Receptor1_pos_3_Ligand3_pos_3*y(70);
dydt(71)=+L3*Kons.Kon_Receptor1_pos_1_Ligand3_pos_1*y(7)+L2*Kons.Kon_Receptor1_pos_2_Ligand2_pos_1*y(64)+L2*Kons.Kon_Receptor1_pos_3_Ligand2_pos_1*y(70)-Koffs.Koff_Receptor1_pos_1_Ligand3_pos_1*y(71)-Koffs.Koff_Receptor1_pos_2_Ligand2_pos_1*y(71)-Koffs.Koff_Receptor1_pos_3_Ligand2_pos_1*y(71);
dydt(72)=+Kons.Kon_Receptor1_pos_1_Ligand3_pos_1*EffCs.EffC_inline_Receptor1_from1_to3_0_Ligand3_from1_to2_0*y(9)+L2*Kons.Kon_Receptor1_pos_2_Ligand2_pos_1*y(65)+Kons.Kon_Receptor1_pos_3_Ligand3_pos_2*EffCs.EffC_inline_Receptor1_from1_to3_0_Ligand3_from1_to2_0*y(70)-Koffs.Koff_Receptor1_pos_1_Ligand3_pos_1*y(72)-Koffs.Koff_Receptor1_pos_2_Ligand2_pos_1*y(72)-Koffs.Koff_Receptor1_pos_3_Ligand3_pos_2*y(72);
dydt(73)=+Kons.Kon_Receptor1_pos_1_Ligand3_pos_1*EffCs.EffC_inline_Receptor1_from1_to3_0_Ligand3_from1_to3_0*y(10)+L2*Kons.Kon_Receptor1_pos_2_Ligand2_pos_1*y(66)+Kons.Kon_Receptor1_pos_3_Ligand3_pos_3*EffCs.EffC_inline_Receptor1_from1_to3_0_Ligand3_from1_to3_0*y(70)-Koffs.Koff_Receptor1_pos_1_Ligand3_pos_1*y(73)-Koffs.Koff_Receptor1_pos_2_Ligand2_pos_1*y(73)-Koffs.Koff_Receptor1_pos_3_Ligand3_pos_3*y(73);
dydt(74)=+L3*Kons.Kon_Receptor1_pos_1_Ligand3_pos_1*y(8)+L2*Kons.Kon_Receptor1_pos_2_Ligand2_pos_1*y(67)+L3*Kons.Kon_Receptor1_pos_3_Ligand3_pos_1*y(70)-Koffs.Koff_Receptor1_pos_1_Ligand3_pos_1*y(74)-Koffs.Koff_Receptor1_pos_2_Ligand2_pos_1*y(74)-Koffs.Koff_Receptor1_pos_3_Ligand3_pos_1*y(74);
dydt(75)=+L3*Kons.Kon_Receptor1_pos_1_Ligand3_pos_1*y(9)+L2*Kons.Kon_Receptor1_pos_2_Ligand2_pos_1*y(68)+L3*Kons.Kon_Receptor1_pos_3_Ligand3_pos_2*y(70)-Koffs.Koff_Receptor1_pos_1_Ligand3_pos_1*y(75)-Koffs.Koff_Receptor1_pos_2_Ligand2_pos_1*y(75)-Koffs.Koff_Receptor1_pos_3_Ligand3_pos_2*y(75);
dydt(76)=+L3*Kons.Kon_Receptor1_pos_1_Ligand3_pos_1*y(10)+L2*Kons.Kon_Receptor1_pos_2_Ligand2_pos_1*y(69)+L3*Kons.Kon_Receptor1_pos_3_Ligand3_pos_3*y(70)-Koffs.Koff_Receptor1_pos_1_Ligand3_pos_1*y(76)-Koffs.Koff_Receptor1_pos_2_Ligand2_pos_1*y(76)-Koffs.Koff_Receptor1_pos_3_Ligand3_pos_3*y(76);
dydt(77)=+Kons.Kon_Receptor1_pos_1_Ligand3_pos_1*EffCs.EffC_inline_Receptor1_from1_to2_0_Ligand3_from1_to2_0*y(18)+Kons.Kon_Receptor1_pos_2_Ligand3_pos_2*EffCs.EffC_inline_Receptor1_from1_to2_0_Ligand3_from1_to2_0*y(63)+Koffs.Koff_Receptor1_pos_3_Ligand2_pos_1*y(78)+Koffs.Koff_Receptor1_pos_3_Ligand3_pos_3*y(79)+Koffs.Koff_Receptor1_pos_3_Ligand3_pos_1*y(80)+Koffs.Koff_Receptor1_pos_3_Ligand3_pos_2*y(81)+Koffs.Koff_Receptor1_pos_3_Ligand3_pos_3*y(82)-Koffs.Koff_Receptor1_pos_1_Ligand3_pos_1*y(77)-Koffs.Koff_Receptor1_pos_2_Ligand3_pos_2*y(77)-L2*Kons.Kon_Receptor1_pos_3_Ligand2_pos_1*y(77)-Kons.Kon_Receptor1_pos_3_Ligand3_pos_3 * EffCs.EffC_inline_Receptor1_from1_to3_2_Ligand3_from1_to3_2*y(77)-L3*Kons.Kon_Receptor1_pos_3_Ligand3_pos_1*y(77)-L3*Kons.Kon_Receptor1_pos_3_Ligand3_pos_2*y(77)-L3*Kons.Kon_Receptor1_pos_3_Ligand3_pos_3*y(77);
dydt(78)=+Kons.Kon_Receptor1_pos_1_Ligand3_pos_1*EffCs.EffC_inline_Receptor1_from1_to2_0_Ligand3_from1_to2_0*y(19)+Kons.Kon_Receptor1_pos_2_Ligand3_pos_2*EffCs.EffC_inline_Receptor1_from1_to2_0_Ligand3_from1_to2_0*y(64)+L2*Kons.Kon_Receptor1_pos_3_Ligand2_pos_1*y(77)-Koffs.Koff_Receptor1_pos_1_Ligand3_pos_1*y(78)-Koffs.Koff_Receptor1_pos_2_Ligand3_pos_2*y(78)-Koffs.Koff_Receptor1_pos_3_Ligand2_pos_1*y(78);
dydt(79)=+Kons.Kon_Receptor1_pos_1_Ligand3_pos_1 * EffCs.EffC_inline_Receptor1_from2_to1_3_Ligand3_from2_to1_3*y(21)+Kons.Kon_Receptor1_pos_2_Ligand3_pos_2 * EffCs.EffC_reverse_Receptor1_from1_to2_3_Ligand3_from1_to2_3*y(66)+Kons.Kon_Receptor1_pos_3_Ligand3_pos_3 * EffCs.EffC_inline_Receptor1_from1_to3_2_Ligand3_from1_to3_2*y(77)-Koffs.Koff_Receptor1_pos_1_Ligand3_pos_1*y(79)-Koffs.Koff_Receptor1_pos_2_Ligand3_pos_2*y(79)-Koffs.Koff_Receptor1_pos_3_Ligand3_pos_3*y(79);
dydt(80)=+Kons.Kon_Receptor1_pos_1_Ligand3_pos_1*EffCs.EffC_inline_Receptor1_from1_to2_0_Ligand3_from1_to2_0*y(22)+Kons.Kon_Receptor1_pos_2_Ligand3_pos_2*EffCs.EffC_inline_Receptor1_from1_to2_0_Ligand3_from1_to2_0*y(67)+L3*Kons.Kon_Receptor1_pos_3_Ligand3_pos_1*y(77)-Koffs.Koff_Receptor1_pos_1_Ligand3_pos_1*y(80)-Koffs.Koff_Receptor1_pos_2_Ligand3_pos_2*y(80)-Koffs.Koff_Receptor1_pos_3_Ligand3_pos_1*y(80);
dydt(81)=+Kons.Kon_Receptor1_pos_1_Ligand3_pos_1*EffCs.EffC_inline_Receptor1_from1_to2_0_Ligand3_from1_to2_0*y(23)+Kons.Kon_Receptor1_pos_2_Ligand3_pos_2*EffCs.EffC_inline_Receptor1_from1_to2_0_Ligand3_from1_to2_0*y(68)+L3*Kons.Kon_Receptor1_pos_3_Ligand3_pos_2*y(77)-Koffs.Koff_Receptor1_pos_1_Ligand3_pos_1*y(81)-Koffs.Koff_Receptor1_pos_2_Ligand3_pos_2*y(81)-Koffs.Koff_Receptor1_pos_3_Ligand3_pos_2*y(81);
dydt(82)=+Kons.Kon_Receptor1_pos_1_Ligand3_pos_1*EffCs.EffC_inline_Receptor1_from1_to2_0_Ligand3_from1_to2_0*y(24)+Kons.Kon_Receptor1_pos_2_Ligand3_pos_2*EffCs.EffC_inline_Receptor1_from1_to2_0_Ligand3_from1_to2_0*y(69)+L3*Kons.Kon_Receptor1_pos_3_Ligand3_pos_3*y(77)-Koffs.Koff_Receptor1_pos_1_Ligand3_pos_1*y(82)-Koffs.Koff_Receptor1_pos_2_Ligand3_pos_2*y(82)-Koffs.Koff_Receptor1_pos_3_Ligand3_pos_3*y(82);
dydt(83)=+Kons.Kon_Receptor1_pos_1_Ligand3_pos_1*EffCs.EffC_inline_Receptor1_from1_to2_0_Ligand3_from1_to3_0*y(25)+Kons.Kon_Receptor1_pos_2_Ligand3_pos_3*EffCs.EffC_inline_Receptor1_from1_to2_0_Ligand3_from1_to3_0*y(63)+Koffs.Koff_Receptor1_pos_3_Ligand2_pos_1*y(84)+Koffs.Koff_Receptor1_pos_3_Ligand3_pos_2*y(85)+Koffs.Koff_Receptor1_pos_3_Ligand3_pos_1*y(86)+Koffs.Koff_Receptor1_pos_3_Ligand3_pos_2*y(87)+Koffs.Koff_Receptor1_pos_3_Ligand3_pos_3*y(88)-Koffs.Koff_Receptor1_pos_1_Ligand3_pos_1*y(83)-Koffs.Koff_Receptor1_pos_2_Ligand3_pos_3*y(83)-L2*Kons.Kon_Receptor1_pos_3_Ligand2_pos_1*y(83)-Kons.Kon_Receptor1_pos_3_Ligand3_pos_2 * EffCs.EffC_reverse_Receptor1_from1_to3_2_Ligand3_from1_to2_3*y(83)-L3*Kons.Kon_Receptor1_pos_3_Ligand3_pos_1*y(83)-L3*Kons.Kon_Receptor1_pos_3_Ligand3_pos_2*y(83)-L3*Kons.Kon_Receptor1_pos_3_Ligand3_pos_3*y(83);
dydt(84)=+Kons.Kon_Receptor1_pos_1_Ligand3_pos_1*EffCs.EffC_inline_Receptor1_from1_to2_0_Ligand3_from1_to3_0*y(26)+Kons.Kon_Receptor1_pos_2_Ligand3_pos_3*EffCs.EffC_inline_Receptor1_from1_to2_0_Ligand3_from1_to3_0*y(64)+L2*Kons.Kon_Receptor1_pos_3_Ligand2_pos_1*y(83)-Koffs.Koff_Receptor1_pos_1_Ligand3_pos_1*y(84)-Koffs.Koff_Receptor1_pos_2_Ligand3_pos_3*y(84)-Koffs.Koff_Receptor1_pos_3_Ligand2_pos_1*y(84);
dydt(85)=+Kons.Kon_Receptor1_pos_1_Ligand3_pos_1 * EffCs.EffC_inline_Receptor1_from2_to1_3_Ligand3_from2_to1_3*y(28)+Kons.Kon_Receptor1_pos_2_Ligand3_pos_3 * EffCs.EffC_reverse_Receptor1_from1_to2_3_Ligand3_from1_to3_2*y(65)+Kons.Kon_Receptor1_pos_3_Ligand3_pos_2 * EffCs.EffC_reverse_Receptor1_from1_to3_2_Ligand3_from1_to2_3*y(83)-Koffs.Koff_Receptor1_pos_1_Ligand3_pos_1*y(85)-Koffs.Koff_Receptor1_pos_2_Ligand3_pos_3*y(85)-Koffs.Koff_Receptor1_pos_3_Ligand3_pos_2*y(85);
dydt(86)=+Kons.Kon_Receptor1_pos_1_Ligand3_pos_1*EffCs.EffC_inline_Receptor1_from1_to2_0_Ligand3_from1_to3_0*y(29)+Kons.Kon_Receptor1_pos_2_Ligand3_pos_3*EffCs.EffC_inline_Receptor1_from1_to2_0_Ligand3_from1_to3_0*y(67)+L3*Kons.Kon_Receptor1_pos_3_Ligand3_pos_1*y(83)-Koffs.Koff_Receptor1_pos_1_Ligand3_pos_1*y(86)-Koffs.Koff_Receptor1_pos_2_Ligand3_pos_3*y(86)-Koffs.Koff_Receptor1_pos_3_Ligand3_pos_1*y(86);
dydt(87)=+Kons.Kon_Receptor1_pos_1_Ligand3_pos_1*EffCs.EffC_inline_Receptor1_from1_to2_0_Ligand3_from1_to3_0*y(30)+Kons.Kon_Receptor1_pos_2_Ligand3_pos_3*EffCs.EffC_inline_Receptor1_from1_to2_0_Ligand3_from1_to3_0*y(68)+L3*Kons.Kon_Receptor1_pos_3_Ligand3_pos_2*y(83)-Koffs.Koff_Receptor1_pos_1_Ligand3_pos_1*y(87)-Koffs.Koff_Receptor1_pos_2_Ligand3_pos_3*y(87)-Koffs.Koff_Receptor1_pos_3_Ligand3_pos_2*y(87);
dydt(88)=+Kons.Kon_Receptor1_pos_1_Ligand3_pos_1*EffCs.EffC_inline_Receptor1_from1_to2_0_Ligand3_from1_to3_0*y(31)+Kons.Kon_Receptor1_pos_2_Ligand3_pos_3*EffCs.EffC_inline_Receptor1_from1_to2_0_Ligand3_from1_to3_0*y(69)+L3*Kons.Kon_Receptor1_pos_3_Ligand3_pos_3*y(83)-Koffs.Koff_Receptor1_pos_1_Ligand3_pos_1*y(88)-Koffs.Koff_Receptor1_pos_2_Ligand3_pos_3*y(88)-Koffs.Koff_Receptor1_pos_3_Ligand3_pos_3*y(88);
dydt(89)=+L3*Kons.Kon_Receptor1_pos_1_Ligand3_pos_1*y(11)+L3*Kons.Kon_Receptor1_pos_2_Ligand3_pos_1*y(63)+Koffs.Koff_Receptor1_pos_3_Ligand2_pos_1*y(90)+Koffs.Koff_Receptor1_pos_3_Ligand3_pos_2*y(91)+Koffs.Koff_Receptor1_pos_3_Ligand3_pos_3*y(92)+Koffs.Koff_Receptor1_pos_3_Ligand3_pos_1*y(93)+Koffs.Koff_Receptor1_pos_3_Ligand3_pos_2*y(94)+Koffs.Koff_Receptor1_pos_3_Ligand3_pos_3*y(95)+Koffs.Koff_Receptor1_pos_3_Ligand3_pos_2*y(204)+Koffs.Koff_Receptor1_pos_3_Ligand3_pos_3*y(205)-Koffs.Koff_Receptor1_pos_1_Ligand3_pos_1*y(89)-Koffs.Koff_Receptor1_pos_2_Ligand3_pos_1*y(89)-L2*Kons.Kon_Receptor1_pos_3_Ligand2_pos_1*y(89)-Kons.Kon_Receptor1_pos_3_Ligand3_pos_2*EffCs.EffC_inline_Receptor1_from1_to3_0_Ligand3_from1_to2_0*y(89)-Kons.Kon_Receptor1_pos_3_Ligand3_pos_3*EffCs.EffC_inline_Receptor1_from1_to3_0_Ligand3_from1_to3_0*y(89)-L3*Kons.Kon_Receptor1_pos_3_Ligand3_pos_1*y(89)-L3*Kons.Kon_Receptor1_pos_3_Ligand3_pos_2*y(89)-L3*Kons.Kon_Receptor1_pos_3_Ligand3_pos_3*y(89)-Kons.Kon_Receptor1_pos_3_Ligand3_pos_2*EffCs.EffC_inline_Receptor1_from2_to3_0_Ligand3_from1_to2_0*y(89)-Kons.Kon_Receptor1_pos_3_Ligand3_pos_3*EffCs.EffC_inline_Receptor1_from2_to3_0_Ligand3_from1_to3_0*y(89);
dydt(90)=+L3*Kons.Kon_Receptor1_pos_1_Ligand3_pos_1*y(12)+L3*Kons.Kon_Receptor1_pos_2_Ligand3_pos_1*y(64)+L2*Kons.Kon_Receptor1_pos_3_Ligand2_pos_1*y(89)-Koffs.Koff_Receptor1_pos_1_Ligand3_pos_1*y(90)-Koffs.Koff_Receptor1_pos_2_Ligand3_pos_1*y(90)-Koffs.Koff_Receptor1_pos_3_Ligand2_pos_1*y(90);
dydt(91)=+Kons.Kon_Receptor1_pos_1_Ligand3_pos_1*EffCs.EffC_inline_Receptor1_from1_to3_0_Ligand3_from1_to2_0*y(16)+L3*Kons.Kon_Receptor1_pos_2_Ligand3_pos_1*y(65)+Kons.Kon_Receptor1_pos_3_Ligand3_pos_2*EffCs.EffC_inline_Receptor1_from1_to3_0_Ligand3_from1_to2_0*y(89)-Koffs.Koff_Receptor1_pos_1_Ligand3_pos_1*y(91)-Koffs.Koff_Receptor1_pos_2_Ligand3_pos_1*y(91)-Koffs.Koff_Receptor1_pos_3_Ligand3_pos_2*y(91);
dydt(92)=+Kons.Kon_Receptor1_pos_1_Ligand3_pos_1*EffCs.EffC_inline_Receptor1_from1_to3_0_Ligand3_from1_to3_0*y(17)+L3*Kons.Kon_Receptor1_pos_2_Ligand3_pos_1*y(66)+Kons.Kon_Receptor1_pos_3_Ligand3_pos_3*EffCs.EffC_inline_Receptor1_from1_to3_0_Ligand3_from1_to3_0*y(89)-Koffs.Koff_Receptor1_pos_1_Ligand3_pos_1*y(92)-Koffs.Koff_Receptor1_pos_2_Ligand3_pos_1*y(92)-Koffs.Koff_Receptor1_pos_3_Ligand3_pos_3*y(92);
dydt(93)=+L3*Kons.Kon_Receptor1_pos_1_Ligand3_pos_1*y(15)+L3*Kons.Kon_Receptor1_pos_2_Ligand3_pos_1*y(67)+L3*Kons.Kon_Receptor1_pos_3_Ligand3_pos_1*y(89)-Koffs.Koff_Receptor1_pos_1_Ligand3_pos_1*y(93)-Koffs.Koff_Receptor1_pos_2_Ligand3_pos_1*y(93)-Koffs.Koff_Receptor1_pos_3_Ligand3_pos_1*y(93);
dydt(94)=+L3*Kons.Kon_Receptor1_pos_1_Ligand3_pos_1*y(16)+L3*Kons.Kon_Receptor1_pos_2_Ligand3_pos_1*y(68)+L3*Kons.Kon_Receptor1_pos_3_Ligand3_pos_2*y(89)-Koffs.Koff_Receptor1_pos_1_Ligand3_pos_1*y(94)-Koffs.Koff_Receptor1_pos_2_Ligand3_pos_1*y(94)-Koffs.Koff_Receptor1_pos_3_Ligand3_pos_2*y(94);
dydt(95)=+L3*Kons.Kon_Receptor1_pos_1_Ligand3_pos_1*y(17)+L3*Kons.Kon_Receptor1_pos_2_Ligand3_pos_1*y(69)+L3*Kons.Kon_Receptor1_pos_3_Ligand3_pos_3*y(89)-Koffs.Koff_Receptor1_pos_1_Ligand3_pos_1*y(95)-Koffs.Koff_Receptor1_pos_2_Ligand3_pos_1*y(95)-Koffs.Koff_Receptor1_pos_3_Ligand3_pos_3*y(95);
dydt(96)=+L3*Kons.Kon_Receptor1_pos_1_Ligand3_pos_1*y(18)+L3*Kons.Kon_Receptor1_pos_2_Ligand3_pos_2*y(63)+Koffs.Koff_Receptor1_pos_3_Ligand2_pos_1*y(97)+Koffs.Koff_Receptor1_pos_3_Ligand3_pos_2*y(98)+Koffs.Koff_Receptor1_pos_3_Ligand3_pos_3*y(99)+Koffs.Koff_Receptor1_pos_3_Ligand3_pos_1*y(100)+Koffs.Koff_Receptor1_pos_3_Ligand3_pos_2*y(101)+Koffs.Koff_Receptor1_pos_3_Ligand3_pos_3*y(102)+Koffs.Koff_Receptor1_pos_3_Ligand3_pos_1*y(206)+Koffs.Koff_Receptor1_pos_3_Ligand3_pos_3*y(207)-Koffs.Koff_Receptor1_pos_1_Ligand3_pos_1*y(96)-Koffs.Koff_Receptor1_pos_2_Ligand3_pos_2*y(96)-L2*Kons.Kon_Receptor1_pos_3_Ligand2_pos_1*y(96)-Kons.Kon_Receptor1_pos_3_Ligand3_pos_2*EffCs.EffC_inline_Receptor1_from1_to3_0_Ligand3_from1_to2_0*y(96)-Kons.Kon_Receptor1_pos_3_Ligand3_pos_3*EffCs.EffC_inline_Receptor1_from1_to3_0_Ligand3_from1_to3_0*y(96)-L3*Kons.Kon_Receptor1_pos_3_Ligand3_pos_1*y(96)-L3*Kons.Kon_Receptor1_pos_3_Ligand3_pos_2*y(96)-L3*Kons.Kon_Receptor1_pos_3_Ligand3_pos_3*y(96)-Kons.Kon_Receptor1_pos_3_Ligand3_pos_1*EffCs.EffC_reverse_Receptor1_from2_to3_0_Ligand3_from1_to2_0*y(96)-Kons.Kon_Receptor1_pos_3_Ligand3_pos_3*EffCs.EffC_inline_Receptor1_from2_to3_0_Ligand3_from2_to3_0*y(96);
dydt(97)=+L3*Kons.Kon_Receptor1_pos_1_Ligand3_pos_1*y(19)+L3*Kons.Kon_Receptor1_pos_2_Ligand3_pos_2*y(64)+L2*Kons.Kon_Receptor1_pos_3_Ligand2_pos_1*y(96)-Koffs.Koff_Receptor1_pos_1_Ligand3_pos_1*y(97)-Koffs.Koff_Receptor1_pos_2_Ligand3_pos_2*y(97)-Koffs.Koff_Receptor1_pos_3_Ligand2_pos_1*y(97);
dydt(98)=+Kons.Kon_Receptor1_pos_1_Ligand3_pos_1*EffCs.EffC_inline_Receptor1_from1_to3_0_Ligand3_from1_to2_0*y(23)+L3*Kons.Kon_Receptor1_pos_2_Ligand3_pos_2*y(65)+Kons.Kon_Receptor1_pos_3_Ligand3_pos_2*EffCs.EffC_inline_Receptor1_from1_to3_0_Ligand3_from1_to2_0*y(96)-Koffs.Koff_Receptor1_pos_1_Ligand3_pos_1*y(98)-Koffs.Koff_Receptor1_pos_2_Ligand3_pos_2*y(98)-Koffs.Koff_Receptor1_pos_3_Ligand3_pos_2*y(98);
dydt(99)=+Kons.Kon_Receptor1_pos_1_Ligand3_pos_1*EffCs.EffC_inline_Receptor1_from1_to3_0_Ligand3_from1_to3_0*y(24)+L3*Kons.Kon_Receptor1_pos_2_Ligand3_pos_2*y(66)+Kons.Kon_Receptor1_pos_3_Ligand3_pos_3*EffCs.EffC_inline_Receptor1_from1_to3_0_Ligand3_from1_to3_0*y(96)-Koffs.Koff_Receptor1_pos_1_Ligand3_pos_1*y(99)-Koffs.Koff_Receptor1_pos_2_Ligand3_pos_2*y(99)-Koffs.Koff_Receptor1_pos_3_Ligand3_pos_3*y(99);
dydt(100)=+L3*Kons.Kon_Receptor1_pos_1_Ligand3_pos_1*y(22)+L3*Kons.Kon_Receptor1_pos_2_Ligand3_pos_2*y(67)+L3*Kons.Kon_Receptor1_pos_3_Ligand3_pos_1*y(96)-Koffs.Koff_Receptor1_pos_1_Ligand3_pos_1*y(100)-Koffs.Koff_Receptor1_pos_2_Ligand3_pos_2*y(100)-Koffs.Koff_Receptor1_pos_3_Ligand3_pos_1*y(100);
dydt(101)=+L3*Kons.Kon_Receptor1_pos_1_Ligand3_pos_1*y(23)+L3*Kons.Kon_Receptor1_pos_2_Ligand3_pos_2*y(68)+L3*Kons.Kon_Receptor1_pos_3_Ligand3_pos_2*y(96)-Koffs.Koff_Receptor1_pos_1_Ligand3_pos_1*y(101)-Koffs.Koff_Receptor1_pos_2_Ligand3_pos_2*y(101)-Koffs.Koff_Receptor1_pos_3_Ligand3_pos_2*y(101);
dydt(102)=+L3*Kons.Kon_Receptor1_pos_1_Ligand3_pos_1*y(24)+L3*Kons.Kon_Receptor1_pos_2_Ligand3_pos_2*y(69)+L3*Kons.Kon_Receptor1_pos_3_Ligand3_pos_3*y(96)-Koffs.Koff_Receptor1_pos_1_Ligand3_pos_1*y(102)-Koffs.Koff_Receptor1_pos_2_Ligand3_pos_2*y(102)-Koffs.Koff_Receptor1_pos_3_Ligand3_pos_3*y(102);
dydt(103)=+L3*Kons.Kon_Receptor1_pos_1_Ligand3_pos_1*y(25)+L3*Kons.Kon_Receptor1_pos_2_Ligand3_pos_3*y(63)+Koffs.Koff_Receptor1_pos_3_Ligand2_pos_1*y(104)+Koffs.Koff_Receptor1_pos_3_Ligand3_pos_2*y(105)+Koffs.Koff_Receptor1_pos_3_Ligand3_pos_3*y(106)+Koffs.Koff_Receptor1_pos_3_Ligand3_pos_1*y(107)+Koffs.Koff_Receptor1_pos_3_Ligand3_pos_2*y(108)+Koffs.Koff_Receptor1_pos_3_Ligand3_pos_3*y(109)+Koffs.Koff_Receptor1_pos_3_Ligand3_pos_1*y(208)+Koffs.Koff_Receptor1_pos_3_Ligand3_pos_2*y(209)-Koffs.Koff_Receptor1_pos_1_Ligand3_pos_1*y(103)-Koffs.Koff_Receptor1_pos_2_Ligand3_pos_3*y(103)-L2*Kons.Kon_Receptor1_pos_3_Ligand2_pos_1*y(103)-Kons.Kon_Receptor1_pos_3_Ligand3_pos_2*EffCs.EffC_inline_Receptor1_from1_to3_0_Ligand3_from1_to2_0*y(103)-Kons.Kon_Receptor1_pos_3_Ligand3_pos_3*EffCs.EffC_inline_Receptor1_from1_to3_0_Ligand3_from1_to3_0*y(103)-L3*Kons.Kon_Receptor1_pos_3_Ligand3_pos_1*y(103)-L3*Kons.Kon_Receptor1_pos_3_Ligand3_pos_2*y(103)-L3*Kons.Kon_Receptor1_pos_3_Ligand3_pos_3*y(103)-Kons.Kon_Receptor1_pos_3_Ligand3_pos_1*EffCs.EffC_reverse_Receptor1_from2_to3_0_Ligand3_from1_to3_0*y(103)-Kons.Kon_Receptor1_pos_3_Ligand3_pos_2*EffCs.EffC_reverse_Receptor1_from2_to3_0_Ligand3_from2_to3_0*y(103);
dydt(104)=+L3*Kons.Kon_Receptor1_pos_1_Ligand3_pos_1*y(26)+L3*Kons.Kon_Receptor1_pos_2_Ligand3_pos_3*y(64)+L2*Kons.Kon_Receptor1_pos_3_Ligand2_pos_1*y(103)-Koffs.Koff_Receptor1_pos_1_Ligand3_pos_1*y(104)-Koffs.Koff_Receptor1_pos_2_Ligand3_pos_3*y(104)-Koffs.Koff_Receptor1_pos_3_Ligand2_pos_1*y(104);
dydt(105)=+Kons.Kon_Receptor1_pos_1_Ligand3_pos_1*EffCs.EffC_inline_Receptor1_from1_to3_0_Ligand3_from1_to2_0*y(30)+L3*Kons.Kon_Receptor1_pos_2_Ligand3_pos_3*y(65)+Kons.Kon_Receptor1_pos_3_Ligand3_pos_2*EffCs.EffC_inline_Receptor1_from1_to3_0_Ligand3_from1_to2_0*y(103)-Koffs.Koff_Receptor1_pos_1_Ligand3_pos_1*y(105)-Koffs.Koff_Receptor1_pos_2_Ligand3_pos_3*y(105)-Koffs.Koff_Receptor1_pos_3_Ligand3_pos_2*y(105);
dydt(106)=+Kons.Kon_Receptor1_pos_1_Ligand3_pos_1*EffCs.EffC_inline_Receptor1_from1_to3_0_Ligand3_from1_to3_0*y(31)+L3*Kons.Kon_Receptor1_pos_2_Ligand3_pos_3*y(66)+Kons.Kon_Receptor1_pos_3_Ligand3_pos_3*EffCs.EffC_inline_Receptor1_from1_to3_0_Ligand3_from1_to3_0*y(103)-Koffs.Koff_Receptor1_pos_1_Ligand3_pos_1*y(106)-Koffs.Koff_Receptor1_pos_2_Ligand3_pos_3*y(106)-Koffs.Koff_Receptor1_pos_3_Ligand3_pos_3*y(106);
dydt(107)=+L3*Kons.Kon_Receptor1_pos_1_Ligand3_pos_1*y(29)+L3*Kons.Kon_Receptor1_pos_2_Ligand3_pos_3*y(67)+L3*Kons.Kon_Receptor1_pos_3_Ligand3_pos_1*y(103)-Koffs.Koff_Receptor1_pos_1_Ligand3_pos_1*y(107)-Koffs.Koff_Receptor1_pos_2_Ligand3_pos_3*y(107)-Koffs.Koff_Receptor1_pos_3_Ligand3_pos_1*y(107);
dydt(108)=+L3*Kons.Kon_Receptor1_pos_1_Ligand3_pos_1*y(30)+L3*Kons.Kon_Receptor1_pos_2_Ligand3_pos_3*y(68)+L3*Kons.Kon_Receptor1_pos_3_Ligand3_pos_2*y(103)-Koffs.Koff_Receptor1_pos_1_Ligand3_pos_1*y(108)-Koffs.Koff_Receptor1_pos_2_Ligand3_pos_3*y(108)-Koffs.Koff_Receptor1_pos_3_Ligand3_pos_2*y(108);
dydt(109)=+L3*Kons.Kon_Receptor1_pos_1_Ligand3_pos_1*y(31)+L3*Kons.Kon_Receptor1_pos_2_Ligand3_pos_3*y(69)+L3*Kons.Kon_Receptor1_pos_3_Ligand3_pos_3*y(103)-Koffs.Koff_Receptor1_pos_1_Ligand3_pos_1*y(109)-Koffs.Koff_Receptor1_pos_2_Ligand3_pos_3*y(109)-Koffs.Koff_Receptor1_pos_3_Ligand3_pos_3*y(109);
dydt(110)=+L3*Kons.Kon_Receptor1_pos_1_Ligand3_pos_2*y(1)+Koffs.Koff_Receptor1_pos_3_Ligand2_pos_1*y(111)+Koffs.Koff_Receptor1_pos_3_Ligand3_pos_1*y(112)+Koffs.Koff_Receptor1_pos_3_Ligand3_pos_3*y(113)+Koffs.Koff_Receptor1_pos_3_Ligand3_pos_1*y(114)+Koffs.Koff_Receptor1_pos_3_Ligand3_pos_2*y(115)+Koffs.Koff_Receptor1_pos_3_Ligand3_pos_3*y(116)+Koffs.Koff_Receptor1_pos_2_Ligand2_pos_1*y(117)+Koffs.Koff_Receptor1_pos_2_Ligand3_pos_1*y(124)+Koffs.Koff_Receptor1_pos_2_Ligand3_pos_3*y(130)+Koffs.Koff_Receptor1_pos_2_Ligand3_pos_1*y(136)+Koffs.Koff_Receptor1_pos_2_Ligand3_pos_2*y(143)+Koffs.Koff_Receptor1_pos_2_Ligand3_pos_3*y(150)-Koffs.Koff_Receptor1_pos_1_Ligand3_pos_2*y(110)-L2*Kons.Kon_Receptor1_pos_3_Ligand2_pos_1*y(110)-Kons.Kon_Receptor1_pos_3_Ligand3_pos_1*EffCs.EffC_reverse_Receptor1_from1_to3_0_Ligand3_from1_to2_0*y(110)-Kons.Kon_Receptor1_pos_3_Ligand3_pos_3*EffCs.EffC_inline_Receptor1_from1_to3_0_Ligand3_from2_to3_0*y(110)-L3*Kons.Kon_Receptor1_pos_3_Ligand3_pos_1*y(110)-L3*Kons.Kon_Receptor1_pos_3_Ligand3_pos_2*y(110)-L3*Kons.Kon_Receptor1_pos_3_Ligand3_pos_3*y(110)-L2*Kons.Kon_Receptor1_pos_2_Ligand2_pos_1*y(110)-Kons.Kon_Receptor1_pos_2_Ligand3_pos_1*EffCs.EffC_reverse_Receptor1_from1_to2_0_Ligand3_from1_to2_0*y(110)-Kons.Kon_Receptor1_pos_2_Ligand3_pos_3*EffCs.EffC_inline_Receptor1_from1_to2_0_Ligand3_from2_to3_0*y(110)-L3*Kons.Kon_Receptor1_pos_2_Ligand3_pos_1*y(110)-L3*Kons.Kon_Receptor1_pos_2_Ligand3_pos_2*y(110)-L3*Kons.Kon_Receptor1_pos_2_Ligand3_pos_3*y(110);
dydt(111)=+L3*Kons.Kon_Receptor1_pos_1_Ligand3_pos_2*y(2)+L2*Kons.Kon_Receptor1_pos_3_Ligand2_pos_1*y(110)+Koffs.Koff_Receptor1_pos_2_Ligand2_pos_1*y(118)+Koffs.Koff_Receptor1_pos_2_Ligand3_pos_1*y(125)+Koffs.Koff_Receptor1_pos_2_Ligand3_pos_3*y(131)+Koffs.Koff_Receptor1_pos_2_Ligand3_pos_1*y(137)+Koffs.Koff_Receptor1_pos_2_Ligand3_pos_2*y(144)+Koffs.Koff_Receptor1_pos_2_Ligand3_pos_3*y(151)-Koffs.Koff_Receptor1_pos_1_Ligand3_pos_2*y(111)-Koffs.Koff_Receptor1_pos_3_Ligand2_pos_1*y(111)-L2*Kons.Kon_Receptor1_pos_2_Ligand2_pos_1*y(111)-Kons.Kon_Receptor1_pos_2_Ligand3_pos_1*EffCs.EffC_reverse_Receptor1_from1_to2_0_Ligand3_from1_to2_0*y(111)-Kons.Kon_Receptor1_pos_2_Ligand3_pos_3*EffCs.EffC_inline_Receptor1_from1_to2_0_Ligand3_from2_to3_0*y(111)-L3*Kons.Kon_Receptor1_pos_2_Ligand3_pos_1*y(111)-L3*Kons.Kon_Receptor1_pos_2_Ligand3_pos_2*y(111)-L3*Kons.Kon_Receptor1_pos_2_Ligand3_pos_3*y(111);
dydt(112)=+Kons.Kon_Receptor1_pos_1_Ligand3_pos_2*EffCs.EffC_reverse_Receptor1_from1_to3_0_Ligand3_from1_to2_0*y(3)+Kons.Kon_Receptor1_pos_3_Ligand3_pos_1*EffCs.EffC_reverse_Receptor1_from1_to3_0_Ligand3_from1_to2_0*y(110)+Koffs.Koff_Receptor1_pos_2_Ligand2_pos_1*y(119)+Koffs.Koff_Receptor1_pos_2_Ligand3_pos_3*y(132)+Koffs.Koff_Receptor1_pos_2_Ligand3_pos_1*y(138)+Koffs.Koff_Receptor1_pos_2_Ligand3_pos_2*y(145)+Koffs.Koff_Receptor1_pos_2_Ligand3_pos_3*y(152)-Koffs.Koff_Receptor1_pos_1_Ligand3_pos_2*y(112)-Koffs.Koff_Receptor1_pos_3_Ligand3_pos_1*y(112)-L2*Kons.Kon_Receptor1_pos_2_Ligand2_pos_1*y(112)-Kons.Kon_Receptor1_pos_2_Ligand3_pos_3 * EffCs.EffC_reverse_Receptor1_from1_to2_3_Ligand3_from1_to3_2*y(112)-L3*Kons.Kon_Receptor1_pos_2_Ligand3_pos_1*y(112)-L3*Kons.Kon_Receptor1_pos_2_Ligand3_pos_2*y(112)-L3*Kons.Kon_Receptor1_pos_2_Ligand3_pos_3*y(112);
dydt(113)=+Kons.Kon_Receptor1_pos_1_Ligand3_pos_2*EffCs.EffC_inline_Receptor1_from1_to3_0_Ligand3_from2_to3_0*y(5)+Kons.Kon_Receptor1_pos_3_Ligand3_pos_3*EffCs.EffC_inline_Receptor1_from1_to3_0_Ligand3_from2_to3_0*y(110)+Koffs.Koff_Receptor1_pos_2_Ligand2_pos_1*y(120)+Koffs.Koff_Receptor1_pos_2_Ligand3_pos_1*y(126)+Koffs.Koff_Receptor1_pos_2_Ligand3_pos_1*y(139)+Koffs.Koff_Receptor1_pos_2_Ligand3_pos_2*y(146)+Koffs.Koff_Receptor1_pos_2_Ligand3_pos_3*y(153)-Koffs.Koff_Receptor1_pos_1_Ligand3_pos_2*y(113)-Koffs.Koff_Receptor1_pos_3_Ligand3_pos_3*y(113)-L2*Kons.Kon_Receptor1_pos_2_Ligand2_pos_1*y(113)-Kons.Kon_Receptor1_pos_2_Ligand3_pos_1 * EffCs.EffC_reverse_Receptor1_from1_to2_3_Ligand3_from2_to1_3*y(113)-L3*Kons.Kon_Receptor1_pos_2_Ligand3_pos_1*y(113)-L3*Kons.Kon_Receptor1_pos_2_Ligand3_pos_2*y(113)-L3*Kons.Kon_Receptor1_pos_2_Ligand3_pos_3*y(113);
dydt(114)=+L3*Kons.Kon_Receptor1_pos_1_Ligand3_pos_2*y(3)+L3*Kons.Kon_Receptor1_pos_3_Ligand3_pos_1*y(110)+Koffs.Koff_Receptor1_pos_2_Ligand2_pos_1*y(121)+Koffs.Koff_Receptor1_pos_2_Ligand3_pos_1*y(127)+Koffs.Koff_Receptor1_pos_2_Ligand3_pos_3*y(133)+Koffs.Koff_Receptor1_pos_2_Ligand3_pos_1*y(140)+Koffs.Koff_Receptor1_pos_2_Ligand3_pos_2*y(147)+Koffs.Koff_Receptor1_pos_2_Ligand3_pos_3*y(154)+Koffs.Koff_Receptor1_pos_2_Ligand3_pos_2*y(212)+Koffs.Koff_Receptor1_pos_2_Ligand3_pos_3*y(214)-Koffs.Koff_Receptor1_pos_1_Ligand3_pos_2*y(114)-Koffs.Koff_Receptor1_pos_3_Ligand3_pos_1*y(114)-L2*Kons.Kon_Receptor1_pos_2_Ligand2_pos_1*y(114)-Kons.Kon_Receptor1_pos_2_Ligand3_pos_1*EffCs.EffC_reverse_Receptor1_from1_to2_0_Ligand3_from1_to2_0*y(114)-Kons.Kon_Receptor1_pos_2_Ligand3_pos_3*EffCs.EffC_inline_Receptor1_from1_to2_0_Ligand3_from2_to3_0*y(114)-L3*Kons.Kon_Receptor1_pos_2_Ligand3_pos_1*y(114)-L3*Kons.Kon_Receptor1_pos_2_Ligand3_pos_2*y(114)-L3*Kons.Kon_Receptor1_pos_2_Ligand3_pos_3*y(114)-Kons.Kon_Receptor1_pos_2_Ligand3_pos_2*EffCs.EffC_reverse_Receptor1_from2_to3_0_Ligand3_from1_to2_0*y(114)-Kons.Kon_Receptor1_pos_2_Ligand3_pos_3*EffCs.EffC_reverse_Receptor1_from2_to3_0_Ligand3_from1_to3_0*y(114);
dydt(115)=+L3*Kons.Kon_Receptor1_pos_1_Ligand3_pos_2*y(4)+L3*Kons.Kon_Receptor1_pos_3_Ligand3_pos_2*y(110)+Koffs.Koff_Receptor1_pos_2_Ligand2_pos_1*y(122)+Koffs.Koff_Receptor1_pos_2_Ligand3_pos_1*y(128)+Koffs.Koff_Receptor1_pos_2_Ligand3_pos_3*y(134)+Koffs.Koff_Receptor1_pos_2_Ligand3_pos_1*y(141)+Koffs.Koff_Receptor1_pos_2_Ligand3_pos_2*y(148)+Koffs.Koff_Receptor1_pos_2_Ligand3_pos_3*y(155)+Koffs.Koff_Receptor1_pos_2_Ligand3_pos_1*y(210)+Koffs.Koff_Receptor1_pos_2_Ligand3_pos_3*y(215)-Koffs.Koff_Receptor1_pos_1_Ligand3_pos_2*y(115)-Koffs.Koff_Receptor1_pos_3_Ligand3_pos_2*y(115)-L2*Kons.Kon_Receptor1_pos_2_Ligand2_pos_1*y(115)-Kons.Kon_Receptor1_pos_2_Ligand3_pos_1*EffCs.EffC_reverse_Receptor1_from1_to2_0_Ligand3_from1_to2_0*y(115)-Kons.Kon_Receptor1_pos_2_Ligand3_pos_3*EffCs.EffC_inline_Receptor1_from1_to2_0_Ligand3_from2_to3_0*y(115)-L3*Kons.Kon_Receptor1_pos_2_Ligand3_pos_1*y(115)-L3*Kons.Kon_Receptor1_pos_2_Ligand3_pos_2*y(115)-L3*Kons.Kon_Receptor1_pos_2_Ligand3_pos_3*y(115)-Kons.Kon_Receptor1_pos_2_Ligand3_pos_1*EffCs.EffC_inline_Receptor1_from2_to3_0_Ligand3_from1_to2_0*y(115)-Kons.Kon_Receptor1_pos_2_Ligand3_pos_3*EffCs.EffC_reverse_Receptor1_from2_to3_0_Ligand3_from2_to3_0*y(115);
dydt(116)=+L3*Kons.Kon_Receptor1_pos_1_Ligand3_pos_2*y(5)+L3*Kons.Kon_Receptor1_pos_3_Ligand3_pos_3*y(110)+Koffs.Koff_Receptor1_pos_2_Ligand2_pos_1*y(123)+Koffs.Koff_Receptor1_pos_2_Ligand3_pos_1*y(129)+Koffs.Koff_Receptor1_pos_2_Ligand3_pos_3*y(135)+Koffs.Koff_Receptor1_pos_2_Ligand3_pos_1*y(142)+Koffs.Koff_Receptor1_pos_2_Ligand3_pos_2*y(149)+Koffs.Koff_Receptor1_pos_2_Ligand3_pos_3*y(156)+Koffs.Koff_Receptor1_pos_2_Ligand3_pos_1*y(211)+Koffs.Koff_Receptor1_pos_2_Ligand3_pos_2*y(213)-Koffs.Koff_Receptor1_pos_1_Ligand3_pos_2*y(116)-Koffs.Koff_Receptor1_pos_3_Ligand3_pos_3*y(116)-L2*Kons.Kon_Receptor1_pos_2_Ligand2_pos_1*y(116)-Kons.Kon_Receptor1_pos_2_Ligand3_pos_1*EffCs.EffC_reverse_Receptor1_from1_to2_0_Ligand3_from1_to2_0*y(116)-Kons.Kon_Receptor1_pos_2_Ligand3_pos_3*EffCs.EffC_inline_Receptor1_from1_to2_0_Ligand3_from2_to3_0*y(116)-L3*Kons.Kon_Receptor1_pos_2_Ligand3_pos_1*y(116)-L3*Kons.Kon_Receptor1_pos_2_Ligand3_pos_2*y(116)-L3*Kons.Kon_Receptor1_pos_2_Ligand3_pos_3*y(116)-Kons.Kon_Receptor1_pos_2_Ligand3_pos_1*EffCs.EffC_inline_Receptor1_from2_to3_0_Ligand3_from1_to3_0*y(116)-Kons.Kon_Receptor1_pos_2_Ligand3_pos_2*EffCs.EffC_inline_Receptor1_from2_to3_0_Ligand3_from2_to3_0*y(116);
dydt(117)=+L3*Kons.Kon_Receptor1_pos_1_Ligand3_pos_2*y(6)+L2*Kons.Kon_Receptor1_pos_2_Ligand2_pos_1*y(110)+Koffs.Koff_Receptor1_pos_3_Ligand2_pos_1*y(118)+Koffs.Koff_Receptor1_pos_3_Ligand3_pos_1*y(119)+Koffs.Koff_Receptor1_pos_3_Ligand3_pos_3*y(120)+Koffs.Koff_Receptor1_pos_3_Ligand3_pos_1*y(121)+Koffs.Koff_Receptor1_pos_3_Ligand3_pos_2*y(122)+Koffs.Koff_Receptor1_pos_3_Ligand3_pos_3*y(123)-Koffs.Koff_Receptor1_pos_1_Ligand3_pos_2*y(117)-Koffs.Koff_Receptor1_pos_2_Ligand2_pos_1*y(117)-L2*Kons.Kon_Receptor1_pos_3_Ligand2_pos_1*y(117)-Kons.Kon_Receptor1_pos_3_Ligand3_pos_1*EffCs.EffC_reverse_Receptor1_from1_to3_0_Ligand3_from1_to2_0*y(117)-Kons.Kon_Receptor1_pos_3_Ligand3_pos_3*EffCs.EffC_inline_Receptor1_from1_to3_0_Ligand3_from2_to3_0*y(117)-L3*Kons.Kon_Receptor1_pos_3_Ligand3_pos_1*y(117)-L3*Kons.Kon_Receptor1_pos_3_Ligand3_pos_2*y(117)-L3*Kons.Kon_Receptor1_pos_3_Ligand3_pos_3*y(117);
dydt(118)=+L3*Kons.Kon_Receptor1_pos_1_Ligand3_pos_2*y(7)+L2*Kons.Kon_Receptor1_pos_2_Ligand2_pos_1*y(111)+L2*Kons.Kon_Receptor1_pos_3_Ligand2_pos_1*y(117)-Koffs.Koff_Receptor1_pos_1_Ligand3_pos_2*y(118)-Koffs.Koff_Receptor1_pos_2_Ligand2_pos_1*y(118)-Koffs.Koff_Receptor1_pos_3_Ligand2_pos_1*y(118);
dydt(119)=+Kons.Kon_Receptor1_pos_1_Ligand3_pos_2*EffCs.EffC_reverse_Receptor1_from1_to3_0_Ligand3_from1_to2_0*y(8)+L2*Kons.Kon_Receptor1_pos_2_Ligand2_pos_1*y(112)+Kons.Kon_Receptor1_pos_3_Ligand3_pos_1*EffCs.EffC_reverse_Receptor1_from1_to3_0_Ligand3_from1_to2_0*y(117)-Koffs.Koff_Receptor1_pos_1_Ligand3_pos_2*y(119)-Koffs.Koff_Receptor1_pos_2_Ligand2_pos_1*y(119)-Koffs.Koff_Receptor1_pos_3_Ligand3_pos_1*y(119);
dydt(120)=+Kons.Kon_Receptor1_pos_1_Ligand3_pos_2*EffCs.EffC_inline_Receptor1_from1_to3_0_Ligand3_from2_to3_0*y(10)+L2*Kons.Kon_Receptor1_pos_2_Ligand2_pos_1*y(113)+Kons.Kon_Receptor1_pos_3_Ligand3_pos_3*EffCs.EffC_inline_Receptor1_from1_to3_0_Ligand3_from2_to3_0*y(117)-Koffs.Koff_Receptor1_pos_1_Ligand3_pos_2*y(120)-Koffs.Koff_Receptor1_pos_2_Ligand2_pos_1*y(120)-Koffs.Koff_Receptor1_pos_3_Ligand3_pos_3*y(120);
dydt(121)=+L3*Kons.Kon_Receptor1_pos_1_Ligand3_pos_2*y(8)+L2*Kons.Kon_Receptor1_pos_2_Ligand2_pos_1*y(114)+L3*Kons.Kon_Receptor1_pos_3_Ligand3_pos_1*y(117)-Koffs.Koff_Receptor1_pos_1_Ligand3_pos_2*y(121)-Koffs.Koff_Receptor1_pos_2_Ligand2_pos_1*y(121)-Koffs.Koff_Receptor1_pos_3_Ligand3_pos_1*y(121);
dydt(122)=+L3*Kons.Kon_Receptor1_pos_1_Ligand3_pos_2*y(9)+L2*Kons.Kon_Receptor1_pos_2_Ligand2_pos_1*y(115)+L3*Kons.Kon_Receptor1_pos_3_Ligand3_pos_2*y(117)-Koffs.Koff_Receptor1_pos_1_Ligand3_pos_2*y(122)-Koffs.Koff_Receptor1_pos_2_Ligand2_pos_1*y(122)-Koffs.Koff_Receptor1_pos_3_Ligand3_pos_2*y(122);
dydt(123)=+L3*Kons.Kon_Receptor1_pos_1_Ligand3_pos_2*y(10)+L2*Kons.Kon_Receptor1_pos_2_Ligand2_pos_1*y(116)+L3*Kons.Kon_Receptor1_pos_3_Ligand3_pos_3*y(117)-Koffs.Koff_Receptor1_pos_1_Ligand3_pos_2*y(123)-Koffs.Koff_Receptor1_pos_2_Ligand2_pos_1*y(123)-Koffs.Koff_Receptor1_pos_3_Ligand3_pos_3*y(123);
dydt(124)=+Kons.Kon_Receptor1_pos_1_Ligand3_pos_2*EffCs.EffC_reverse_Receptor1_from1_to2_0_Ligand3_from1_to2_0*y(11)+Kons.Kon_Receptor1_pos_2_Ligand3_pos_1*EffCs.EffC_reverse_Receptor1_from1_to2_0_Ligand3_from1_to2_0*y(110)+Koffs.Koff_Receptor1_pos_3_Ligand2_pos_1*y(125)+Koffs.Koff_Receptor1_pos_3_Ligand3_pos_3*y(126)+Koffs.Koff_Receptor1_pos_3_Ligand3_pos_1*y(127)+Koffs.Koff_Receptor1_pos_3_Ligand3_pos_2*y(128)+Koffs.Koff_Receptor1_pos_3_Ligand3_pos_3*y(129)-Koffs.Koff_Receptor1_pos_1_Ligand3_pos_2*y(124)-Koffs.Koff_Receptor1_pos_2_Ligand3_pos_1*y(124)-L2*Kons.Kon_Receptor1_pos_3_Ligand2_pos_1*y(124)-Kons.Kon_Receptor1_pos_3_Ligand3_pos_3 * EffCs.EffC_inline_Receptor1_from1_to3_2_Ligand3_from1_to3_2*y(124)-L3*Kons.Kon_Receptor1_pos_3_Ligand3_pos_1*y(124)-L3*Kons.Kon_Receptor1_pos_3_Ligand3_pos_2*y(124)-L3*Kons.Kon_Receptor1_pos_3_Ligand3_pos_3*y(124);
dydt(125)=+Kons.Kon_Receptor1_pos_1_Ligand3_pos_2*EffCs.EffC_reverse_Receptor1_from1_to2_0_Ligand3_from1_to2_0*y(12)+Kons.Kon_Receptor1_pos_2_Ligand3_pos_1*EffCs.EffC_reverse_Receptor1_from1_to2_0_Ligand3_from1_to2_0*y(111)+L2*Kons.Kon_Receptor1_pos_3_Ligand2_pos_1*y(124)-Koffs.Koff_Receptor1_pos_1_Ligand3_pos_2*y(125)-Koffs.Koff_Receptor1_pos_2_Ligand3_pos_1*y(125)-Koffs.Koff_Receptor1_pos_3_Ligand2_pos_1*y(125);
dydt(126)=+Kons.Kon_Receptor1_pos_1_Ligand3_pos_2 * EffCs.EffC_reverse_Receptor1_from2_to1_3_Ligand3_from1_to2_3*y(14)+Kons.Kon_Receptor1_pos_2_Ligand3_pos_1 * EffCs.EffC_reverse_Receptor1_from1_to2_3_Ligand3_from2_to1_3*y(113)+Kons.Kon_Receptor1_pos_3_Ligand3_pos_3 * EffCs.EffC_inline_Receptor1_from1_to3_2_Ligand3_from1_to3_2*y(124)-Koffs.Koff_Receptor1_pos_1_Ligand3_pos_2*y(126)-Koffs.Koff_Receptor1_pos_2_Ligand3_pos_1*y(126)-Koffs.Koff_Receptor1_pos_3_Ligand3_pos_3*y(126);
dydt(127)=+Kons.Kon_Receptor1_pos_1_Ligand3_pos_2*EffCs.EffC_reverse_Receptor1_from1_to2_0_Ligand3_from1_to2_0*y(15)+Kons.Kon_Receptor1_pos_2_Ligand3_pos_1*EffCs.EffC_reverse_Receptor1_from1_to2_0_Ligand3_from1_to2_0*y(114)+L3*Kons.Kon_Receptor1_pos_3_Ligand3_pos_1*y(124)-Koffs.Koff_Receptor1_pos_1_Ligand3_pos_2*y(127)-Koffs.Koff_Receptor1_pos_2_Ligand3_pos_1*y(127)-Koffs.Koff_Receptor1_pos_3_Ligand3_pos_1*y(127);
dydt(128)=+Kons.Kon_Receptor1_pos_1_Ligand3_pos_2*EffCs.EffC_reverse_Receptor1_from1_to2_0_Ligand3_from1_to2_0*y(16)+Kons.Kon_Receptor1_pos_2_Ligand3_pos_1*EffCs.EffC_reverse_Receptor1_from1_to2_0_Ligand3_from1_to2_0*y(115)+L3*Kons.Kon_Receptor1_pos_3_Ligand3_pos_2*y(124)-Koffs.Koff_Receptor1_pos_1_Ligand3_pos_2*y(128)-Koffs.Koff_Receptor1_pos_2_Ligand3_pos_1*y(128)-Koffs.Koff_Receptor1_pos_3_Ligand3_pos_2*y(128);
dydt(129)=+Kons.Kon_Receptor1_pos_1_Ligand3_pos_2*EffCs.EffC_reverse_Receptor1_from1_to2_0_Ligand3_from1_to2_0*y(17)+Kons.Kon_Receptor1_pos_2_Ligand3_pos_1*EffCs.EffC_reverse_Receptor1_from1_to2_0_Ligand3_from1_to2_0*y(116)+L3*Kons.Kon_Receptor1_pos_3_Ligand3_pos_3*y(124)-Koffs.Koff_Receptor1_pos_1_Ligand3_pos_2*y(129)-Koffs.Koff_Receptor1_pos_2_Ligand3_pos_1*y(129)-Koffs.Koff_Receptor1_pos_3_Ligand3_pos_3*y(129);
dydt(130)=+Kons.Kon_Receptor1_pos_1_Ligand3_pos_2*EffCs.EffC_inline_Receptor1_from1_to2_0_Ligand3_from2_to3_0*y(25)+Kons.Kon_Receptor1_pos_2_Ligand3_pos_3*EffCs.EffC_inline_Receptor1_from1_to2_0_Ligand3_from2_to3_0*y(110)+Koffs.Koff_Receptor1_pos_3_Ligand2_pos_1*y(131)+Koffs.Koff_Receptor1_pos_3_Ligand3_pos_1*y(132)+Koffs.Koff_Receptor1_pos_3_Ligand3_pos_1*y(133)+Koffs.Koff_Receptor1_pos_3_Ligand3_pos_2*y(134)+Koffs.Koff_Receptor1_pos_3_Ligand3_pos_3*y(135)-Koffs.Koff_Receptor1_pos_1_Ligand3_pos_2*y(130)-Koffs.Koff_Receptor1_pos_2_Ligand3_pos_3*y(130)-L2*Kons.Kon_Receptor1_pos_3_Ligand2_pos_1*y(130)-Kons.Kon_Receptor1_pos_3_Ligand3_pos_1 * EffCs.EffC_reverse_Receptor1_from1_to3_2_Ligand3_from2_to1_3*y(130)-L3*Kons.Kon_Receptor1_pos_3_Ligand3_pos_1*y(130)-L3*Kons.Kon_Receptor1_pos_3_Ligand3_pos_2*y(130)-L3*Kons.Kon_Receptor1_pos_3_Ligand3_pos_3*y(130);
dydt(131)=+Kons.Kon_Receptor1_pos_1_Ligand3_pos_2*EffCs.EffC_inline_Receptor1_from1_to2_0_Ligand3_from2_to3_0*y(26)+Kons.Kon_Receptor1_pos_2_Ligand3_pos_3*EffCs.EffC_inline_Receptor1_from1_to2_0_Ligand3_from2_to3_0*y(111)+L2*Kons.Kon_Receptor1_pos_3_Ligand2_pos_1*y(130)-Koffs.Koff_Receptor1_pos_1_Ligand3_pos_2*y(131)-Koffs.Koff_Receptor1_pos_2_Ligand3_pos_3*y(131)-Koffs.Koff_Receptor1_pos_3_Ligand2_pos_1*y(131);
dydt(132)=+Kons.Kon_Receptor1_pos_1_Ligand3_pos_2 * EffCs.EffC_reverse_Receptor1_from2_to1_3_Ligand3_from1_to2_3*y(27)+Kons.Kon_Receptor1_pos_2_Ligand3_pos_3 * EffCs.EffC_reverse_Receptor1_from1_to2_3_Ligand3_from1_to3_2*y(112)+Kons.Kon_Receptor1_pos_3_Ligand3_pos_1 * EffCs.EffC_reverse_Receptor1_from1_to3_2_Ligand3_from2_to1_3*y(130)-Koffs.Koff_Receptor1_pos_1_Ligand3_pos_2*y(132)-Koffs.Koff_Receptor1_pos_2_Ligand3_pos_3*y(132)-Koffs.Koff_Receptor1_pos_3_Ligand3_pos_1*y(132);
dydt(133)=+Kons.Kon_Receptor1_pos_1_Ligand3_pos_2*EffCs.EffC_inline_Receptor1_from1_to2_0_Ligand3_from2_to3_0*y(29)+Kons.Kon_Receptor1_pos_2_Ligand3_pos_3*EffCs.EffC_inline_Receptor1_from1_to2_0_Ligand3_from2_to3_0*y(114)+L3*Kons.Kon_Receptor1_pos_3_Ligand3_pos_1*y(130)-Koffs.Koff_Receptor1_pos_1_Ligand3_pos_2*y(133)-Koffs.Koff_Receptor1_pos_2_Ligand3_pos_3*y(133)-Koffs.Koff_Receptor1_pos_3_Ligand3_pos_1*y(133);
dydt(134)=+Kons.Kon_Receptor1_pos_1_Ligand3_pos_2*EffCs.EffC_inline_Receptor1_from1_to2_0_Ligand3_from2_to3_0*y(30)+Kons.Kon_Receptor1_pos_2_Ligand3_pos_3*EffCs.EffC_inline_Receptor1_from1_to2_0_Ligand3_from2_to3_0*y(115)+L3*Kons.Kon_Receptor1_pos_3_Ligand3_pos_2*y(130)-Koffs.Koff_Receptor1_pos_1_Ligand3_pos_2*y(134)-Koffs.Koff_Receptor1_pos_2_Ligand3_pos_3*y(134)-Koffs.Koff_Receptor1_pos_3_Ligand3_pos_2*y(134);
dydt(135)=+Kons.Kon_Receptor1_pos_1_Ligand3_pos_2*EffCs.EffC_inline_Receptor1_from1_to2_0_Ligand3_from2_to3_0*y(31)+Kons.Kon_Receptor1_pos_2_Ligand3_pos_3*EffCs.EffC_inline_Receptor1_from1_to2_0_Ligand3_from2_to3_0*y(116)+L3*Kons.Kon_Receptor1_pos_3_Ligand3_pos_3*y(130)-Koffs.Koff_Receptor1_pos_1_Ligand3_pos_2*y(135)-Koffs.Koff_Receptor1_pos_2_Ligand3_pos_3*y(135)-Koffs.Koff_Receptor1_pos_3_Ligand3_pos_3*y(135);
dydt(136)=+L3*Kons.Kon_Receptor1_pos_1_Ligand3_pos_2*y(11)+L3*Kons.Kon_Receptor1_pos_2_Ligand3_pos_1*y(110)+Koffs.Koff_Receptor1_pos_3_Ligand2_pos_1*y(137)+Koffs.Koff_Receptor1_pos_3_Ligand3_pos_1*y(138)+Koffs.Koff_Receptor1_pos_3_Ligand3_pos_3*y(139)+Koffs.Koff_Receptor1_pos_3_Ligand3_pos_1*y(140)+Koffs.Koff_Receptor1_pos_3_Ligand3_pos_2*y(141)+Koffs.Koff_Receptor1_pos_3_Ligand3_pos_3*y(142)+Koffs.Koff_Receptor1_pos_3_Ligand3_pos_2*y(210)+Koffs.Koff_Receptor1_pos_3_Ligand3_pos_3*y(211)-Koffs.Koff_Receptor1_pos_1_Ligand3_pos_2*y(136)-Koffs.Koff_Receptor1_pos_2_Ligand3_pos_1*y(136)-L2*Kons.Kon_Receptor1_pos_3_Ligand2_pos_1*y(136)-Kons.Kon_Receptor1_pos_3_Ligand3_pos_1*EffCs.EffC_reverse_Receptor1_from1_to3_0_Ligand3_from1_to2_0*y(136)-Kons.Kon_Receptor1_pos_3_Ligand3_pos_3*EffCs.EffC_inline_Receptor1_from1_to3_0_Ligand3_from2_to3_0*y(136)-L3*Kons.Kon_Receptor1_pos_3_Ligand3_pos_1*y(136)-L3*Kons.Kon_Receptor1_pos_3_Ligand3_pos_2*y(136)-L3*Kons.Kon_Receptor1_pos_3_Ligand3_pos_3*y(136)-Kons.Kon_Receptor1_pos_3_Ligand3_pos_2*EffCs.EffC_inline_Receptor1_from2_to3_0_Ligand3_from1_to2_0*y(136)-Kons.Kon_Receptor1_pos_3_Ligand3_pos_3*EffCs.EffC_inline_Receptor1_from2_to3_0_Ligand3_from1_to3_0*y(136);
dydt(137)=+L3*Kons.Kon_Receptor1_pos_1_Ligand3_pos_2*y(12)+L3*Kons.Kon_Receptor1_pos_2_Ligand3_pos_1*y(111)+L2*Kons.Kon_Receptor1_pos_3_Ligand2_pos_1*y(136)-Koffs.Koff_Receptor1_pos_1_Ligand3_pos_2*y(137)-Koffs.Koff_Receptor1_pos_2_Ligand3_pos_1*y(137)-Koffs.Koff_Receptor1_pos_3_Ligand2_pos_1*y(137);
dydt(138)=+Kons.Kon_Receptor1_pos_1_Ligand3_pos_2*EffCs.EffC_reverse_Receptor1_from1_to3_0_Ligand3_from1_to2_0*y(15)+L3*Kons.Kon_Receptor1_pos_2_Ligand3_pos_1*y(112)+Kons.Kon_Receptor1_pos_3_Ligand3_pos_1*EffCs.EffC_reverse_Receptor1_from1_to3_0_Ligand3_from1_to2_0*y(136)-Koffs.Koff_Receptor1_pos_1_Ligand3_pos_2*y(138)-Koffs.Koff_Receptor1_pos_2_Ligand3_pos_1*y(138)-Koffs.Koff_Receptor1_pos_3_Ligand3_pos_1*y(138);
dydt(139)=+Kons.Kon_Receptor1_pos_1_Ligand3_pos_2*EffCs.EffC_inline_Receptor1_from1_to3_0_Ligand3_from2_to3_0*y(17)+L3*Kons.Kon_Receptor1_pos_2_Ligand3_pos_1*y(113)+Kons.Kon_Receptor1_pos_3_Ligand3_pos_3*EffCs.EffC_inline_Receptor1_from1_to3_0_Ligand3_from2_to3_0*y(136)-Koffs.Koff_Receptor1_pos_1_Ligand3_pos_2*y(139)-Koffs.Koff_Receptor1_pos_2_Ligand3_pos_1*y(139)-Koffs.Koff_Receptor1_pos_3_Ligand3_pos_3*y(139);
dydt(140)=+L3*Kons.Kon_Receptor1_pos_1_Ligand3_pos_2*y(15)+L3*Kons.Kon_Receptor1_pos_2_Ligand3_pos_1*y(114)+L3*Kons.Kon_Receptor1_pos_3_Ligand3_pos_1*y(136)-Koffs.Koff_Receptor1_pos_1_Ligand3_pos_2*y(140)-Koffs.Koff_Receptor1_pos_2_Ligand3_pos_1*y(140)-Koffs.Koff_Receptor1_pos_3_Ligand3_pos_1*y(140);
dydt(141)=+L3*Kons.Kon_Receptor1_pos_1_Ligand3_pos_2*y(16)+L3*Kons.Kon_Receptor1_pos_2_Ligand3_pos_1*y(115)+L3*Kons.Kon_Receptor1_pos_3_Ligand3_pos_2*y(136)-Koffs.Koff_Receptor1_pos_1_Ligand3_pos_2*y(141)-Koffs.Koff_Receptor1_pos_2_Ligand3_pos_1*y(141)-Koffs.Koff_Receptor1_pos_3_Ligand3_pos_2*y(141);
dydt(142)=+L3*Kons.Kon_Receptor1_pos_1_Ligand3_pos_2*y(17)+L3*Kons.Kon_Receptor1_pos_2_Ligand3_pos_1*y(116)+L3*Kons.Kon_Receptor1_pos_3_Ligand3_pos_3*y(136)-Koffs.Koff_Receptor1_pos_1_Ligand3_pos_2*y(142)-Koffs.Koff_Receptor1_pos_2_Ligand3_pos_1*y(142)-Koffs.Koff_Receptor1_pos_3_Ligand3_pos_3*y(142);
dydt(143)=+L3*Kons.Kon_Receptor1_pos_1_Ligand3_pos_2*y(18)+L3*Kons.Kon_Receptor1_pos_2_Ligand3_pos_2*y(110)+Koffs.Koff_Receptor1_pos_3_Ligand2_pos_1*y(144)+Koffs.Koff_Receptor1_pos_3_Ligand3_pos_1*y(145)+Koffs.Koff_Receptor1_pos_3_Ligand3_pos_3*y(146)+Koffs.Koff_Receptor1_pos_3_Ligand3_pos_1*y(147)+Koffs.Koff_Receptor1_pos_3_Ligand3_pos_2*y(148)+Koffs.Koff_Receptor1_pos_3_Ligand3_pos_3*y(149)+Koffs.Koff_Receptor1_pos_3_Ligand3_pos_1*y(212)+Koffs.Koff_Receptor1_pos_3_Ligand3_pos_3*y(213)-Koffs.Koff_Receptor1_pos_1_Ligand3_pos_2*y(143)-Koffs.Koff_Receptor1_pos_2_Ligand3_pos_2*y(143)-L2*Kons.Kon_Receptor1_pos_3_Ligand2_pos_1*y(143)-Kons.Kon_Receptor1_pos_3_Ligand3_pos_1*EffCs.EffC_reverse_Receptor1_from1_to3_0_Ligand3_from1_to2_0*y(143)-Kons.Kon_Receptor1_pos_3_Ligand3_pos_3*EffCs.EffC_inline_Receptor1_from1_to3_0_Ligand3_from2_to3_0*y(143)-L3*Kons.Kon_Receptor1_pos_3_Ligand3_pos_1*y(143)-L3*Kons.Kon_Receptor1_pos_3_Ligand3_pos_2*y(143)-L3*Kons.Kon_Receptor1_pos_3_Ligand3_pos_3*y(143)-Kons.Kon_Receptor1_pos_3_Ligand3_pos_1*EffCs.EffC_reverse_Receptor1_from2_to3_0_Ligand3_from1_to2_0*y(143)-Kons.Kon_Receptor1_pos_3_Ligand3_pos_3*EffCs.EffC_inline_Receptor1_from2_to3_0_Ligand3_from2_to3_0*y(143);
dydt(144)=+L3*Kons.Kon_Receptor1_pos_1_Ligand3_pos_2*y(19)+L3*Kons.Kon_Receptor1_pos_2_Ligand3_pos_2*y(111)+L2*Kons.Kon_Receptor1_pos_3_Ligand2_pos_1*y(143)-Koffs.Koff_Receptor1_pos_1_Ligand3_pos_2*y(144)-Koffs.Koff_Receptor1_pos_2_Ligand3_pos_2*y(144)-Koffs.Koff_Receptor1_pos_3_Ligand2_pos_1*y(144);
dydt(145)=+Kons.Kon_Receptor1_pos_1_Ligand3_pos_2*EffCs.EffC_reverse_Receptor1_from1_to3_0_Ligand3_from1_to2_0*y(22)+L3*Kons.Kon_Receptor1_pos_2_Ligand3_pos_2*y(112)+Kons.Kon_Receptor1_pos_3_Ligand3_pos_1*EffCs.EffC_reverse_Receptor1_from1_to3_0_Ligand3_from1_to2_0*y(143)-Koffs.Koff_Receptor1_pos_1_Ligand3_pos_2*y(145)-Koffs.Koff_Receptor1_pos_2_Ligand3_pos_2*y(145)-Koffs.Koff_Receptor1_pos_3_Ligand3_pos_1*y(145);
dydt(146)=+Kons.Kon_Receptor1_pos_1_Ligand3_pos_2*EffCs.EffC_inline_Receptor1_from1_to3_0_Ligand3_from2_to3_0*y(24)+L3*Kons.Kon_Receptor1_pos_2_Ligand3_pos_2*y(113)+Kons.Kon_Receptor1_pos_3_Ligand3_pos_3*EffCs.EffC_inline_Receptor1_from1_to3_0_Ligand3_from2_to3_0*y(143)-Koffs.Koff_Receptor1_pos_1_Ligand3_pos_2*y(146)-Koffs.Koff_Receptor1_pos_2_Ligand3_pos_2*y(146)-Koffs.Koff_Receptor1_pos_3_Ligand3_pos_3*y(146);
dydt(147)=+L3*Kons.Kon_Receptor1_pos_1_Ligand3_pos_2*y(22)+L3*Kons.Kon_Receptor1_pos_2_Ligand3_pos_2*y(114)+L3*Kons.Kon_Receptor1_pos_3_Ligand3_pos_1*y(143)-Koffs.Koff_Receptor1_pos_1_Ligand3_pos_2*y(147)-Koffs.Koff_Receptor1_pos_2_Ligand3_pos_2*y(147)-Koffs.Koff_Receptor1_pos_3_Ligand3_pos_1*y(147);
dydt(148)=+L3*Kons.Kon_Receptor1_pos_1_Ligand3_pos_2*y(23)+L3*Kons.Kon_Receptor1_pos_2_Ligand3_pos_2*y(115)+L3*Kons.Kon_Receptor1_pos_3_Ligand3_pos_2*y(143)-Koffs.Koff_Receptor1_pos_1_Ligand3_pos_2*y(148)-Koffs.Koff_Receptor1_pos_2_Ligand3_pos_2*y(148)-Koffs.Koff_Receptor1_pos_3_Ligand3_pos_2*y(148);
dydt(149)=+L3*Kons.Kon_Receptor1_pos_1_Ligand3_pos_2*y(24)+L3*Kons.Kon_Receptor1_pos_2_Ligand3_pos_2*y(116)+L3*Kons.Kon_Receptor1_pos_3_Ligand3_pos_3*y(143)-Koffs.Koff_Receptor1_pos_1_Ligand3_pos_2*y(149)-Koffs.Koff_Receptor1_pos_2_Ligand3_pos_2*y(149)-Koffs.Koff_Receptor1_pos_3_Ligand3_pos_3*y(149);
dydt(150)=+L3*Kons.Kon_Receptor1_pos_1_Ligand3_pos_2*y(25)+L3*Kons.Kon_Receptor1_pos_2_Ligand3_pos_3*y(110)+Koffs.Koff_Receptor1_pos_3_Ligand2_pos_1*y(151)+Koffs.Koff_Receptor1_pos_3_Ligand3_pos_1*y(152)+Koffs.Koff_Receptor1_pos_3_Ligand3_pos_3*y(153)+Koffs.Koff_Receptor1_pos_3_Ligand3_pos_1*y(154)+Koffs.Koff_Receptor1_pos_3_Ligand3_pos_2*y(155)+Koffs.Koff_Receptor1_pos_3_Ligand3_pos_3*y(156)+Koffs.Koff_Receptor1_pos_3_Ligand3_pos_1*y(214)+Koffs.Koff_Receptor1_pos_3_Ligand3_pos_2*y(215)-Koffs.Koff_Receptor1_pos_1_Ligand3_pos_2*y(150)-Koffs.Koff_Receptor1_pos_2_Ligand3_pos_3*y(150)-L2*Kons.Kon_Receptor1_pos_3_Ligand2_pos_1*y(150)-Kons.Kon_Receptor1_pos_3_Ligand3_pos_1*EffCs.EffC_reverse_Receptor1_from1_to3_0_Ligand3_from1_to2_0*y(150)-Kons.Kon_Receptor1_pos_3_Ligand3_pos_3*EffCs.EffC_inline_Receptor1_from1_to3_0_Ligand3_from2_to3_0*y(150)-L3*Kons.Kon_Receptor1_pos_3_Ligand3_pos_1*y(150)-L3*Kons.Kon_Receptor1_pos_3_Ligand3_pos_2*y(150)-L3*Kons.Kon_Receptor1_pos_3_Ligand3_pos_3*y(150)-Kons.Kon_Receptor1_pos_3_Ligand3_pos_1*EffCs.EffC_reverse_Receptor1_from2_to3_0_Ligand3_from1_to3_0*y(150)-Kons.Kon_Receptor1_pos_3_Ligand3_pos_2*EffCs.EffC_reverse_Receptor1_from2_to3_0_Ligand3_from2_to3_0*y(150);
dydt(151)=+L3*Kons.Kon_Receptor1_pos_1_Ligand3_pos_2*y(26)+L3*Kons.Kon_Receptor1_pos_2_Ligand3_pos_3*y(111)+L2*Kons.Kon_Receptor1_pos_3_Ligand2_pos_1*y(150)-Koffs.Koff_Receptor1_pos_1_Ligand3_pos_2*y(151)-Koffs.Koff_Receptor1_pos_2_Ligand3_pos_3*y(151)-Koffs.Koff_Receptor1_pos_3_Ligand2_pos_1*y(151);
dydt(152)=+Kons.Kon_Receptor1_pos_1_Ligand3_pos_2*EffCs.EffC_reverse_Receptor1_from1_to3_0_Ligand3_from1_to2_0*y(29)+L3*Kons.Kon_Receptor1_pos_2_Ligand3_pos_3*y(112)+Kons.Kon_Receptor1_pos_3_Ligand3_pos_1*EffCs.EffC_reverse_Receptor1_from1_to3_0_Ligand3_from1_to2_0*y(150)-Koffs.Koff_Receptor1_pos_1_Ligand3_pos_2*y(152)-Koffs.Koff_Receptor1_pos_2_Ligand3_pos_3*y(152)-Koffs.Koff_Receptor1_pos_3_Ligand3_pos_1*y(152);
dydt(153)=+Kons.Kon_Receptor1_pos_1_Ligand3_pos_2*EffCs.EffC_inline_Receptor1_from1_to3_0_Ligand3_from2_to3_0*y(31)+L3*Kons.Kon_Receptor1_pos_2_Ligand3_pos_3*y(113)+Kons.Kon_Receptor1_pos_3_Ligand3_pos_3*EffCs.EffC_inline_Receptor1_from1_to3_0_Ligand3_from2_to3_0*y(150)-Koffs.Koff_Receptor1_pos_1_Ligand3_pos_2*y(153)-Koffs.Koff_Receptor1_pos_2_Ligand3_pos_3*y(153)-Koffs.Koff_Receptor1_pos_3_Ligand3_pos_3*y(153);
dydt(154)=+L3*Kons.Kon_Receptor1_pos_1_Ligand3_pos_2*y(29)+L3*Kons.Kon_Receptor1_pos_2_Ligand3_pos_3*y(114)+L3*Kons.Kon_Receptor1_pos_3_Ligand3_pos_1*y(150)-Koffs.Koff_Receptor1_pos_1_Ligand3_pos_2*y(154)-Koffs.Koff_Receptor1_pos_2_Ligand3_pos_3*y(154)-Koffs.Koff_Receptor1_pos_3_Ligand3_pos_1*y(154);
dydt(155)=+L3*Kons.Kon_Receptor1_pos_1_Ligand3_pos_2*y(30)+L3*Kons.Kon_Receptor1_pos_2_Ligand3_pos_3*y(115)+L3*Kons.Kon_Receptor1_pos_3_Ligand3_pos_2*y(150)-Koffs.Koff_Receptor1_pos_1_Ligand3_pos_2*y(155)-Koffs.Koff_Receptor1_pos_2_Ligand3_pos_3*y(155)-Koffs.Koff_Receptor1_pos_3_Ligand3_pos_2*y(155);
dydt(156)=+L3*Kons.Kon_Receptor1_pos_1_Ligand3_pos_2*y(31)+L3*Kons.Kon_Receptor1_pos_2_Ligand3_pos_3*y(116)+L3*Kons.Kon_Receptor1_pos_3_Ligand3_pos_3*y(150)-Koffs.Koff_Receptor1_pos_1_Ligand3_pos_2*y(156)-Koffs.Koff_Receptor1_pos_2_Ligand3_pos_3*y(156)-Koffs.Koff_Receptor1_pos_3_Ligand3_pos_3*y(156);
dydt(157)=+L3*Kons.Kon_Receptor1_pos_1_Ligand3_pos_3*y(1)+Koffs.Koff_Receptor1_pos_3_Ligand2_pos_1*y(158)+Koffs.Koff_Receptor1_pos_3_Ligand3_pos_1*y(159)+Koffs.Koff_Receptor1_pos_3_Ligand3_pos_2*y(160)+Koffs.Koff_Receptor1_pos_3_Ligand3_pos_1*y(161)+Koffs.Koff_Receptor1_pos_3_Ligand3_pos_2*y(162)+Koffs.Koff_Receptor1_pos_3_Ligand3_pos_3*y(163)+Koffs.Koff_Receptor1_pos_2_Ligand2_pos_1*y(164)+Koffs.Koff_Receptor1_pos_2_Ligand3_pos_1*y(171)+Koffs.Koff_Receptor1_pos_2_Ligand3_pos_2*y(177)+Koffs.Koff_Receptor1_pos_2_Ligand3_pos_1*y(183)+Koffs.Koff_Receptor1_pos_2_Ligand3_pos_2*y(190)+Koffs.Koff_Receptor1_pos_2_Ligand3_pos_3*y(197)-Koffs.Koff_Receptor1_pos_1_Ligand3_pos_3*y(157)-L2*Kons.Kon_Receptor1_pos_3_Ligand2_pos_1*y(157)-Kons.Kon_Receptor1_pos_3_Ligand3_pos_1*EffCs.EffC_reverse_Receptor1_from1_to3_0_Ligand3_from1_to3_0*y(157)-Kons.Kon_Receptor1_pos_3_Ligand3_pos_2*EffCs.EffC_reverse_Receptor1_from1_to3_0_Ligand3_from2_to3_0*y(157)-L3*Kons.Kon_Receptor1_pos_3_Ligand3_pos_1*y(157)-L3*Kons.Kon_Receptor1_pos_3_Ligand3_pos_2*y(157)-L3*Kons.Kon_Receptor1_pos_3_Ligand3_pos_3*y(157)-L2*Kons.Kon_Receptor1_pos_2_Ligand2_pos_1*y(157)-Kons.Kon_Receptor1_pos_2_Ligand3_pos_1*EffCs.EffC_reverse_Receptor1_from1_to2_0_Ligand3_from1_to3_0*y(157)-Kons.Kon_Receptor1_pos_2_Ligand3_pos_2*EffCs.EffC_reverse_Receptor1_from1_to2_0_Ligand3_from2_to3_0*y(157)-L3*Kons.Kon_Receptor1_pos_2_Ligand3_pos_1*y(157)-L3*Kons.Kon_Receptor1_pos_2_Ligand3_pos_2*y(157)-L3*Kons.Kon_Receptor1_pos_2_Ligand3_pos_3*y(157);
dydt(158)=+L3*Kons.Kon_Receptor1_pos_1_Ligand3_pos_3*y(2)+L2*Kons.Kon_Receptor1_pos_3_Ligand2_pos_1*y(157)+Koffs.Koff_Receptor1_pos_2_Ligand2_pos_1*y(165)+Koffs.Koff_Receptor1_pos_2_Ligand3_pos_1*y(172)+Koffs.Koff_Receptor1_pos_2_Ligand3_pos_2*y(178)+Koffs.Koff_Receptor1_pos_2_Ligand3_pos_1*y(184)+Koffs.Koff_Receptor1_pos_2_Ligand3_pos_2*y(191)+Koffs.Koff_Receptor1_pos_2_Ligand3_pos_3*y(198)-Koffs.Koff_Receptor1_pos_1_Ligand3_pos_3*y(158)-Koffs.Koff_Receptor1_pos_3_Ligand2_pos_1*y(158)-L2*Kons.Kon_Receptor1_pos_2_Ligand2_pos_1*y(158)-Kons.Kon_Receptor1_pos_2_Ligand3_pos_1*EffCs.EffC_reverse_Receptor1_from1_to2_0_Ligand3_from1_to3_0*y(158)-Kons.Kon_Receptor1_pos_2_Ligand3_pos_2*EffCs.EffC_reverse_Receptor1_from1_to2_0_Ligand3_from2_to3_0*y(158)-L3*Kons.Kon_Receptor1_pos_2_Ligand3_pos_1*y(158)-L3*Kons.Kon_Receptor1_pos_2_Ligand3_pos_2*y(158)-L3*Kons.Kon_Receptor1_pos_2_Ligand3_pos_3*y(158);
dydt(159)=+Kons.Kon_Receptor1_pos_1_Ligand3_pos_3*EffCs.EffC_reverse_Receptor1_from1_to3_0_Ligand3_from1_to3_0*y(3)+Kons.Kon_Receptor1_pos_3_Ligand3_pos_1*EffCs.EffC_reverse_Receptor1_from1_to3_0_Ligand3_from1_to3_0*y(157)+Koffs.Koff_Receptor1_pos_2_Ligand2_pos_1*y(166)+Koffs.Koff_Receptor1_pos_2_Ligand3_pos_2*y(179)+Koffs.Koff_Receptor1_pos_2_Ligand3_pos_1*y(185)+Koffs.Koff_Receptor1_pos_2_Ligand3_pos_2*y(192)+Koffs.Koff_Receptor1_pos_2_Ligand3_pos_3*y(199)-Koffs.Koff_Receptor1_pos_1_Ligand3_pos_3*y(159)-Koffs.Koff_Receptor1_pos_3_Ligand3_pos_1*y(159)-L2*Kons.Kon_Receptor1_pos_2_Ligand2_pos_1*y(159)-Kons.Kon_Receptor1_pos_2_Ligand3_pos_2 * EffCs.EffC_reverse_Receptor1_from1_to2_3_Ligand3_from1_to2_3*y(159)-L3*Kons.Kon_Receptor1_pos_2_Ligand3_pos_1*y(159)-L3*Kons.Kon_Receptor1_pos_2_Ligand3_pos_2*y(159)-L3*Kons.Kon_Receptor1_pos_2_Ligand3_pos_3*y(159);
dydt(160)=+Kons.Kon_Receptor1_pos_1_Ligand3_pos_3*EffCs.EffC_reverse_Receptor1_from1_to3_0_Ligand3_from2_to3_0*y(4)+Kons.Kon_Receptor1_pos_3_Ligand3_pos_2*EffCs.EffC_reverse_Receptor1_from1_to3_0_Ligand3_from2_to3_0*y(157)+Koffs.Koff_Receptor1_pos_2_Ligand2_pos_1*y(167)+Koffs.Koff_Receptor1_pos_2_Ligand3_pos_1*y(173)+Koffs.Koff_Receptor1_pos_2_Ligand3_pos_1*y(186)+Koffs.Koff_Receptor1_pos_2_Ligand3_pos_2*y(193)+Koffs.Koff_Receptor1_pos_2_Ligand3_pos_3*y(200)-Koffs.Koff_Receptor1_pos_1_Ligand3_pos_3*y(160)-Koffs.Koff_Receptor1_pos_3_Ligand3_pos_2*y(160)-L2*Kons.Kon_Receptor1_pos_2_Ligand2_pos_1*y(160)-Kons.Kon_Receptor1_pos_2_Ligand3_pos_1 * EffCs.EffC_reverse_Receptor1_from1_to2_3_Ligand3_from2_to1_3*y(160)-L3*Kons.Kon_Receptor1_pos_2_Ligand3_pos_1*y(160)-L3*Kons.Kon_Receptor1_pos_2_Ligand3_pos_2*y(160)-L3*Kons.Kon_Receptor1_pos_2_Ligand3_pos_3*y(160);
dydt(161)=+L3*Kons.Kon_Receptor1_pos_1_Ligand3_pos_3*y(3)+L3*Kons.Kon_Receptor1_pos_3_Ligand3_pos_1*y(157)+Koffs.Koff_Receptor1_pos_2_Ligand2_pos_1*y(168)+Koffs.Koff_Receptor1_pos_2_Ligand3_pos_1*y(174)+Koffs.Koff_Receptor1_pos_2_Ligand3_pos_2*y(180)+Koffs.Koff_Receptor1_pos_2_Ligand3_pos_1*y(187)+Koffs.Koff_Receptor1_pos_2_Ligand3_pos_2*y(194)+Koffs.Koff_Receptor1_pos_2_Ligand3_pos_3*y(201)+Koffs.Koff_Receptor1_pos_2_Ligand3_pos_2*y(218)+Koffs.Koff_Receptor1_pos_2_Ligand3_pos_3*y(220)-Koffs.Koff_Receptor1_pos_1_Ligand3_pos_3*y(161)-Koffs.Koff_Receptor1_pos_3_Ligand3_pos_1*y(161)-L2*Kons.Kon_Receptor1_pos_2_Ligand2_pos_1*y(161)-Kons.Kon_Receptor1_pos_2_Ligand3_pos_1*EffCs.EffC_reverse_Receptor1_from1_to2_0_Ligand3_from1_to3_0*y(161)-Kons.Kon_Receptor1_pos_2_Ligand3_pos_2*EffCs.EffC_reverse_Receptor1_from1_to2_0_Ligand3_from2_to3_0*y(161)-L3*Kons.Kon_Receptor1_pos_2_Ligand3_pos_1*y(161)-L3*Kons.Kon_Receptor1_pos_2_Ligand3_pos_2*y(161)-L3*Kons.Kon_Receptor1_pos_2_Ligand3_pos_3*y(161)-Kons.Kon_Receptor1_pos_2_Ligand3_pos_2*EffCs.EffC_reverse_Receptor1_from2_to3_0_Ligand3_from1_to2_0*y(161)-Kons.Kon_Receptor1_pos_2_Ligand3_pos_3*EffCs.EffC_reverse_Receptor1_from2_to3_0_Ligand3_from1_to3_0*y(161);
dydt(162)=+L3*Kons.Kon_Receptor1_pos_1_Ligand3_pos_3*y(4)+L3*Kons.Kon_Receptor1_pos_3_Ligand3_pos_2*y(157)+Koffs.Koff_Receptor1_pos_2_Ligand2_pos_1*y(169)+Koffs.Koff_Receptor1_pos_2_Ligand3_pos_1*y(175)+Koffs.Koff_Receptor1_pos_2_Ligand3_pos_2*y(181)+Koffs.Koff_Receptor1_pos_2_Ligand3_pos_1*y(188)+Koffs.Koff_Receptor1_pos_2_Ligand3_pos_2*y(195)+Koffs.Koff_Receptor1_pos_2_Ligand3_pos_3*y(202)+Koffs.Koff_Receptor1_pos_2_Ligand3_pos_1*y(216)+Koffs.Koff_Receptor1_pos_2_Ligand3_pos_3*y(221)-Koffs.Koff_Receptor1_pos_1_Ligand3_pos_3*y(162)-Koffs.Koff_Receptor1_pos_3_Ligand3_pos_2*y(162)-L2*Kons.Kon_Receptor1_pos_2_Ligand2_pos_1*y(162)-Kons.Kon_Receptor1_pos_2_Ligand3_pos_1*EffCs.EffC_reverse_Receptor1_from1_to2_0_Ligand3_from1_to3_0*y(162)-Kons.Kon_Receptor1_pos_2_Ligand3_pos_2*EffCs.EffC_reverse_Receptor1_from1_to2_0_Ligand3_from2_to3_0*y(162)-L3*Kons.Kon_Receptor1_pos_2_Ligand3_pos_1*y(162)-L3*Kons.Kon_Receptor1_pos_2_Ligand3_pos_2*y(162)-L3*Kons.Kon_Receptor1_pos_2_Ligand3_pos_3*y(162)-Kons.Kon_Receptor1_pos_2_Ligand3_pos_1*EffCs.EffC_inline_Receptor1_from2_to3_0_Ligand3_from1_to2_0*y(162)-Kons.Kon_Receptor1_pos_2_Ligand3_pos_3*EffCs.EffC_reverse_Receptor1_from2_to3_0_Ligand3_from2_to3_0*y(162);
dydt(163)=+L3*Kons.Kon_Receptor1_pos_1_Ligand3_pos_3*y(5)+L3*Kons.Kon_Receptor1_pos_3_Ligand3_pos_3*y(157)+Koffs.Koff_Receptor1_pos_2_Ligand2_pos_1*y(170)+Koffs.Koff_Receptor1_pos_2_Ligand3_pos_1*y(176)+Koffs.Koff_Receptor1_pos_2_Ligand3_pos_2*y(182)+Koffs.Koff_Receptor1_pos_2_Ligand3_pos_1*y(189)+Koffs.Koff_Receptor1_pos_2_Ligand3_pos_2*y(196)+Koffs.Koff_Receptor1_pos_2_Ligand3_pos_3*y(203)+Koffs.Koff_Receptor1_pos_2_Ligand3_pos_1*y(217)+Koffs.Koff_Receptor1_pos_2_Ligand3_pos_2*y(219)-Koffs.Koff_Receptor1_pos_1_Ligand3_pos_3*y(163)-Koffs.Koff_Receptor1_pos_3_Ligand3_pos_3*y(163)-L2*Kons.Kon_Receptor1_pos_2_Ligand2_pos_1*y(163)-Kons.Kon_Receptor1_pos_2_Ligand3_pos_1*EffCs.EffC_reverse_Receptor1_from1_to2_0_Ligand3_from1_to3_0*y(163)-Kons.Kon_Receptor1_pos_2_Ligand3_pos_2*EffCs.EffC_reverse_Receptor1_from1_to2_0_Ligand3_from2_to3_0*y(163)-L3*Kons.Kon_Receptor1_pos_2_Ligand3_pos_1*y(163)-L3*Kons.Kon_Receptor1_pos_2_Ligand3_pos_2*y(163)-L3*Kons.Kon_Receptor1_pos_2_Ligand3_pos_3*y(163)-Kons.Kon_Receptor1_pos_2_Ligand3_pos_1*EffCs.EffC_inline_Receptor1_from2_to3_0_Ligand3_from1_to3_0*y(163)-Kons.Kon_Receptor1_pos_2_Ligand3_pos_2*EffCs.EffC_inline_Receptor1_from2_to3_0_Ligand3_from2_to3_0*y(163);
dydt(164)=+L3*Kons.Kon_Receptor1_pos_1_Ligand3_pos_3*y(6)+L2*Kons.Kon_Receptor1_pos_2_Ligand2_pos_1*y(157)+Koffs.Koff_Receptor1_pos_3_Ligand2_pos_1*y(165)+Koffs.Koff_Receptor1_pos_3_Ligand3_pos_1*y(166)+Koffs.Koff_Receptor1_pos_3_Ligand3_pos_2*y(167)+Koffs.Koff_Receptor1_pos_3_Ligand3_pos_1*y(168)+Koffs.Koff_Receptor1_pos_3_Ligand3_pos_2*y(169)+Koffs.Koff_Receptor1_pos_3_Ligand3_pos_3*y(170)-Koffs.Koff_Receptor1_pos_1_Ligand3_pos_3*y(164)-Koffs.Koff_Receptor1_pos_2_Ligand2_pos_1*y(164)-L2*Kons.Kon_Receptor1_pos_3_Ligand2_pos_1*y(164)-Kons.Kon_Receptor1_pos_3_Ligand3_pos_1*EffCs.EffC_reverse_Receptor1_from1_to3_0_Ligand3_from1_to3_0*y(164)-Kons.Kon_Receptor1_pos_3_Ligand3_pos_2*EffCs.EffC_reverse_Receptor1_from1_to3_0_Ligand3_from2_to3_0*y(164)-L3*Kons.Kon_Receptor1_pos_3_Ligand3_pos_1*y(164)-L3*Kons.Kon_Receptor1_pos_3_Ligand3_pos_2*y(164)-L3*Kons.Kon_Receptor1_pos_3_Ligand3_pos_3*y(164);
dydt(165)=+L3*Kons.Kon_Receptor1_pos_1_Ligand3_pos_3*y(7)+L2*Kons.Kon_Receptor1_pos_2_Ligand2_pos_1*y(158)+L2*Kons.Kon_Receptor1_pos_3_Ligand2_pos_1*y(164)-Koffs.Koff_Receptor1_pos_1_Ligand3_pos_3*y(165)-Koffs.Koff_Receptor1_pos_2_Ligand2_pos_1*y(165)-Koffs.Koff_Receptor1_pos_3_Ligand2_pos_1*y(165);
dydt(166)=+Kons.Kon_Receptor1_pos_1_Ligand3_pos_3*EffCs.EffC_reverse_Receptor1_from1_to3_0_Ligand3_from1_to3_0*y(8)+L2*Kons.Kon_Receptor1_pos_2_Ligand2_pos_1*y(159)+Kons.Kon_Receptor1_pos_3_Ligand3_pos_1*EffCs.EffC_reverse_Receptor1_from1_to3_0_Ligand3_from1_to3_0*y(164)-Koffs.Koff_Receptor1_pos_1_Ligand3_pos_3*y(166)-Koffs.Koff_Receptor1_pos_2_Ligand2_pos_1*y(166)-Koffs.Koff_Receptor1_pos_3_Ligand3_pos_1*y(166);
dydt(167)=+Kons.Kon_Receptor1_pos_1_Ligand3_pos_3*EffCs.EffC_reverse_Receptor1_from1_to3_0_Ligand3_from2_to3_0*y(9)+L2*Kons.Kon_Receptor1_pos_2_Ligand2_pos_1*y(160)+Kons.Kon_Receptor1_pos_3_Ligand3_pos_2*EffCs.EffC_reverse_Receptor1_from1_to3_0_Ligand3_from2_to3_0*y(164)-Koffs.Koff_Receptor1_pos_1_Ligand3_pos_3*y(167)-Koffs.Koff_Receptor1_pos_2_Ligand2_pos_1*y(167)-Koffs.Koff_Receptor1_pos_3_Ligand3_pos_2*y(167);
dydt(168)=+L3*Kons.Kon_Receptor1_pos_1_Ligand3_pos_3*y(8)+L2*Kons.Kon_Receptor1_pos_2_Ligand2_pos_1*y(161)+L3*Kons.Kon_Receptor1_pos_3_Ligand3_pos_1*y(164)-Koffs.Koff_Receptor1_pos_1_Ligand3_pos_3*y(168)-Koffs.Koff_Receptor1_pos_2_Ligand2_pos_1*y(168)-Koffs.Koff_Receptor1_pos_3_Ligand3_pos_1*y(168);
dydt(169)=+L3*Kons.Kon_Receptor1_pos_1_Ligand3_pos_3*y(9)+L2*Kons.Kon_Receptor1_pos_2_Ligand2_pos_1*y(162)+L3*Kons.Kon_Receptor1_pos_3_Ligand3_pos_2*y(164)-Koffs.Koff_Receptor1_pos_1_Ligand3_pos_3*y(169)-Koffs.Koff_Receptor1_pos_2_Ligand2_pos_1*y(169)-Koffs.Koff_Receptor1_pos_3_Ligand3_pos_2*y(169);
dydt(170)=+L3*Kons.Kon_Receptor1_pos_1_Ligand3_pos_3*y(10)+L2*Kons.Kon_Receptor1_pos_2_Ligand2_pos_1*y(163)+L3*Kons.Kon_Receptor1_pos_3_Ligand3_pos_3*y(164)-Koffs.Koff_Receptor1_pos_1_Ligand3_pos_3*y(170)-Koffs.Koff_Receptor1_pos_2_Ligand2_pos_1*y(170)-Koffs.Koff_Receptor1_pos_3_Ligand3_pos_3*y(170);
dydt(171)=+Kons.Kon_Receptor1_pos_1_Ligand3_pos_3*EffCs.EffC_reverse_Receptor1_from1_to2_0_Ligand3_from1_to3_0*y(11)+Kons.Kon_Receptor1_pos_2_Ligand3_pos_1*EffCs.EffC_reverse_Receptor1_from1_to2_0_Ligand3_from1_to3_0*y(157)+Koffs.Koff_Receptor1_pos_3_Ligand2_pos_1*y(172)+Koffs.Koff_Receptor1_pos_3_Ligand3_pos_2*y(173)+Koffs.Koff_Receptor1_pos_3_Ligand3_pos_1*y(174)+Koffs.Koff_Receptor1_pos_3_Ligand3_pos_2*y(175)+Koffs.Koff_Receptor1_pos_3_Ligand3_pos_3*y(176)-Koffs.Koff_Receptor1_pos_1_Ligand3_pos_3*y(171)-Koffs.Koff_Receptor1_pos_2_Ligand3_pos_1*y(171)-L2*Kons.Kon_Receptor1_pos_3_Ligand2_pos_1*y(171)-Kons.Kon_Receptor1_pos_3_Ligand3_pos_2 * EffCs.EffC_reverse_Receptor1_from1_to3_2_Ligand3_from1_to2_3*y(171)-L3*Kons.Kon_Receptor1_pos_3_Ligand3_pos_1*y(171)-L3*Kons.Kon_Receptor1_pos_3_Ligand3_pos_2*y(171)-L3*Kons.Kon_Receptor1_pos_3_Ligand3_pos_3*y(171);
dydt(172)=+Kons.Kon_Receptor1_pos_1_Ligand3_pos_3*EffCs.EffC_reverse_Receptor1_from1_to2_0_Ligand3_from1_to3_0*y(12)+Kons.Kon_Receptor1_pos_2_Ligand3_pos_1*EffCs.EffC_reverse_Receptor1_from1_to2_0_Ligand3_from1_to3_0*y(158)+L2*Kons.Kon_Receptor1_pos_3_Ligand2_pos_1*y(171)-Koffs.Koff_Receptor1_pos_1_Ligand3_pos_3*y(172)-Koffs.Koff_Receptor1_pos_2_Ligand3_pos_1*y(172)-Koffs.Koff_Receptor1_pos_3_Ligand2_pos_1*y(172);
dydt(173)=+Kons.Kon_Receptor1_pos_1_Ligand3_pos_3 * EffCs.EffC_reverse_Receptor1_from2_to1_3_Ligand3_from1_to3_2*y(13)+Kons.Kon_Receptor1_pos_2_Ligand3_pos_1 * EffCs.EffC_reverse_Receptor1_from1_to2_3_Ligand3_from2_to1_3*y(160)+Kons.Kon_Receptor1_pos_3_Ligand3_pos_2 * EffCs.EffC_reverse_Receptor1_from1_to3_2_Ligand3_from1_to2_3*y(171)-Koffs.Koff_Receptor1_pos_1_Ligand3_pos_3*y(173)-Koffs.Koff_Receptor1_pos_2_Ligand3_pos_1*y(173)-Koffs.Koff_Receptor1_pos_3_Ligand3_pos_2*y(173);
dydt(174)=+Kons.Kon_Receptor1_pos_1_Ligand3_pos_3*EffCs.EffC_reverse_Receptor1_from1_to2_0_Ligand3_from1_to3_0*y(15)+Kons.Kon_Receptor1_pos_2_Ligand3_pos_1*EffCs.EffC_reverse_Receptor1_from1_to2_0_Ligand3_from1_to3_0*y(161)+L3*Kons.Kon_Receptor1_pos_3_Ligand3_pos_1*y(171)-Koffs.Koff_Receptor1_pos_1_Ligand3_pos_3*y(174)-Koffs.Koff_Receptor1_pos_2_Ligand3_pos_1*y(174)-Koffs.Koff_Receptor1_pos_3_Ligand3_pos_1*y(174);
dydt(175)=+Kons.Kon_Receptor1_pos_1_Ligand3_pos_3*EffCs.EffC_reverse_Receptor1_from1_to2_0_Ligand3_from1_to3_0*y(16)+Kons.Kon_Receptor1_pos_2_Ligand3_pos_1*EffCs.EffC_reverse_Receptor1_from1_to2_0_Ligand3_from1_to3_0*y(162)+L3*Kons.Kon_Receptor1_pos_3_Ligand3_pos_2*y(171)-Koffs.Koff_Receptor1_pos_1_Ligand3_pos_3*y(175)-Koffs.Koff_Receptor1_pos_2_Ligand3_pos_1*y(175)-Koffs.Koff_Receptor1_pos_3_Ligand3_pos_2*y(175);
dydt(176)=+Kons.Kon_Receptor1_pos_1_Ligand3_pos_3*EffCs.EffC_reverse_Receptor1_from1_to2_0_Ligand3_from1_to3_0*y(17)+Kons.Kon_Receptor1_pos_2_Ligand3_pos_1*EffCs.EffC_reverse_Receptor1_from1_to2_0_Ligand3_from1_to3_0*y(163)+L3*Kons.Kon_Receptor1_pos_3_Ligand3_pos_3*y(171)-Koffs.Koff_Receptor1_pos_1_Ligand3_pos_3*y(176)-Koffs.Koff_Receptor1_pos_2_Ligand3_pos_1*y(176)-Koffs.Koff_Receptor1_pos_3_Ligand3_pos_3*y(176);
dydt(177)=+Kons.Kon_Receptor1_pos_1_Ligand3_pos_3*EffCs.EffC_reverse_Receptor1_from1_to2_0_Ligand3_from2_to3_0*y(18)+Kons.Kon_Receptor1_pos_2_Ligand3_pos_2*EffCs.EffC_reverse_Receptor1_from1_to2_0_Ligand3_from2_to3_0*y(157)+Koffs.Koff_Receptor1_pos_3_Ligand2_pos_1*y(178)+Koffs.Koff_Receptor1_pos_3_Ligand3_pos_1*y(179)+Koffs.Koff_Receptor1_pos_3_Ligand3_pos_1*y(180)+Koffs.Koff_Receptor1_pos_3_Ligand3_pos_2*y(181)+Koffs.Koff_Receptor1_pos_3_Ligand3_pos_3*y(182)-Koffs.Koff_Receptor1_pos_1_Ligand3_pos_3*y(177)-Koffs.Koff_Receptor1_pos_2_Ligand3_pos_2*y(177)-L2*Kons.Kon_Receptor1_pos_3_Ligand2_pos_1*y(177)-Kons.Kon_Receptor1_pos_3_Ligand3_pos_1 * EffCs.EffC_reverse_Receptor1_from1_to3_2_Ligand3_from2_to1_3*y(177)-L3*Kons.Kon_Receptor1_pos_3_Ligand3_pos_1*y(177)-L3*Kons.Kon_Receptor1_pos_3_Ligand3_pos_2*y(177)-L3*Kons.Kon_Receptor1_pos_3_Ligand3_pos_3*y(177);
dydt(178)=+Kons.Kon_Receptor1_pos_1_Ligand3_pos_3*EffCs.EffC_reverse_Receptor1_from1_to2_0_Ligand3_from2_to3_0*y(19)+Kons.Kon_Receptor1_pos_2_Ligand3_pos_2*EffCs.EffC_reverse_Receptor1_from1_to2_0_Ligand3_from2_to3_0*y(158)+L2*Kons.Kon_Receptor1_pos_3_Ligand2_pos_1*y(177)-Koffs.Koff_Receptor1_pos_1_Ligand3_pos_3*y(178)-Koffs.Koff_Receptor1_pos_2_Ligand3_pos_2*y(178)-Koffs.Koff_Receptor1_pos_3_Ligand2_pos_1*y(178);
dydt(179)=+Kons.Kon_Receptor1_pos_1_Ligand3_pos_3 * EffCs.EffC_reverse_Receptor1_from2_to1_3_Ligand3_from1_to3_2*y(20)+Kons.Kon_Receptor1_pos_2_Ligand3_pos_2 * EffCs.EffC_reverse_Receptor1_from1_to2_3_Ligand3_from1_to2_3*y(159)+Kons.Kon_Receptor1_pos_3_Ligand3_pos_1 * EffCs.EffC_reverse_Receptor1_from1_to3_2_Ligand3_from2_to1_3*y(177)-Koffs.Koff_Receptor1_pos_1_Ligand3_pos_3*y(179)-Koffs.Koff_Receptor1_pos_2_Ligand3_pos_2*y(179)-Koffs.Koff_Receptor1_pos_3_Ligand3_pos_1*y(179);
dydt(180)=+Kons.Kon_Receptor1_pos_1_Ligand3_pos_3*EffCs.EffC_reverse_Receptor1_from1_to2_0_Ligand3_from2_to3_0*y(22)+Kons.Kon_Receptor1_pos_2_Ligand3_pos_2*EffCs.EffC_reverse_Receptor1_from1_to2_0_Ligand3_from2_to3_0*y(161)+L3*Kons.Kon_Receptor1_pos_3_Ligand3_pos_1*y(177)-Koffs.Koff_Receptor1_pos_1_Ligand3_pos_3*y(180)-Koffs.Koff_Receptor1_pos_2_Ligand3_pos_2*y(180)-Koffs.Koff_Receptor1_pos_3_Ligand3_pos_1*y(180);
dydt(181)=+Kons.Kon_Receptor1_pos_1_Ligand3_pos_3*EffCs.EffC_reverse_Receptor1_from1_to2_0_Ligand3_from2_to3_0*y(23)+Kons.Kon_Receptor1_pos_2_Ligand3_pos_2*EffCs.EffC_reverse_Receptor1_from1_to2_0_Ligand3_from2_to3_0*y(162)+L3*Kons.Kon_Receptor1_pos_3_Ligand3_pos_2*y(177)-Koffs.Koff_Receptor1_pos_1_Ligand3_pos_3*y(181)-Koffs.Koff_Receptor1_pos_2_Ligand3_pos_2*y(181)-Koffs.Koff_Receptor1_pos_3_Ligand3_pos_2*y(181);
dydt(182)=+Kons.Kon_Receptor1_pos_1_Ligand3_pos_3*EffCs.EffC_reverse_Receptor1_from1_to2_0_Ligand3_from2_to3_0*y(24)+Kons.Kon_Receptor1_pos_2_Ligand3_pos_2*EffCs.EffC_reverse_Receptor1_from1_to2_0_Ligand3_from2_to3_0*y(163)+L3*Kons.Kon_Receptor1_pos_3_Ligand3_pos_3*y(177)-Koffs.Koff_Receptor1_pos_1_Ligand3_pos_3*y(182)-Koffs.Koff_Receptor1_pos_2_Ligand3_pos_2*y(182)-Koffs.Koff_Receptor1_pos_3_Ligand3_pos_3*y(182);
dydt(183)=+L3*Kons.Kon_Receptor1_pos_1_Ligand3_pos_3*y(11)+L3*Kons.Kon_Receptor1_pos_2_Ligand3_pos_1*y(157)+Koffs.Koff_Receptor1_pos_3_Ligand2_pos_1*y(184)+Koffs.Koff_Receptor1_pos_3_Ligand3_pos_1*y(185)+Koffs.Koff_Receptor1_pos_3_Ligand3_pos_2*y(186)+Koffs.Koff_Receptor1_pos_3_Ligand3_pos_1*y(187)+Koffs.Koff_Receptor1_pos_3_Ligand3_pos_2*y(188)+Koffs.Koff_Receptor1_pos_3_Ligand3_pos_3*y(189)+Koffs.Koff_Receptor1_pos_3_Ligand3_pos_2*y(216)+Koffs.Koff_Receptor1_pos_3_Ligand3_pos_3*y(217)-Koffs.Koff_Receptor1_pos_1_Ligand3_pos_3*y(183)-Koffs.Koff_Receptor1_pos_2_Ligand3_pos_1*y(183)-L2*Kons.Kon_Receptor1_pos_3_Ligand2_pos_1*y(183)-Kons.Kon_Receptor1_pos_3_Ligand3_pos_1*EffCs.EffC_reverse_Receptor1_from1_to3_0_Ligand3_from1_to3_0*y(183)-Kons.Kon_Receptor1_pos_3_Ligand3_pos_2*EffCs.EffC_reverse_Receptor1_from1_to3_0_Ligand3_from2_to3_0*y(183)-L3*Kons.Kon_Receptor1_pos_3_Ligand3_pos_1*y(183)-L3*Kons.Kon_Receptor1_pos_3_Ligand3_pos_2*y(183)-L3*Kons.Kon_Receptor1_pos_3_Ligand3_pos_3*y(183)-Kons.Kon_Receptor1_pos_3_Ligand3_pos_2*EffCs.EffC_inline_Receptor1_from2_to3_0_Ligand3_from1_to2_0*y(183)-Kons.Kon_Receptor1_pos_3_Ligand3_pos_3*EffCs.EffC_inline_Receptor1_from2_to3_0_Ligand3_from1_to3_0*y(183);
dydt(184)=+L3*Kons.Kon_Receptor1_pos_1_Ligand3_pos_3*y(12)+L3*Kons.Kon_Receptor1_pos_2_Ligand3_pos_1*y(158)+L2*Kons.Kon_Receptor1_pos_3_Ligand2_pos_1*y(183)-Koffs.Koff_Receptor1_pos_1_Ligand3_pos_3*y(184)-Koffs.Koff_Receptor1_pos_2_Ligand3_pos_1*y(184)-Koffs.Koff_Receptor1_pos_3_Ligand2_pos_1*y(184);
dydt(185)=+Kons.Kon_Receptor1_pos_1_Ligand3_pos_3*EffCs.EffC_reverse_Receptor1_from1_to3_0_Ligand3_from1_to3_0*y(15)+L3*Kons.Kon_Receptor1_pos_2_Ligand3_pos_1*y(159)+Kons.Kon_Receptor1_pos_3_Ligand3_pos_1*EffCs.EffC_reverse_Receptor1_from1_to3_0_Ligand3_from1_to3_0*y(183)-Koffs.Koff_Receptor1_pos_1_Ligand3_pos_3*y(185)-Koffs.Koff_Receptor1_pos_2_Ligand3_pos_1*y(185)-Koffs.Koff_Receptor1_pos_3_Ligand3_pos_1*y(185);
dydt(186)=+Kons.Kon_Receptor1_pos_1_Ligand3_pos_3*EffCs.EffC_reverse_Receptor1_from1_to3_0_Ligand3_from2_to3_0*y(16)+L3*Kons.Kon_Receptor1_pos_2_Ligand3_pos_1*y(160)+Kons.Kon_Receptor1_pos_3_Ligand3_pos_2*EffCs.EffC_reverse_Receptor1_from1_to3_0_Ligand3_from2_to3_0*y(183)-Koffs.Koff_Receptor1_pos_1_Ligand3_pos_3*y(186)-Koffs.Koff_Receptor1_pos_2_Ligand3_pos_1*y(186)-Koffs.Koff_Receptor1_pos_3_Ligand3_pos_2*y(186);
dydt(187)=+L3*Kons.Kon_Receptor1_pos_1_Ligand3_pos_3*y(15)+L3*Kons.Kon_Receptor1_pos_2_Ligand3_pos_1*y(161)+L3*Kons.Kon_Receptor1_pos_3_Ligand3_pos_1*y(183)-Koffs.Koff_Receptor1_pos_1_Ligand3_pos_3*y(187)-Koffs.Koff_Receptor1_pos_2_Ligand3_pos_1*y(187)-Koffs.Koff_Receptor1_pos_3_Ligand3_pos_1*y(187);
dydt(188)=+L3*Kons.Kon_Receptor1_pos_1_Ligand3_pos_3*y(16)+L3*Kons.Kon_Receptor1_pos_2_Ligand3_pos_1*y(162)+L3*Kons.Kon_Receptor1_pos_3_Ligand3_pos_2*y(183)-Koffs.Koff_Receptor1_pos_1_Ligand3_pos_3*y(188)-Koffs.Koff_Receptor1_pos_2_Ligand3_pos_1*y(188)-Koffs.Koff_Receptor1_pos_3_Ligand3_pos_2*y(188);
dydt(189)=+L3*Kons.Kon_Receptor1_pos_1_Ligand3_pos_3*y(17)+L3*Kons.Kon_Receptor1_pos_2_Ligand3_pos_1*y(163)+L3*Kons.Kon_Receptor1_pos_3_Ligand3_pos_3*y(183)-Koffs.Koff_Receptor1_pos_1_Ligand3_pos_3*y(189)-Koffs.Koff_Receptor1_pos_2_Ligand3_pos_1*y(189)-Koffs.Koff_Receptor1_pos_3_Ligand3_pos_3*y(189);
dydt(190)=+L3*Kons.Kon_Receptor1_pos_1_Ligand3_pos_3*y(18)+L3*Kons.Kon_Receptor1_pos_2_Ligand3_pos_2*y(157)+Koffs.Koff_Receptor1_pos_3_Ligand2_pos_1*y(191)+Koffs.Koff_Receptor1_pos_3_Ligand3_pos_1*y(192)+Koffs.Koff_Receptor1_pos_3_Ligand3_pos_2*y(193)+Koffs.Koff_Receptor1_pos_3_Ligand3_pos_1*y(194)+Koffs.Koff_Receptor1_pos_3_Ligand3_pos_2*y(195)+Koffs.Koff_Receptor1_pos_3_Ligand3_pos_3*y(196)+Koffs.Koff_Receptor1_pos_3_Ligand3_pos_1*y(218)+Koffs.Koff_Receptor1_pos_3_Ligand3_pos_3*y(219)-Koffs.Koff_Receptor1_pos_1_Ligand3_pos_3*y(190)-Koffs.Koff_Receptor1_pos_2_Ligand3_pos_2*y(190)-L2*Kons.Kon_Receptor1_pos_3_Ligand2_pos_1*y(190)-Kons.Kon_Receptor1_pos_3_Ligand3_pos_1*EffCs.EffC_reverse_Receptor1_from1_to3_0_Ligand3_from1_to3_0*y(190)-Kons.Kon_Receptor1_pos_3_Ligand3_pos_2*EffCs.EffC_reverse_Receptor1_from1_to3_0_Ligand3_from2_to3_0*y(190)-L3*Kons.Kon_Receptor1_pos_3_Ligand3_pos_1*y(190)-L3*Kons.Kon_Receptor1_pos_3_Ligand3_pos_2*y(190)-L3*Kons.Kon_Receptor1_pos_3_Ligand3_pos_3*y(190)-Kons.Kon_Receptor1_pos_3_Ligand3_pos_1*EffCs.EffC_reverse_Receptor1_from2_to3_0_Ligand3_from1_to2_0*y(190)-Kons.Kon_Receptor1_pos_3_Ligand3_pos_3*EffCs.EffC_inline_Receptor1_from2_to3_0_Ligand3_from2_to3_0*y(190);
dydt(191)=+L3*Kons.Kon_Receptor1_pos_1_Ligand3_pos_3*y(19)+L3*Kons.Kon_Receptor1_pos_2_Ligand3_pos_2*y(158)+L2*Kons.Kon_Receptor1_pos_3_Ligand2_pos_1*y(190)-Koffs.Koff_Receptor1_pos_1_Ligand3_pos_3*y(191)-Koffs.Koff_Receptor1_pos_2_Ligand3_pos_2*y(191)-Koffs.Koff_Receptor1_pos_3_Ligand2_pos_1*y(191);
dydt(192)=+Kons.Kon_Receptor1_pos_1_Ligand3_pos_3*EffCs.EffC_reverse_Receptor1_from1_to3_0_Ligand3_from1_to3_0*y(22)+L3*Kons.Kon_Receptor1_pos_2_Ligand3_pos_2*y(159)+Kons.Kon_Receptor1_pos_3_Ligand3_pos_1*EffCs.EffC_reverse_Receptor1_from1_to3_0_Ligand3_from1_to3_0*y(190)-Koffs.Koff_Receptor1_pos_1_Ligand3_pos_3*y(192)-Koffs.Koff_Receptor1_pos_2_Ligand3_pos_2*y(192)-Koffs.Koff_Receptor1_pos_3_Ligand3_pos_1*y(192);
dydt(193)=+Kons.Kon_Receptor1_pos_1_Ligand3_pos_3*EffCs.EffC_reverse_Receptor1_from1_to3_0_Ligand3_from2_to3_0*y(23)+L3*Kons.Kon_Receptor1_pos_2_Ligand3_pos_2*y(160)+Kons.Kon_Receptor1_pos_3_Ligand3_pos_2*EffCs.EffC_reverse_Receptor1_from1_to3_0_Ligand3_from2_to3_0*y(190)-Koffs.Koff_Receptor1_pos_1_Ligand3_pos_3*y(193)-Koffs.Koff_Receptor1_pos_2_Ligand3_pos_2*y(193)-Koffs.Koff_Receptor1_pos_3_Ligand3_pos_2*y(193);
dydt(194)=+L3*Kons.Kon_Receptor1_pos_1_Ligand3_pos_3*y(22)+L3*Kons.Kon_Receptor1_pos_2_Ligand3_pos_2*y(161)+L3*Kons.Kon_Receptor1_pos_3_Ligand3_pos_1*y(190)-Koffs.Koff_Receptor1_pos_1_Ligand3_pos_3*y(194)-Koffs.Koff_Receptor1_pos_2_Ligand3_pos_2*y(194)-Koffs.Koff_Receptor1_pos_3_Ligand3_pos_1*y(194);
dydt(195)=+L3*Kons.Kon_Receptor1_pos_1_Ligand3_pos_3*y(23)+L3*Kons.Kon_Receptor1_pos_2_Ligand3_pos_2*y(162)+L3*Kons.Kon_Receptor1_pos_3_Ligand3_pos_2*y(190)-Koffs.Koff_Receptor1_pos_1_Ligand3_pos_3*y(195)-Koffs.Koff_Receptor1_pos_2_Ligand3_pos_2*y(195)-Koffs.Koff_Receptor1_pos_3_Ligand3_pos_2*y(195);
dydt(196)=+L3*Kons.Kon_Receptor1_pos_1_Ligand3_pos_3*y(24)+L3*Kons.Kon_Receptor1_pos_2_Ligand3_pos_2*y(163)+L3*Kons.Kon_Receptor1_pos_3_Ligand3_pos_3*y(190)-Koffs.Koff_Receptor1_pos_1_Ligand3_pos_3*y(196)-Koffs.Koff_Receptor1_pos_2_Ligand3_pos_2*y(196)-Koffs.Koff_Receptor1_pos_3_Ligand3_pos_3*y(196);
dydt(197)=+L3*Kons.Kon_Receptor1_pos_1_Ligand3_pos_3*y(25)+L3*Kons.Kon_Receptor1_pos_2_Ligand3_pos_3*y(157)+Koffs.Koff_Receptor1_pos_3_Ligand2_pos_1*y(198)+Koffs.Koff_Receptor1_pos_3_Ligand3_pos_1*y(199)+Koffs.Koff_Receptor1_pos_3_Ligand3_pos_2*y(200)+Koffs.Koff_Receptor1_pos_3_Ligand3_pos_1*y(201)+Koffs.Koff_Receptor1_pos_3_Ligand3_pos_2*y(202)+Koffs.Koff_Receptor1_pos_3_Ligand3_pos_3*y(203)+Koffs.Koff_Receptor1_pos_3_Ligand3_pos_1*y(220)+Koffs.Koff_Receptor1_pos_3_Ligand3_pos_2*y(221)-Koffs.Koff_Receptor1_pos_1_Ligand3_pos_3*y(197)-Koffs.Koff_Receptor1_pos_2_Ligand3_pos_3*y(197)-L2*Kons.Kon_Receptor1_pos_3_Ligand2_pos_1*y(197)-Kons.Kon_Receptor1_pos_3_Ligand3_pos_1*EffCs.EffC_reverse_Receptor1_from1_to3_0_Ligand3_from1_to3_0*y(197)-Kons.Kon_Receptor1_pos_3_Ligand3_pos_2*EffCs.EffC_reverse_Receptor1_from1_to3_0_Ligand3_from2_to3_0*y(197)-L3*Kons.Kon_Receptor1_pos_3_Ligand3_pos_1*y(197)-L3*Kons.Kon_Receptor1_pos_3_Ligand3_pos_2*y(197)-L3*Kons.Kon_Receptor1_pos_3_Ligand3_pos_3*y(197)-Kons.Kon_Receptor1_pos_3_Ligand3_pos_1*EffCs.EffC_reverse_Receptor1_from2_to3_0_Ligand3_from1_to3_0*y(197)-Kons.Kon_Receptor1_pos_3_Ligand3_pos_2*EffCs.EffC_reverse_Receptor1_from2_to3_0_Ligand3_from2_to3_0*y(197);
dydt(198)=+L3*Kons.Kon_Receptor1_pos_1_Ligand3_pos_3*y(26)+L3*Kons.Kon_Receptor1_pos_2_Ligand3_pos_3*y(158)+L2*Kons.Kon_Receptor1_pos_3_Ligand2_pos_1*y(197)-Koffs.Koff_Receptor1_pos_1_Ligand3_pos_3*y(198)-Koffs.Koff_Receptor1_pos_2_Ligand3_pos_3*y(198)-Koffs.Koff_Receptor1_pos_3_Ligand2_pos_1*y(198);
dydt(199)=+Kons.Kon_Receptor1_pos_1_Ligand3_pos_3*EffCs.EffC_reverse_Receptor1_from1_to3_0_Ligand3_from1_to3_0*y(29)+L3*Kons.Kon_Receptor1_pos_2_Ligand3_pos_3*y(159)+Kons.Kon_Receptor1_pos_3_Ligand3_pos_1*EffCs.EffC_reverse_Receptor1_from1_to3_0_Ligand3_from1_to3_0*y(197)-Koffs.Koff_Receptor1_pos_1_Ligand3_pos_3*y(199)-Koffs.Koff_Receptor1_pos_2_Ligand3_pos_3*y(199)-Koffs.Koff_Receptor1_pos_3_Ligand3_pos_1*y(199);
dydt(200)=+Kons.Kon_Receptor1_pos_1_Ligand3_pos_3*EffCs.EffC_reverse_Receptor1_from1_to3_0_Ligand3_from2_to3_0*y(30)+L3*Kons.Kon_Receptor1_pos_2_Ligand3_pos_3*y(160)+Kons.Kon_Receptor1_pos_3_Ligand3_pos_2*EffCs.EffC_reverse_Receptor1_from1_to3_0_Ligand3_from2_to3_0*y(197)-Koffs.Koff_Receptor1_pos_1_Ligand3_pos_3*y(200)-Koffs.Koff_Receptor1_pos_2_Ligand3_pos_3*y(200)-Koffs.Koff_Receptor1_pos_3_Ligand3_pos_2*y(200);
dydt(201)=+L3*Kons.Kon_Receptor1_pos_1_Ligand3_pos_3*y(29)+L3*Kons.Kon_Receptor1_pos_2_Ligand3_pos_3*y(161)+L3*Kons.Kon_Receptor1_pos_3_Ligand3_pos_1*y(197)-Koffs.Koff_Receptor1_pos_1_Ligand3_pos_3*y(201)-Koffs.Koff_Receptor1_pos_2_Ligand3_pos_3*y(201)-Koffs.Koff_Receptor1_pos_3_Ligand3_pos_1*y(201);
dydt(202)=+L3*Kons.Kon_Receptor1_pos_1_Ligand3_pos_3*y(30)+L3*Kons.Kon_Receptor1_pos_2_Ligand3_pos_3*y(162)+L3*Kons.Kon_Receptor1_pos_3_Ligand3_pos_2*y(197)-Koffs.Koff_Receptor1_pos_1_Ligand3_pos_3*y(202)-Koffs.Koff_Receptor1_pos_2_Ligand3_pos_3*y(202)-Koffs.Koff_Receptor1_pos_3_Ligand3_pos_2*y(202);
dydt(203)=+L3*Kons.Kon_Receptor1_pos_1_Ligand3_pos_3*y(31)+L3*Kons.Kon_Receptor1_pos_2_Ligand3_pos_3*y(163)+L3*Kons.Kon_Receptor1_pos_3_Ligand3_pos_3*y(197)-Koffs.Koff_Receptor1_pos_1_Ligand3_pos_3*y(203)-Koffs.Koff_Receptor1_pos_2_Ligand3_pos_3*y(203)-Koffs.Koff_Receptor1_pos_3_Ligand3_pos_3*y(203);
dydt(204)=+L3*Kons.Kon_Receptor1_pos_1_Ligand3_pos_1*y(13)+Kons.Kon_Receptor1_pos_2_Ligand3_pos_1*EffCs.EffC_inline_Receptor1_from2_to3_0_Ligand3_from1_to2_0*y(68)+Kons.Kon_Receptor1_pos_3_Ligand3_pos_2*EffCs.EffC_inline_Receptor1_from2_to3_0_Ligand3_from1_to2_0*y(89)-Koffs.Koff_Receptor1_pos_1_Ligand3_pos_1*y(204)-Koffs.Koff_Receptor1_pos_2_Ligand3_pos_1*y(204)-Koffs.Koff_Receptor1_pos_3_Ligand3_pos_2*y(204);
dydt(205)=+L3*Kons.Kon_Receptor1_pos_1_Ligand3_pos_1*y(14)+Kons.Kon_Receptor1_pos_2_Ligand3_pos_1*EffCs.EffC_inline_Receptor1_from2_to3_0_Ligand3_from1_to3_0*y(69)+Kons.Kon_Receptor1_pos_3_Ligand3_pos_3*EffCs.EffC_inline_Receptor1_from2_to3_0_Ligand3_from1_to3_0*y(89)-Koffs.Koff_Receptor1_pos_1_Ligand3_pos_1*y(205)-Koffs.Koff_Receptor1_pos_2_Ligand3_pos_1*y(205)-Koffs.Koff_Receptor1_pos_3_Ligand3_pos_3*y(205);
dydt(206)=+L3*Kons.Kon_Receptor1_pos_1_Ligand3_pos_1*y(20)+Kons.Kon_Receptor1_pos_2_Ligand3_pos_2*EffCs.EffC_reverse_Receptor1_from2_to3_0_Ligand3_from1_to2_0*y(67)+Kons.Kon_Receptor1_pos_3_Ligand3_pos_1*EffCs.EffC_reverse_Receptor1_from2_to3_0_Ligand3_from1_to2_0*y(96)-Koffs.Koff_Receptor1_pos_1_Ligand3_pos_1*y(206)-Koffs.Koff_Receptor1_pos_2_Ligand3_pos_2*y(206)-Koffs.Koff_Receptor1_pos_3_Ligand3_pos_1*y(206);
dydt(207)=+L3*Kons.Kon_Receptor1_pos_1_Ligand3_pos_1*y(21)+Kons.Kon_Receptor1_pos_2_Ligand3_pos_2*EffCs.EffC_inline_Receptor1_from2_to3_0_Ligand3_from2_to3_0*y(69)+Kons.Kon_Receptor1_pos_3_Ligand3_pos_3*EffCs.EffC_inline_Receptor1_from2_to3_0_Ligand3_from2_to3_0*y(96)-Koffs.Koff_Receptor1_pos_1_Ligand3_pos_1*y(207)-Koffs.Koff_Receptor1_pos_2_Ligand3_pos_2*y(207)-Koffs.Koff_Receptor1_pos_3_Ligand3_pos_3*y(207);
dydt(208)=+L3*Kons.Kon_Receptor1_pos_1_Ligand3_pos_1*y(27)+Kons.Kon_Receptor1_pos_2_Ligand3_pos_3*EffCs.EffC_reverse_Receptor1_from2_to3_0_Ligand3_from1_to3_0*y(67)+Kons.Kon_Receptor1_pos_3_Ligand3_pos_1*EffCs.EffC_reverse_Receptor1_from2_to3_0_Ligand3_from1_to3_0*y(103)-Koffs.Koff_Receptor1_pos_1_Ligand3_pos_1*y(208)-Koffs.Koff_Receptor1_pos_2_Ligand3_pos_3*y(208)-Koffs.Koff_Receptor1_pos_3_Ligand3_pos_1*y(208);
dydt(209)=+L3*Kons.Kon_Receptor1_pos_1_Ligand3_pos_1*y(28)+Kons.Kon_Receptor1_pos_2_Ligand3_pos_3*EffCs.EffC_reverse_Receptor1_from2_to3_0_Ligand3_from2_to3_0*y(68)+Kons.Kon_Receptor1_pos_3_Ligand3_pos_2*EffCs.EffC_reverse_Receptor1_from2_to3_0_Ligand3_from2_to3_0*y(103)-Koffs.Koff_Receptor1_pos_1_Ligand3_pos_1*y(209)-Koffs.Koff_Receptor1_pos_2_Ligand3_pos_3*y(209)-Koffs.Koff_Receptor1_pos_3_Ligand3_pos_2*y(209);
dydt(210)=+L3*Kons.Kon_Receptor1_pos_1_Ligand3_pos_2*y(13)+Kons.Kon_Receptor1_pos_2_Ligand3_pos_1*EffCs.EffC_inline_Receptor1_from2_to3_0_Ligand3_from1_to2_0*y(115)+Kons.Kon_Receptor1_pos_3_Ligand3_pos_2*EffCs.EffC_inline_Receptor1_from2_to3_0_Ligand3_from1_to2_0*y(136)-Koffs.Koff_Receptor1_pos_1_Ligand3_pos_2*y(210)-Koffs.Koff_Receptor1_pos_2_Ligand3_pos_1*y(210)-Koffs.Koff_Receptor1_pos_3_Ligand3_pos_2*y(210);
dydt(211)=+L3*Kons.Kon_Receptor1_pos_1_Ligand3_pos_2*y(14)+Kons.Kon_Receptor1_pos_2_Ligand3_pos_1*EffCs.EffC_inline_Receptor1_from2_to3_0_Ligand3_from1_to3_0*y(116)+Kons.Kon_Receptor1_pos_3_Ligand3_pos_3*EffCs.EffC_inline_Receptor1_from2_to3_0_Ligand3_from1_to3_0*y(136)-Koffs.Koff_Receptor1_pos_1_Ligand3_pos_2*y(211)-Koffs.Koff_Receptor1_pos_2_Ligand3_pos_1*y(211)-Koffs.Koff_Receptor1_pos_3_Ligand3_pos_3*y(211);
dydt(212)=+L3*Kons.Kon_Receptor1_pos_1_Ligand3_pos_2*y(20)+Kons.Kon_Receptor1_pos_2_Ligand3_pos_2*EffCs.EffC_reverse_Receptor1_from2_to3_0_Ligand3_from1_to2_0*y(114)+Kons.Kon_Receptor1_pos_3_Ligand3_pos_1*EffCs.EffC_reverse_Receptor1_from2_to3_0_Ligand3_from1_to2_0*y(143)-Koffs.Koff_Receptor1_pos_1_Ligand3_pos_2*y(212)-Koffs.Koff_Receptor1_pos_2_Ligand3_pos_2*y(212)-Koffs.Koff_Receptor1_pos_3_Ligand3_pos_1*y(212);
dydt(213)=+L3*Kons.Kon_Receptor1_pos_1_Ligand3_pos_2*y(21)+Kons.Kon_Receptor1_pos_2_Ligand3_pos_2*EffCs.EffC_inline_Receptor1_from2_to3_0_Ligand3_from2_to3_0*y(116)+Kons.Kon_Receptor1_pos_3_Ligand3_pos_3*EffCs.EffC_inline_Receptor1_from2_to3_0_Ligand3_from2_to3_0*y(143)-Koffs.Koff_Receptor1_pos_1_Ligand3_pos_2*y(213)-Koffs.Koff_Receptor1_pos_2_Ligand3_pos_2*y(213)-Koffs.Koff_Receptor1_pos_3_Ligand3_pos_3*y(213);
dydt(214)=+L3*Kons.Kon_Receptor1_pos_1_Ligand3_pos_2*y(27)+Kons.Kon_Receptor1_pos_2_Ligand3_pos_3*EffCs.EffC_reverse_Receptor1_from2_to3_0_Ligand3_from1_to3_0*y(114)+Kons.Kon_Receptor1_pos_3_Ligand3_pos_1*EffCs.EffC_reverse_Receptor1_from2_to3_0_Ligand3_from1_to3_0*y(150)-Koffs.Koff_Receptor1_pos_1_Ligand3_pos_2*y(214)-Koffs.Koff_Receptor1_pos_2_Ligand3_pos_3*y(214)-Koffs.Koff_Receptor1_pos_3_Ligand3_pos_1*y(214);
dydt(215)=+L3*Kons.Kon_Receptor1_pos_1_Ligand3_pos_2*y(28)+Kons.Kon_Receptor1_pos_2_Ligand3_pos_3*EffCs.EffC_reverse_Receptor1_from2_to3_0_Ligand3_from2_to3_0*y(115)+Kons.Kon_Receptor1_pos_3_Ligand3_pos_2*EffCs.EffC_reverse_Receptor1_from2_to3_0_Ligand3_from2_to3_0*y(150)-Koffs.Koff_Receptor1_pos_1_Ligand3_pos_2*y(215)-Koffs.Koff_Receptor1_pos_2_Ligand3_pos_3*y(215)-Koffs.Koff_Receptor1_pos_3_Ligand3_pos_2*y(215);
dydt(216)=+L3*Kons.Kon_Receptor1_pos_1_Ligand3_pos_3*y(13)+Kons.Kon_Receptor1_pos_2_Ligand3_pos_1*EffCs.EffC_inline_Receptor1_from2_to3_0_Ligand3_from1_to2_0*y(162)+Kons.Kon_Receptor1_pos_3_Ligand3_pos_2*EffCs.EffC_inline_Receptor1_from2_to3_0_Ligand3_from1_to2_0*y(183)-Koffs.Koff_Receptor1_pos_1_Ligand3_pos_3*y(216)-Koffs.Koff_Receptor1_pos_2_Ligand3_pos_1*y(216)-Koffs.Koff_Receptor1_pos_3_Ligand3_pos_2*y(216);
dydt(217)=+L3*Kons.Kon_Receptor1_pos_1_Ligand3_pos_3*y(14)+Kons.Kon_Receptor1_pos_2_Ligand3_pos_1*EffCs.EffC_inline_Receptor1_from2_to3_0_Ligand3_from1_to3_0*y(163)+Kons.Kon_Receptor1_pos_3_Ligand3_pos_3*EffCs.EffC_inline_Receptor1_from2_to3_0_Ligand3_from1_to3_0*y(183)-Koffs.Koff_Receptor1_pos_1_Ligand3_pos_3*y(217)-Koffs.Koff_Receptor1_pos_2_Ligand3_pos_1*y(217)-Koffs.Koff_Receptor1_pos_3_Ligand3_pos_3*y(217);
dydt(218)=+L3*Kons.Kon_Receptor1_pos_1_Ligand3_pos_3*y(20)+Kons.Kon_Receptor1_pos_2_Ligand3_pos_2*EffCs.EffC_reverse_Receptor1_from2_to3_0_Ligand3_from1_to2_0*y(161)+Kons.Kon_Receptor1_pos_3_Ligand3_pos_1*EffCs.EffC_reverse_Receptor1_from2_to3_0_Ligand3_from1_to2_0*y(190)-Koffs.Koff_Receptor1_pos_1_Ligand3_pos_3*y(218)-Koffs.Koff_Receptor1_pos_2_Ligand3_pos_2*y(218)-Koffs.Koff_Receptor1_pos_3_Ligand3_pos_1*y(218);
dydt(219)=+L3*Kons.Kon_Receptor1_pos_1_Ligand3_pos_3*y(21)+Kons.Kon_Receptor1_pos_2_Ligand3_pos_2*EffCs.EffC_inline_Receptor1_from2_to3_0_Ligand3_from2_to3_0*y(163)+Kons.Kon_Receptor1_pos_3_Ligand3_pos_3*EffCs.EffC_inline_Receptor1_from2_to3_0_Ligand3_from2_to3_0*y(190)-Koffs.Koff_Receptor1_pos_1_Ligand3_pos_3*y(219)-Koffs.Koff_Receptor1_pos_2_Ligand3_pos_2*y(219)-Koffs.Koff_Receptor1_pos_3_Ligand3_pos_3*y(219);
dydt(220)=+L3*Kons.Kon_Receptor1_pos_1_Ligand3_pos_3*y(27)+Kons.Kon_Receptor1_pos_2_Ligand3_pos_3*EffCs.EffC_reverse_Receptor1_from2_to3_0_Ligand3_from1_to3_0*y(161)+Kons.Kon_Receptor1_pos_3_Ligand3_pos_1*EffCs.EffC_reverse_Receptor1_from2_to3_0_Ligand3_from1_to3_0*y(197)-Koffs.Koff_Receptor1_pos_1_Ligand3_pos_3*y(220)-Koffs.Koff_Receptor1_pos_2_Ligand3_pos_3*y(220)-Koffs.Koff_Receptor1_pos_3_Ligand3_pos_1*y(220);
dydt(221)=+L3*Kons.Kon_Receptor1_pos_1_Ligand3_pos_3*y(28)+Kons.Kon_Receptor1_pos_2_Ligand3_pos_3*EffCs.EffC_reverse_Receptor1_from2_to3_0_Ligand3_from2_to3_0*y(162)+Kons.Kon_Receptor1_pos_3_Ligand3_pos_2*EffCs.EffC_reverse_Receptor1_from2_to3_0_Ligand3_from2_to3_0*y(197)-Koffs.Koff_Receptor1_pos_1_Ligand3_pos_3*y(221)-Koffs.Koff_Receptor1_pos_2_Ligand3_pos_3*y(221)-Koffs.Koff_Receptor1_pos_3_Ligand3_pos_2*y(221);
end
