# Supplementary material for: MVsim is a toolset for quantifying and designing multivalent interactions
Source: Nat Commun. 2022 Sep 6;13:5029. doi: 10.1038/s41467-022-32496-6 (PMC9448752; doi:10.1038/s41467-022-32496-6)
Supplement: Supplementary file 6 — Source Data [file 41467_2022_32496_MOESM6_ESM.xlsx]

## Sheet: Experimental Data for Fig. 3c
Cycle: 5 MBP-L-111 2000 nM_X			Cycle: 6 MBP-L-111 1000 nM_X			Cycle: 8 MBP-L-111 250 nM_X			Cycle: 9 MBP-L-111 62.5 nM_X			Cycle: 10 MBP-L-111 15.6 nM_X			Cycle: 11 MBP-L-111 3.9 nM_X			Cycle: 14 MBP-L-111 0.98 nM_X
Time (s)	RU		Time (s)	RU		Time (s)	RU		Time (s)	RU		Time (s)	RU		Time (s)	RU		Time (s)	RU
-59.985	-0.00511682		-59.986	0.0023495		-59.986	-0.0576862		-59.986	0.0113751		-59.986	2.25306e-05		-59.986	0.0172116		-59.986	0.053291
-59.96	-0.00945222		-59.961	-0.0021584		-59.961	-0.0621941		-59.961	0.00686717		-59.961	-0.00448537		-59.961	0.0215309		-59.961	0.0487831
-59.935	-0.00963974		-59.936	-0.00235367		-59.936	-0.0623894		-59.936	0.00667191		-59.936	-0.00468063		-59.936	0.0105553		-59.936	0.0485878
-59.91	-0.00962412		-59.911	-0.00235367		-59.911	-0.0623894		-59.911	0.00667191		-59.911	-0.00468063		-59.911	0.0105553		-59.911	0.0485878
-59.885	-0.00984848		-59.886	-0.00196457		-59.886	-0.0620003		-59.886	0.00628281		-59.886	-0.00429153		-59.886	0.0109444		-59.886	0.0489769
-59.86	-0.0145226		-59.861	0.00252914		-59.861	-0.0575066		-59.861	0.0115547		-59.861	0.000202179		-59.861	0.0154381		-59.861	0.0534706
-59.835	-0.0145226		-59.836	0.00252914		-59.836	-0.0575066		-59.836	0.0115547		-59.836	0.000202179		-59.836	0.0154381		-59.836	0.0526924
-59.81	-0.0147396		-59.811	0.00252914		-59.811	-0.0582848		-59.811	0.0115547		-59.811	0.000202179		-59.811	0.0154381		-59.811	0.043705
-59.785	-0.0197239		-59.786	-0.00287986		-59.786	-0.0726812		-59.786	0.00614572		-59.786	-0.00520682		-59.786	0.0100291		-59.786	0.038296
-59.76	-0.0147301		-59.761	0.0113003		-59.761	-0.0674884		-59.761	0.0113385		-59.761	-0.000792265		-59.761	0.0152218		-59.761	0.0434887
-59.735	-0.0145226		-59.736	0.00252914		-59.736	-0.0672722		-59.736	0.0115547		-59.736	-0.00956345		-59.736	0.0154381		-59.736	0.043705
-59.71	-0.0145226		-59.711	0.00252914		-59.711	-0.0672722		-59.711	0.0115547		-59.711	-0.00956345		-59.711	0.0154381		-59.711	0.043705
-59.685	-0.0145226		-59.686	0.00252914		-59.686	-0.0575066		-59.686	0.0115547		-59.686	-0.00956345		-59.686	0.0154381		-59.686	0.0534706
-59.66	-0.0147099		-59.661	0.00252914		-59.661	-0.0575066		-59.661	0.0115547		-59.661	-0.00956345		-59.661	0.0154381		-59.661	0.0534706
-59.635	-0.0199955		-59.636	-0.00215769		-59.636	-0.0621934		-59.636	0.00686789		-59.636	-0.00253153		-59.636	0.0107512		-59.636	0.0487838
-59.61	-0.0194054		-59.611	-0.00235367		-59.611	-0.0623894		-59.611	0.00589371		-59.611	-0.00272751		-59.611	0.00977707		-59.611	0.0485878
-59.585	-0.0194054		-59.586	-0.00235367		-59.586	-0.0623894		-59.586	-0.00309372		-59.586	-0.00272751		-59.586	0.000789642		-59.586	0.0485878
-59.56	-0.0194054		-59.561	-0.00313187		-59.561	-0.0623894		-59.561	-0.00309372		-59.561	-0.00350571		-59.561	0.000789642		-59.561	0.0485878
-59.535	-0.0193716		-59.536	-0.0121193		-59.536	-0.0623894		-59.536	-0.00309372		-59.536	-0.0124931		-59.536	0.000789642		-59.536	0.0478096
-59.51	-0.0181915		-59.511	-0.0112766		-59.511	-0.0615467		-59.511	-0.00225103		-59.511	-0.0116504		-59.511	0.00163233		-59.511	0.0396649
-59.485	-0.00950158		-59.486	-0.00202596		-59.486	-0.052296		-59.486	0.00699961		-59.486	-0.0023998		-59.486	0.010883		-59.486	0.0489155
-59.46	-0.0138378		-59.461	-0.00676727		-59.461	-0.0570374		-59.461	0.0022583		-59.461	-0.00714111		-59.461	0.0159073		-59.461	0.0441742
-59.435	-0.00866318		-59.436	-0.00137711		-59.436	-0.0516472		-59.436	0.00764847		-59.436	-0.00175095		-59.436	0.0212975		-59.436	0.0495644
-59.41	-0.00960159		-59.411	-0.00137711		-59.411	-0.0516472		-59.411	0.00764847		-59.411	-0.00175095		-59.411	0.0212975		-59.411	0.0495644
-59.385	-0.0203819		-59.386	-0.00137711		-59.386	-0.0524254		-59.386	0.0166359		-59.386	-0.00175095		-59.386	0.0212975		-59.386	0.0495644
-59.36	-0.0203819		-59.361	0.0074501		-59.361	-0.0614128		-59.361	0.00764847		-59.361	-0.00175095		-59.361	0.0212975		-59.361	0.0495644
-59.335	-0.0203819		-59.336	-0.00333023		-59.336	-0.0614128		-59.336	0.00764847		-59.336	-0.00175095		-59.336	0.0212975		-59.336	0.05933
-59.31	-0.0203669		-59.311	-0.00333023		-59.311	-0.0614128		-59.311	0.00764847		-59.311	-0.00252914		-59.311	0.0205193		-59.311	0.05933
-59.285	-0.0200601		-59.286	-0.00295663		-59.286	-0.0610392		-59.286	0.00802207		-59.286	-0.011143		-59.286	0.0119054		-59.286	0.0597036
-59.26	-0.0213058		-59.261	-0.00425196		-59.261	-0.0623345		-59.261	0.00672674		-59.261	-0.0124383		-59.261	0.0106101		-59.261	0.0574698
-59.235	-0.0115929		-59.236	-0.00430679		-59.236	-0.0623894		-59.236	0.00667191		-59.236	-0.0124931		-59.236	0.0105553		-59.236	0.0466347
-59.21	-0.0117881		-59.211	-0.00430679		-59.211	-0.0623894		-59.211	0.00667191		-59.211	-0.0124931		-59.211	0.0105553		-59.211	0.0466347
-59.185	-0.0164757		-59.186	-0.00918961		-59.186	-0.0672722		-59.186	0.00178909		-59.186	-0.0173759		-59.186	0.00567245		-59.186	0.0417519
-59.16	-0.0164757		-59.161	-0.00918961		-59.161	-0.0672722		-59.161	0.000850677		-59.161	-0.0173759		-59.161	0.00567245		-59.161	0.0417519
-59.135	-0.0164601		-59.136	-0.00918961		-59.136	-0.0672722		-59.136	-0.00992966		-59.136	-0.0173759		-59.136	0.00567245		-59.136	0.0417519
-59.11	-0.0166851		-59.111	-0.00880051		-59.111	-0.0668831		-59.111	-0.00954056		-59.111	-0.0169868		-59.111	0.00528336		-59.111	0.042141
-59.085	-0.0213436		-59.086	-0.00430679		-59.086	-0.0623894		-59.086	-0.00504684		-59.086	-0.0124931		-59.086	0.000789642		-59.086	0.0466347
-59.06	-0.0208113		-59.061	-0.00471151		-59.061	-0.0522503		-59.061	-0.00467336		-59.061	-0.0128978		-59.061	0.00116313		-59.061	0.0470082
-59.035	-0.0166482		-59.036	-0.00936925		-59.036	-0.0479206		-59.036	-0.00034368		-59.036	-0.0175556		-59.036	0.00549281		-59.036	0.0513378
-59.01	-0.0164757		-59.011	-0.00918961		-59.011	-0.0477409		-59.011	-0.000164032		-59.011	-0.00761032		-59.011	0.00567245		-59.011	0.0515175
-58.985	-0.0164757		-58.986	-0.00918961		-58.986	-0.0477409		-58.986	-0.000164032		-58.986	-0.00761032		-58.986	0.0154381		-58.986	0.0507393
-58.96	-0.0166631		-58.961	-0.00918961		-58.961	-0.0485191		-58.961	0.00960159		-58.961	-0.00761032		-58.961	0.0154381		-58.961	0.0515175
-58.935	-0.0211548		-58.936	-0.00411081		-58.936	-0.0621934		-58.936	0.00491476		-58.936	-0.0122972		-58.936	0.0107512		-58.936	0.0468307
-58.91	-0.0207897		-58.911	-0.00391769		-58.911	-0.0620003		-58.911	0.00432968		-58.911	-0.012104		-58.911	0.0101662		-58.911	0.0470238
-58.885	-0.0164757		-58.886	0.000576019		-58.886	-0.0575066		-58.886	-0.000164032		-58.886	-0.00761032		-58.886	0.00567245		-58.886	0.0515175
-58.86	-0.0164608		-58.861	0.000576019		-58.861	-0.0575066		-58.861	-0.000164032		-58.861	-0.00761032		-58.861	0.00567245		-58.861	0.0515175
-58.835	-0.015929		-58.836	0.000949621		-58.836	-0.057133		-58.836	0.00020957		-58.836	-0.00723672		-58.836	0.00604606		-58.836	0.0518911
-58.81	-0.0117658		-58.811	0.00450039		-58.811	-0.052804		-58.811	0.00453854		-58.811	-0.00290775		-58.811	0.010375		-58.811	0.0554419
-58.785	-0.0115929		-58.786	-0.00430679		-58.786	-0.0526237		-58.786	0.00471878		-58.786	-0.00366592		-58.786	0.0105553		-58.786	0.0466347
-58.76	-0.00182724		-58.761	-0.00430679		-58.761	-0.0526237		-58.761	0.00471878		-58.761	-0.0144463		-58.761	0.0105553		-58.761	0.0466347
-58.735	-0.00182724		-58.736	-0.00430679		-58.736	-0.0526237		-58.736	0.00471878		-58.736	-0.0144463		-58.736	0.0105553		-58.736	0.0466347
-58.71	-0.00181162		-58.711	-0.00430679		-58.711	-0.0526237		-58.711	0.00394058		-58.711	-0.0144463		-58.711	0.00977707		-58.711	0.0466347
-58.685	-0.00223196		-58.686	-0.00391769		-58.686	-0.0530128		-58.686	-0.00465775		-58.686	-0.0140572		-58.686	0.00117874		-58.686	0.0470238
-58.66	-0.0115929		-58.661	0.00545883		-58.661	-0.0623894		-58.661	-0.00504684		-58.661	-0.0144463		-58.661	0.0105553		-58.661	0.0466347
-58.635	-0.0115929		-58.636	0.00545883		-58.636	-0.0623894		-58.636	-0.00504684		-58.636	-0.00468063		-58.636	0.0105553		-58.636	0.0466347
-58.61	-0.0115929		-58.611	0.00545883		-58.611	-0.0623894		-58.611	-0.00504684		-58.611	-0.00468063		-58.611	0.0105553		-58.611	0.0466347
-58.585	-0.0117803		-58.586	0.00545883		-58.586	-0.0623894		-58.586	-0.00504684		-58.586	-0.00468063		-58.586	0.0105553		-58.586	0.0466347
-58.56	-0.0162876		-58.561	0.000771999		-58.561	-0.0670762		-58.561	-0.00973368		-58.561	-0.00936747		-58.561	0.00586843		-58.561	0.0419478
-58.535	-0.0164757		-58.536	-0.000202179		-58.536	-0.0672722		-58.536	-0.00992966		-58.536	-0.00956345		-58.536	0.00567245		-58.536	0.0515175
-58.51	-0.0164757		-58.511	-0.00918961		-58.511	-0.0672722		-58.511	-0.00992966		-58.511	-0.0103416		-58.511	0.00567245		-58.511	0.0515175
-58.485	-0.0164608		-58.486	-0.00918961		-58.486	-0.0672722		-58.486	-0.0107079		-58.486	-0.0193291		-58.486	0.00567245		-58.486	0.0507393
-58.46	-0.0159135		-58.461	-0.008816		-58.461	-0.0668986		-58.461	-0.0193217		-58.461	-0.0189555		-58.461	0.00604606		-58.461	0.0421255
-58.435	-0.0111965		-58.436	-0.00409794		-58.436	-0.0629587		-58.436	-0.0146036		-58.436	-0.0142374		-58.436	0.0107641		-58.436	0.0468435
-58.41	-0.00671005		-58.411	0.000576019		-58.411	-0.0672722		-58.411	-0.00992966		-58.411	-0.00956345		-58.411	0.0146599		-58.411	0.0515175
-58.385	-0.00671005		-58.386	0.000576019		-58.386	-0.0672722		-58.386	-0.00992966		-58.386	-0.00956345		-58.386	0.00567245		-58.386	0.0515175
-58.36	-0.00671005		-58.361	0.000576019		-58.361	-0.0672722		-58.361	-0.00992966		-58.361	-0.00956345		-58.361	0.00567245		-58.361	0.0515175
-58.335	-0.00671005		-58.336	0.000576019		-58.336	-0.0555534		-58.336	-0.00992966		-58.336	-0.00956345		-58.336	0.00567245		-58.336	0.0515175
-58.31	0.00305557		-58.311	0.000576019		-58.311	-0.0555534		-58.311	-0.00992966		-58.311	-0.00956345		-58.311	0.00567245		-58.311	0.0515175
-58.285	0.00305557		-58.286	0.0103416		-58.286	-0.0555534		-58.286	-0.00992966		-58.286	-0.00956345		-58.286	0.00567245		-58.286	0.0515175
-58.26	0.00286746		-58.261	0.0103416		-58.261	-0.0555534		-58.261	0.00178909		-58.261	-0.0103416		-58.261	0.00567245		-58.261	0.0515175
-58.235	-0.00162423		-58.236	0.0056541		-58.236	-0.060241		-58.236	-0.00289845		-58.236	-0.0240166		-58.236	0.000984907		-58.236	0.0468299
-58.21	-0.00125849		-58.211	0.00584793		-58.211	-0.0600471		-58.211	-0.00270462		-58.211	-0.0238228		-58.211	0.00117874		-58.211	0.0470238
-58.185	0.00305557		-58.186	0.0103416		-58.186	-0.0563316		-58.186	0.00101089		-58.186	-0.0193291		-58.186	0.00567245		-58.186	0.0515175
-58.16	0.00305557		-58.161	0.00956345		-58.161	-0.0653191		-58.161	-0.00797653		-58.161	-0.0193291		-58.161	0.00567245		-58.161	0.0507393
-58.135	0.00287461		-58.136	0.000576019		-58.136	-0.0653191		-58.136	-0.00797653		-58.136	-0.00956345		-58.136	0.00567245		-58.136	0.0515175
-58.11	-0.00128055		-58.111	-0.00393319		-58.111	-0.0698283		-58.111	-0.0124857		-58.111	-0.0140727		-58.111	0.00116324		-58.111	0.0470083
-58.085	0.00288308		-58.086	0.000396371		-58.086	-0.0654987		-58.086	-0.00815618		-58.086	-0.00974309		-58.086	0.00549281		-58.086	0.0513378
-58.06	0.00305557		-58.061	0.000576019		-58.061	-0.0653191		-58.061	-0.00797653		-58.061	-0.00956345		-58.061	0.00567245		-58.061	0.0515175
-58.035	0.0128212		-58.036	0.0122948		-58.036	-0.0653191		-58.036	-0.00797653		-58.036	-0.00956345		-58.036	0.0154381		-58.036	0.0515175
-58.01	0.0128368		-58.011	0.0122948		-58.011	-0.0653191		-58.011	-0.00797653		-58.011	-0.00956345		-58.011	0.0154381		-58.011	0.0515175
-57.985	0.0133899		-57.986	0.0126839		-57.986	-0.06493		-57.986	-0.00758743		-57.986	-0.00917435		-57.986	0.0158272		-57.986	0.0519066
-57.96	0.017704		-57.961	0.0171776		-57.961	-0.0604362		-57.961	-0.00309372		-57.961	-0.00468063		-57.961	0.0203209		-57.961	0.0564003
-57.935	0.017704		-57.936	0.0171776		-57.936	-0.0604362		-57.936	-0.00309372		-57.936	-0.00468063		-57.936	0.0203209		-57.936	0.0564003
-57.91	0.0175166		-57.911	0.0171776		-57.911	-0.0514488		-57.911	-0.00309372		-57.911	-0.00468063		-57.911	0.0203209		-57.911	0.0564003
-57.885	0.0130093		-57.886	0.0124907		-57.886	-0.0651231		-57.886	-0.00778055		-57.886	-0.0101457		-57.886	0.0156341		-57.886	0.0517135
-57.86	0.0128212		-57.861	0.0122948		-57.861	-0.0653191		-57.861	0.00178909		-57.861	-0.0193291		-57.861	0.0154381		-57.861	0.0515175
-57.835	0.0128212		-57.836	0.0122948		-57.836	-0.0653191		-57.836	0.00178909		-57.836	-0.0193291		-57.836	0.0154381		-57.836	0.0515175
-57.81	0.0128212		-57.811	0.0122948		-57.811	-0.0653191		-57.811	0.00178909		-57.811	-0.0193291		-57.811	0.0154381		-57.811	0.0515175
-57.785	0.0225868		-57.786	0.0122948		-57.786	-0.0653191		-57.786	0.00178909		-57.786	-0.0193291		-57.786	0.0154381		-57.786	0.0515175
-57.76	0.0225868		-57.761	0.0122948		-57.761	-0.0653191		-57.761	0.00178909		-57.761	-0.0193291		-57.761	0.0146599		-57.761	0.0515175
-57.735	0.0225868		-57.736	0.0220604		-57.736	-0.0653191		-57.736	0.00178909		-57.736	-0.0193291		-57.736	0.00567245		-57.736	0.0515175
-57.71	0.0226024		-57.711	0.0220604		-57.711	-0.0653191		-57.711	0.00178909		-57.711	-0.0193291		-57.711	0.00567245		-57.711	0.0632362
-57.685	0.0231712		-57.686	0.0224495		-57.686	-0.06493		-57.686	0.00217819		-57.686	-0.01894		-57.686	0.00606155		-57.686	0.0636253
-57.66	0.0278133		-57.661	0.0273168		-57.661	-0.0600626		-57.661	0.00704551		-57.661	-0.0140727		-57.661	0.0109289		-57.661	0.0684927
-57.635	0.0269308		-57.636	0.0257915		-57.636	-0.0608097		-57.636	0.00629842		-57.636	-0.00505412		-57.636	0.0101818		-57.636	0.0677456
-57.61	0.0231556		-57.611	0.0126839		-57.611	-0.06493		-57.611	0.00217819		-57.611	-0.00917435		-57.611	0.0158272		-57.611	0.0636253
-57.585	0.0274696		-57.586	0.0179558		-57.586	-0.0604362		-57.586	0.00589371		-57.586	-0.00468063		-57.586	0.0203209		-57.586	0.068119
-57.56	0.0272737		-57.561	0.026165		-57.561	-0.0604362		-57.561	-0.00309372		-57.561	-0.00468063		-57.561	0.0203209		-57.561	0.068119
-57.535	0.0225868		-57.536	0.0122948		-57.536	-0.0653191		-57.536	-0.00719833		-57.536	-0.0103416		-57.536	0.0154381		-57.536	0.0632362
-57.51	0.0343056		-57.511	0.0122948		-57.511	-0.0653191		-57.511	0.00101089		-57.511	-0.0193291		-57.511	0.0154381		-57.511	0.0632362
-57.485	0.0343056		-57.486	0.0220604		-57.486	-0.0653191		-57.486	-0.00797653		-57.486	-0.0193291		-57.486	0.0154381		-57.486	0.0632362
-57.46	0.0343056		-57.461	0.0220604		-57.461	-0.0662575		-57.461	-0.00797653		-57.461	-0.0193291		-57.461	0.0154381		-57.461	0.0632362
-57.435	0.0343056		-57.436	0.0220604		-57.436	-0.0672722		-57.436	-0.00797653		-57.436	-0.0193291		-57.436	0.0154381		-57.436	0.0632362
-57.41	0.0343056		-57.411	0.0220604		-57.411	-0.0672722		-57.411	-0.00797653		-57.411	-0.0193291		-57.411	0.0154381		-57.411	0.0632362
-57.385	0.0341175		-57.386	0.0220604		-57.386	-0.0672722		-57.386	-0.00797653		-57.386	-0.0193291		-57.386	0.0154381		-57.386	0.0730019
-57.36	0.0296103		-57.361	0.0173728		-57.361	-0.0719597		-57.361	-0.0126641		-57.361	-0.0240166		-57.361	0.0107505		-57.361	0.0683143
-57.335	0.0294228		-57.336	0.0163994		-57.336	-0.072155		-57.336	-0.0128593		-57.336	-0.0242119		-57.336	0.0105553		-57.336	0.0673409
-57.31	0.0294228		-57.311	0.00741196		-57.311	-0.072155		-57.311	-0.0128593		-57.311	-0.0144463		-57.311	0.0105553		-57.311	0.0583534
-57.285	0.0294228		-57.286	0.00741196		-57.286	-0.072155		-57.286	-0.0128593		-57.286	-0.0144463		-57.286	0.0203209		-57.286	0.0583534
-57.26	0.0294416		-57.261	0.00741196		-57.261	-0.072155		-57.261	-0.00309372		-57.261	-0.0144463		-57.261	0.0203209		-57.261	0.0583534
-57.235	0.0301075		-57.236	0.00788116		-57.236	-0.0716858		-57.236	-0.00262451		-57.236	-0.0139771		-57.236	0.0207901		-57.236	0.0588226
-57.21	0.0352821		-57.211	0.0132713		-57.211	-0.0662956		-57.211	0.00276566		-57.211	-0.00858688		-57.211	0.0261803		-57.211	0.0642128
-57.185	0.0352821		-57.186	0.0132713		-57.186	-0.0662956		-57.186	0.00276566		-57.186	-0.00858688		-57.186	0.0261803		-57.186	0.0642128
-57.16	0.0345039		-57.161	0.023037		-57.161	-0.0662956		-57.161	0.00276566		-57.161	-0.00858688		-57.161	0.0261803		-57.161	0.0642128
-57.135	0.034898		-57.136	0.023037		-57.136	-0.0662956		-57.136	0.00276566		-57.136	-0.00858688		-57.136	0.0261803		-57.136	0.0642128
-57.11	0.025704		-57.111	0.0134666		-57.111	-0.075866		-57.111	-0.0068047		-57.111	-0.0181572		-57.111	0.0166099		-57.111	0.0546424
-57.085	0.0255165		-57.086	0.0124931		-57.086	-0.0760612		-57.086	-0.00699997		-57.086	-0.0183525		-57.086	0.0164146		-57.086	0.0544472
-57.06	0.0255165		-57.061	0.00350571		-57.061	-0.0760612		-57.061	-0.00699997		-57.061	-0.00858688		-57.061	0.0164146		-57.061	0.0544472
-57.035	0.0255314		-57.036	0.00350571		-57.036	-0.0662956		-57.036	-0.00699997		-57.036	-0.00858688		-57.036	0.0164146		-57.036	0.0642128
-57.01	0.0260637		-57.011	0.00387919		-57.011	-0.0659221		-57.011	-0.00662649		-57.011	-0.0082134		-57.011	0.0167881		-57.011	0.0645863
-56.985	0.0302268		-56.986	0.00820887		-56.986	-0.0615925		-56.986	0.00746882		-56.986	-0.00388372		-56.986	0.0308834		-56.986	0.068916
-56.96	0.0303993		-56.961	0.00838852		-56.961	-0.0614128		-56.961	0.00764847		-56.961	-0.00370407		-56.961	0.0310631		-56.961	0.0690956
-56.935	0.0303993		-56.936	0.00838852		-56.936	-0.0614128		-56.936	0.00764847		-56.936	-0.00370407		-56.936	0.0310631		-56.936	0.0690956
-56.91	0.0303993		-56.911	0.00838852		-56.911	-0.0614128		-56.911	0.00764847		-56.911	-0.00370407		-56.911	0.0310631		-56.911	0.0690956
-56.885	0.0303993		-56.886	0.0181541		-56.886	-0.0614128		-56.886	0.00764847		-56.886	-0.00292587		-56.886	0.0310631		-56.886	0.0690956
-56.86	0.0303993		-56.861	0.0181541		-56.861	-0.0614128		-56.861	0.00764847		-56.861	0.00606155		-56.861	0.0302849		-56.861	0.0690956
-56.835	0.0303993		-56.836	0.0181541		-56.836	-0.0614128		-56.836	0.00687027		-56.836	0.00606155		-56.836	0.0212975		-56.836	0.0690956
-56.81	0.0397433		-56.811	0.0181541		-56.811	-0.0614128		-56.811	-0.00211716		-56.811	0.00606155		-56.811	0.0212975		-56.811	0.0690956
-56.785	0.0296476		-56.786	0.0076462		-56.786	-0.0719208		-56.786	-0.0126251		-56.786	0.00531924		-56.786	0.0107895		-56.786	0.0585877
-56.76	0.0294228		-56.761	0.00741196		-56.761	-0.072155		-56.761	-0.0128593		-56.761	0.00508499		-56.761	0.0105553		-56.761	0.0583534
-56.735	0.0294228		-56.736	0.00741196		-56.736	-0.072155		-56.736	-0.0128593		-56.736	0.00508499		-56.736	0.0105553		-56.736	0.0583534
-56.71	0.0294408		-56.711	0.00741196		-56.711	-0.072155		-56.711	-0.0128593		-56.711	0.00508499		-56.711	0.0105553		-56.711	0.068119
-56.685	0.0300815		-56.686	0.00692391		-56.686	-0.061939		-56.686	-0.00264335		-56.686	0.00553536		-56.686	0.0110056		-56.686	0.0685694
-56.66	0.0350752		-56.661	0.00133705		-56.661	-0.0567455		-56.661	0.00255013		-56.661	0.0107288		-56.661	0.0161991		-56.661	0.0737629
-56.635	0.0352978		-56.636	0.0113182		-56.636	-0.05653		-56.636	0.00354385		-56.636	0.0109444		-56.636	0.0164146		-56.636	0.0739784
-56.61	0.0358509		-56.611	0.0117073		-56.611	-0.0561409		-56.611	0.0129204		-56.611	0.0113335		-56.611	0.0168037		-56.611	0.0735893
-56.585	0.0401649		-56.586	0.016201		-56.586	-0.0516472		-56.586	0.0174141		-56.586	0.0158272		-56.586	0.0212975		-56.586	0.0690956
-56.56	0.0401649		-56.561	0.016201		-56.561	-0.0516472		-56.561	0.0174141		-56.561	0.0158272		-56.561	0.0212975		-56.561	0.0690956
-56.535	0.0401649		-56.536	0.016201		-56.536	-0.0516472		-56.536	0.0174141		-56.536	0.0158272		-56.536	0.0212975		-56.536	0.0690956
-56.51	0.0401649		-56.511	0.016201		-56.511	-0.0516472		-56.511	0.0174141		-56.511	0.0158272		-56.511	0.0212975		-56.511	0.0690956
-56.485	0.0401798		-56.486	0.016201		-56.486	-0.0516472		-56.486	0.0174141		-56.486	0.0158272		-56.486	0.0212975		-56.486	0.0690956
-56.46	0.0504773		-56.461	0.0165746		-56.461	-0.0512736		-56.461	0.0177877		-56.461	0.0162008		-56.461	0.0333898		-56.461	0.0694692
-56.435	0.0542563		-56.436	0.0209036		-56.436	-0.0469446		-56.436	0.0221167		-56.436	0.0205297		-56.436	0.0367804		-56.436	0.0737982
-56.41	0.0452353		-56.411	0.0115135		-56.411	-0.0563347		-56.411	0.0127265		-56.411	0.0209053		-56.411	0.0166099		-56.411	0.0644081
-56.385	0.0450478		-56.386	0.0113182		-56.386	-0.0573082		-56.386	0.0125313		-56.386	0.02071		-56.386	0.0164146		-56.386	0.0642128
-56.36	0.0450478		-56.361	0.0113182		-56.361	-0.0662956		-56.361	0.0125313		-56.361	0.02071		-56.361	0.0164146		-56.361	0.0739784
-56.335	0.0450478		-56.336	0.0210838		-56.336	-0.0662956		-56.336	0.0125313		-56.336	0.02071		-56.336	0.0164146		-56.336	0.0739784
-56.31	0.0450478		-56.311	0.0210838		-56.311	-0.0662956		-56.311	0.0117531		-56.311	0.02071		-56.311	0.0164146		-56.311	0.0747566
-56.285	0.0450478		-56.286	0.0210838		-56.286	-0.0662956		-56.286	0.00276566		-56.286	0.02071		-56.286	0.0164146		-56.286	0.083744
-56.26	0.0450478		-56.261	0.0210838		-56.261	-0.0662956		-56.261	0.00276566		-56.261	0.02071		-56.261	0.0164146		-56.261	0.0829659
-56.235	0.0450478		-56.236	0.0210838		-56.236	-0.05653		-56.236	0.00276566		-56.236	0.02071		-56.236	0.0164146		-56.236	0.0739784
-56.21	0.0450478		-56.211	0.0210838		-56.211	-0.05653		-56.211	0.00276566		-56.211	0.02071		-56.211	0.0164146		-56.211	0.0739784
-56.185	0.0450478		-56.186	0.0210838		-56.186	-0.05653		-56.186	0.0125313		-56.186	0.02071		-56.186	0.0164146		-56.186	0.0739784
-56.16	0.044876		-56.161	0.0210838		-56.161	-0.05653		-56.161	0.0125313		-56.161	0.02071		-56.161	0.0164146		-56.161	0.0739784
-56.135	0.0409225		-56.136	0.0167861		-56.136	-0.0608277		-56.136	0.00823355		-56.136	0.0164123		-56.136	0.0218825		-56.136	0.0696807
-56.11	0.0548134		-56.111	0.0210838		-56.111	-0.05653		-56.111	0.0125313		-56.111	0.02071		-56.111	0.0261803		-56.111	0.0747566
-56.085	0.0548134		-56.086	0.0210838		-56.086	-0.05653		-56.086	0.0125313		-56.086	0.0199318		-56.086	0.0261803		-56.086	0.083744
-56.06	0.0548134		-56.061	0.0210838		-56.061	-0.05653		-56.061	0.0125313		-56.061	0.0226631		-56.061	0.0261803		-56.061	0.0927315
-56.035	0.0548134		-56.036	0.0308495		-56.036	-0.05653		-56.036	0.0125313		-56.036	0.0226631		-56.036	0.0261803		-56.036	0.0845222
-56.01	0.0546174		-56.011	0.0308495		-56.011	-0.05653		-56.011	0.0125313		-56.011	0.0226631		-56.011	0.0261803		-56.011	0.0935097
-55.985	0.0499306		-55.986	0.0259666		-55.986	-0.0614128		-55.986	0.00764847		-55.986	0.0177803		-55.986	0.0212975		-55.986	0.0886269
-55.96	0.0499455		-55.961	0.0269051		-55.961	-0.0614128		-55.961	0.00764847		-55.961	0.0177803		-55.961	0.0212975		-55.961	0.0886269
-55.935	0.0504777		-55.936	0.0380589		-55.936	-0.0610393		-55.936	0.00724375		-55.936	0.0181538		-55.936	0.0216709		-55.936	0.0890003
-55.91	0.054626		-55.911	0.0414501		-55.911	-0.0567096		-55.911	0.00258601		-55.911	0.0224835		-55.911	0.0260006		-55.911	0.09333
-55.885	0.0542662		-55.886	0.030476		-55.886	-0.0569035		-55.886	0.00239217		-55.886	0.0222896		-55.886	0.0258068		-55.886	0.0931362
-55.86	0.0501031		-55.861	0.0261463		-55.861	-0.0612332		-55.861	-0.00193751		-55.861	0.01796		-55.861	0.0214771		-55.861	0.0888065
-55.835	0.0595088		-55.836	0.0259666		-55.836	-0.0516472		-55.836	-0.00211716		-55.836	0.0177803		-55.836	0.0212975		-55.836	0.0886269
-55.81	0.0550015		-55.811	0.0212798		-55.811	-0.0571122		-55.811	-0.00680399		-55.811	0.0130935		-55.811	0.0166106		-55.811	0.08394
-55.785	0.0548134		-55.786	0.0220222		-55.786	-0.0662956		-55.786	-0.00699997		-55.786	0.0128975		-55.786	0.0164146		-55.786	0.083744
-55.76	0.054829		-55.761	0.0416298		-55.761	-0.0662956		-55.761	-0.00699997		-55.761	0.0128975		-55.761	0.0261803		-55.761	0.083744
-55.735	0.0561603		-55.736	0.0312386		-55.736	-0.0659065		-55.736	-0.00661087		-55.736	0.0140648		-55.736	0.0265694		-55.736	0.0841331
-55.71	0.0694618		-55.711	0.0357323		-55.711	-0.0614128		-55.711	-0.00211716		-55.711	0.0275459		-55.711	0.0310631		-55.711	0.0983925
-55.685	0.0694618		-55.686	0.0366707		-55.686	-0.0614128		-55.686	-0.00211716		-55.686	0.0275459		-55.686	0.0310631		-55.686	0.0983925
-55.66	0.0694618		-55.661	0.047451		-55.661	-0.0614128		-55.661	-0.00211716		-55.661	0.0373116		-55.661	0.0320015		-55.661	0.0983925
-55.635	0.0694618		-55.636	0.047451		-55.636	-0.0614128		-55.636	-0.00211716		-55.636	0.0373116		-55.636	0.0427818		-55.636	0.0983925
-55.61	0.0694618		-55.611	0.047451		-55.611	-0.0614128		-55.611	0.00764847		-55.611	0.0373116		-55.611	0.0427818		-55.611	0.0983925
-55.585	0.0694618		-55.586	0.047451		-55.586	-0.0614128		-55.586	0.00764847		-55.586	0.0373116		-55.586	0.0427818		-55.586	0.0983925
-55.56	0.0694462		-55.561	0.047451		-55.561	-0.0614128		-55.561	0.00764847		-55.561	0.0373116		-55.561	0.0427818		-55.561	0.0983925
-55.535	0.0689086		-55.536	0.0470619		-55.536	-0.0618019		-55.536	0.00725937		-55.536	0.0369225		-55.536	0.0423927		-55.536	0.0980034
-55.51	0.0651485		-55.511	0.0429573		-55.511	-0.0561409		-55.511	0.00315475		-55.511	0.0328178		-55.511	0.0382881		-55.511	0.0938988
-55.485	0.0692744		-55.486	0.047451		-55.486	-0.0516472		-55.486	0.00764847		-55.486	0.0373116		-55.486	0.0427818		-55.486	0.0983925
-55.46	0.0647665		-55.461	0.0427635		-55.461	-0.0563347		-55.461	0.00296092		-55.461	0.032624		-55.461	0.0380943		-55.461	0.0937049
-55.435	0.064579		-55.436	0.0425682		-55.436	-0.05653		-55.436	0.00276566		-55.436	0.0324287		-55.436	0.037899		-55.436	0.103275
-55.41	0.064579		-55.411	0.0425682		-55.411	-0.05653		-55.411	0.00276566		-55.411	0.0324287		-55.411	0.037899		-55.411	0.103275
-55.385	0.064579		-55.386	0.0425682		-55.386	-0.05653		-55.386	0.00276566		-55.386	0.0324287		-55.386	0.037899		-55.386	0.103275
-55.36	0.064579		-55.361	0.0425682		-55.361	-0.05653		-55.361	0.00276566		-55.361	0.0324287		-55.361	0.037899		-55.361	0.103275
-55.335	0.0741104		-55.336	0.054287		-55.336	-0.05653		-55.336	0.00276566		-55.336	0.0324287		-55.336	0.037899		-55.336	0.103275
-55.31	0.0684702		-55.311	0.0484276		-55.311	-0.0623894		-55.311	-0.00309372		-55.311	0.0265694		-55.311	0.0320396		-55.311	0.0974159
-55.285	0.0679386		-55.286	0.048054		-55.286	-0.062763		-55.286	-0.00346732		-55.286	0.0261958		-55.286	0.031666		-55.286	0.0970423
-55.26	0.0637754		-55.261	0.043725		-55.261	-0.0670919		-55.261	-0.00701809		-55.261	0.0218668		-55.261	0.0273371		-55.261	0.0927134
-55.235	0.0636024		-55.236	0.0435448		-55.236	-0.0672722		-55.236	0.00178909		-55.236	0.0314522		-55.236	0.0271568		-55.236	0.0925331
-55.21	0.0634151		-55.211	0.0435448		-55.211	-0.0672722		-55.211	0.00178909		-55.211	0.0314522		-55.211	0.0271568		-55.211	0.0925331
-55.185	0.0589077		-55.186	0.0388579		-55.186	-0.071959		-55.186	-0.00289774		-55.186	0.0267653		-55.186	0.02247		-55.186	0.0878463
-55.16	0.0587196		-55.161	0.038662		-55.161	-0.072155		-55.161	-0.00309372		-55.161	0.0265694		-55.161	0.0320396		-55.161	0.0876503
-55.135	0.0587196		-55.136	0.038662		-55.136	-0.072155		-55.136	-0.00309372		-55.136	0.0265694		-55.136	0.0320396		-55.136	0.099369
-55.11	0.0587196		-55.111	0.038662		-55.111	-0.072155		-55.111	-0.00309372		-55.111	0.0265694		-55.111	0.0320396		-55.111	0.099369
-55.085	0.0587196		-55.086	0.038662		-55.086	-0.072155		-55.086	-0.00309372		-55.086	0.0265694		-55.086	0.0320396		-55.086	0.099369
-55.06	0.0587196		-55.061	0.038662		-55.061	-0.072155		-55.061	-0.00309372		-55.061	0.0265694		-55.061	0.0320396		-55.061	0.099369
-55.035	0.0587196		-55.036	0.038662		-55.036	-0.072155		-55.036	-0.00309372		-55.036	0.0265694		-55.036	0.0320396		-55.036	0.099369
-55.01	0.0587196		-55.011	0.0484276		-55.011	-0.072155		-55.011	0.00667191		-55.011	0.0265694		-55.011	0.0320396		-55.011	0.099369
-54.985	0.0587196		-54.986	0.0484276		-54.986	-0.0604362		-54.986	0.00667191		-54.986	0.0265694		-54.986	0.0320396		-54.986	0.099369
-54.96	0.0587196		-54.961	0.0484276		-54.961	-0.0596581		-54.961	0.00667191		-54.961	0.0273476		-54.961	0.0320396		-54.961	0.099369
-54.935	0.0587196		-54.936	0.0484276		-54.936	-0.0506706		-54.936	0.00667191		-54.936	0.036335		-54.936	0.0320396		-54.936	0.099369
-54.91	0.0587196		-54.911	0.0484276		-54.911	-0.0506706		-54.911	0.00667191		-54.911	0.036335		-54.911	0.0320396		-54.911	0.099369
-54.885	0.0681012		-54.886	0.0484276		-54.886	-0.0506706		-54.886	0.00667191		-54.886	0.036335		-54.886	0.0320396		-54.886	0.099369
-54.86	0.0589072		-54.861	0.0388572		-54.861	-0.060241		-54.861	-0.00289845		-54.861	0.0267646		-54.861	0.0224693		-54.861	0.0897987
-54.835	0.0587196		-54.836	0.038662		-54.836	-0.0604362		-54.836	-0.00309372		-54.836	0.0265694		-54.836	0.0230522		-54.836	0.0896034
-54.81	0.0587196		-54.811	0.038662		-54.811	-0.0604362		-54.811	-0.00309372		-54.811	0.0265694		-54.811	0.0320396		-54.811	0.0896034
-54.785	0.0587196		-54.786	0.038662		-54.786	-0.0604362		-54.786	-0.00309372		-54.786	0.0265694		-54.786	0.0320396		-54.786	0.0896034
-54.76	0.0587196		-54.761	0.0394402		-54.761	-0.0604362		-54.761	-0.00309372		-54.761	0.0265694		-54.761	0.0320396		-54.761	0.0896034
-54.735	0.0587196		-54.736	0.0484276		-54.736	-0.0604362		-54.736	-0.00231552		-54.736	0.0265694		-54.736	0.0320396		-54.736	0.0896034
-54.71	0.0587196		-54.711	0.0484276		-54.711	-0.0604362		-54.711	0.00667191		-54.711	0.0265694		-54.711	0.0320396		-54.711	0.099369
-54.685	0.0587196		-54.686	0.0484276		-54.686	-0.0604362		-54.686	0.00667191		-54.686	0.036335		-54.686	0.0320396		-54.686	0.099369
-54.66	0.058704		-54.661	0.0581932		-54.661	-0.0604362		-54.661	0.00667191		-54.661	0.036335		-54.661	0.0418053		-54.661	0.100147
-54.635	0.0581502		-54.636	0.0578041		-54.636	-0.0608253		-54.636	0.00628281		-54.636	0.0367241		-54.636	0.0414162		-54.636	0.108746
-54.61	0.0538368		-54.611	0.0533104		-54.611	-0.0653191		-54.611	0.00178909		-54.611	0.0412178		-54.611	0.0369225		-54.611	0.104252
-54.585	0.0536494		-54.586	0.0533104		-54.586	-0.0653191		-54.586	0.00178909		-54.586	0.0412178		-54.586	0.0369225		-54.586	0.104252
-54.56	0.0596859		-54.561	0.0486236		-54.561	-0.0700059		-54.561	-0.00289774		-54.561	0.036531		-54.561	0.0322356		-54.561	0.099565
-54.535	0.0684853		-54.536	0.0484276		-54.536	-0.0702019		-54.536	0.00862503		-54.536	0.036335		-54.536	0.0320396		-54.536	0.099369
-54.51	0.0684853		-54.511	0.0492058		-54.511	-0.0702019		-54.511	0.00862503		-54.511	0.036335		-54.511	0.0320396		-54.511	0.099369
-54.485	0.0684853		-54.486	0.0581932		-54.486	-0.0702019		-54.486	0.00862503		-54.486	0.036335		-54.486	0.0320396		-54.486	0.099369
-54.46	0.0684853		-54.461	0.0581932		-54.461	-0.0694237		-54.461	0.00862503		-54.461	0.036335		-54.461	0.0320396		-54.461	0.099369
-54.435	0.0682893		-54.436	0.0581932		-54.436	-0.0506706		-54.436	0.00862503		-54.436	0.036335		-54.436	0.0320396		-54.436	0.099369
-54.41	0.0636024		-54.411	0.0533104		-54.411	-0.0555534		-54.411	0.00374222		-54.411	0.0314522		-54.411	0.0271568		-54.411	0.0944862
-54.385	0.0636175		-54.386	0.0533104		-54.386	-0.0555534		-54.386	0.00374222		-54.386	0.0314522		-54.386	0.0271568		-54.386	0.0952644
-54.36	0.0641491		-54.361	0.053684		-54.361	-0.0551798		-54.361	0.00411582		-54.361	0.0318258		-54.361	0.0275304		-54.361	0.104625
-54.335	0.0682822		-54.336	0.0580136		-54.336	-0.0508503		-54.336	0.00844538		-54.336	0.0361553		-54.336	0.03186		-54.336	0.108955
-54.31	0.0673686		-54.311	0.0671962		-54.311	-0.0514332		-54.311	0.00786245		-54.311	0.0363506		-54.311	0.0312771		-54.311	0.118138
-54.285	0.0587047		-54.286	0.0583729		-54.286	-0.0602566		-54.286	-0.000960946		-54.286	0.0365146		-54.286	0.0224537		-54.286	0.109314
-54.26	0.0540249		-54.261	0.0535064		-54.261	-0.0651231		-54.261	-0.00582743		-54.261	0.0316482		-54.261	0.0175872		-54.261	0.104448
-54.235	0.0538368		-54.236	0.0540886		-54.236	-0.0653191		-54.236	-0.00602341		-54.236	0.0412178		-54.236	0.0271568		-54.236	0.104252
-54.21	0.0655556		-54.211	0.063076		-54.211	-0.0653191		-54.211	-0.00524521		-54.211	0.0412178		-54.211	0.0271568		-54.211	0.104252
-54.185	0.0655556		-54.186	0.063076		-54.186	-0.0653191		-54.186	0.00374222		-54.186	0.0412178		-54.186	0.0271568		-54.186	0.104252
-54.16	0.0663338		-54.161	0.063076		-54.161	-0.0653191		-54.161	0.00374222		-54.161	0.0412178		-54.161	0.0271568		-54.161	0.10503
-54.135	0.0753212		-54.136	0.063076		-54.136	-0.0653191		-54.136	0.00374222		-54.136	0.0412178		-54.136	0.0271568		-54.136	0.114017
-54.11	0.0753212		-54.111	0.063076		-54.111	-0.0653191		-54.111	0.00374222		-54.111	0.0412178		-54.111	0.027935		-54.111	0.114017
-54.085	0.0753212		-54.086	0.063076		-54.086	-0.0653191		-54.086	0.00374222		-54.086	0.0412178		-54.086	0.0369225		-54.086	0.114017
-54.06	0.0753212		-54.061	0.063076		-54.061	-0.0653191		-54.061	0.00374222		-54.061	0.0412178		-54.061	0.0369225		-54.061	0.114017
-54.035	0.0753212		-54.036	0.063076		-54.036	-0.0653191		-54.036	0.00374222		-54.036	0.0412178		-54.036	0.0369225		-54.036	0.114017
-54.01	0.0751252		-54.011	0.063076		-54.011	-0.0653191		-54.011	0.00374222		-54.011	0.0412178		-54.011	0.0369225		-54.011	0.114017
-53.985	0.0704384		-53.986	0.0581932		-53.986	-0.0692635		-53.986	-0.00114059		-53.986	0.036335		-53.986	0.0320396		-53.986	0.1189
-53.96	0.0702136		-53.961	0.0581932		-53.961	-0.0584831		-53.961	-0.00114059		-53.961	0.036335		-53.961	0.0320396		-53.961	0.1189
-53.935	0.0648047		-53.936	0.0623345		-53.936	-0.0543418		-53.936	-0.00676489		-53.936	0.0307107		-53.936	0.0264153		-53.936	0.113276
-53.91	0.0655174		-53.911	0.0620995		-53.911	-0.0545769		-53.911	-0.00699997		-53.911	0.0304756		-53.911	0.0261803		-53.911	0.113041
-53.885	0.0860634		-53.886	0.0628777		-53.886	-0.0545769		-53.886	0.00276566		-53.886	0.0304756		-53.886	0.0359459		-53.886	0.113041
-53.86	0.0860634		-53.861	0.0718651		-53.861	-0.0545769		-53.861	0.00276566		-53.861	0.0402412		-53.861	0.0359459		-53.861	0.113819
-53.835	0.0860634		-53.836	0.0718651		-53.836	-0.0545769		-53.836	0.00276566		-53.836	0.0402412		-53.836	0.0359459		-53.836	0.122807
-53.81	0.0860634		-53.811	0.0718651		-53.811	-0.0545769		-53.811	0.00276566		-53.811	0.0402412		-53.811	0.0359459		-53.811	0.122807
-53.785	0.0860634		-53.786	0.0718651		-53.786	-0.0545769		-53.786	0.00276566		-53.786	0.0402412		-53.786	0.0359459		-53.786	0.122807
-53.76	0.0860634		-53.761	0.0718651		-53.761	-0.0545769		-53.761	0.00276566		-53.761	0.0402412		-53.761	0.0359459		-53.761	0.122807
-53.735	0.0860634		-53.736	0.0718651		-53.736	-0.0545769		-53.736	0.00276566		-53.736	0.0411797		-53.736	0.0367241		-53.736	0.122807
-53.71	0.0860454		-53.711	0.0816307		-53.711	-0.0545769		-53.711	0.00276566		-53.711	0.05196		-53.711	0.0457115		-53.711	0.132572
-53.685	0.0859947		-53.686	0.0811803		-53.686	-0.0550272		-53.686	0.00231528		-53.686	0.0515096		-53.686	0.0452611		-53.686	0.132122
-53.66	0.0854812		-53.661	0.0720775		-53.661	-0.0649083		-53.661	-0.00756574		-53.661	0.0416286		-53.661	0.0353801		-53.661	0.122241
-53.635	0.0850868		-53.636	0.0806541		-53.636	-0.0653191		-53.636	-0.00797653		-53.636	0.0412178		-53.636	0.0349693		-53.636	0.12183
-53.61	0.0850868		-53.611	0.0806541		-53.611	-0.0653191		-53.611	-0.00797653		-53.611	0.0412178		-53.611	0.044735		-53.611	0.12183
-53.585	0.0850868		-53.586	0.0806541		-53.586	-0.0653191		-53.586	-0.00797653		-53.586	0.0412178		-53.586	0.044735		-53.586	0.122608
-53.56	0.0948524		-53.561	0.0806541		-53.561	-0.0653191		-53.561	-0.00797653		-53.561	0.0412178		-53.561	0.044735		-53.561	0.131596
-53.535	0.0946572		-53.536	0.0806541		-53.536	-0.0653191		-53.536	-0.00719833		-53.536	0.0412178		-53.536	0.044735		-53.536	0.131596
-53.51	0.0897815		-53.511	0.085537		-53.511	-0.0702019		-53.511	-0.00309372		-53.511	0.036335		-53.511	0.0398521		-53.511	0.126713
-53.485	0.0852743		-53.486	0.0808494		-53.486	-0.0748894		-53.486	-0.00778127		-53.486	0.0316474		-53.486	0.0351646		-53.486	0.122025
-53.46	0.0850868		-53.461	0.0806541		-53.461	-0.0750847		-53.461	-0.00797653		-53.461	0.0314522		-53.461	0.0349693		-53.461	0.131596
-53.435	0.0850868		-53.436	0.0814323		-53.436	-0.0750847		-53.436	-0.00797653		-53.436	0.0314522		-53.436	0.0357475		-53.436	0.131596
-53.41	0.0850868		-53.411	0.0904198		-53.411	-0.0750847		-53.411	-0.00797653		-53.411	0.0314522		-53.411	0.044735		-53.411	0.131596
-53.385	0.0850868		-53.386	0.0904198		-53.386	-0.0653191		-53.386	-0.00797653		-53.386	0.0412178		-53.386	0.044735		-53.386	0.131596
-53.36	0.0858495		-53.361	0.0904198		-53.361	-0.0653191		-53.361	-0.00797653		-53.361	0.0412178		-53.361	0.044735		-53.361	0.131596
-53.335	0.0942837		-53.336	0.0900307		-53.336	-0.0657082		-53.336	-0.00836563		-53.336	0.0310631		-53.336	0.0443459		-53.336	0.132145
-53.31	0.0899696		-53.311	0.085537		-53.311	-0.0694237		-53.311	-0.00309372		-53.311	0.0265694		-53.311	0.0515709		-53.311	0.138432
-53.285	0.0897673		-53.286	0.085537		-53.286	-0.0604362		-53.286	-0.00309372		-53.286	0.0371132		-53.286	0.0515709		-53.286	0.138432
-53.26	0.0847276		-53.261	0.0804765		-53.261	-0.0654967		-53.261	-0.00815415		-53.261	0.0410402		-53.261	0.0465105		-53.261	0.133371
-53.235	0.0901421		-53.236	0.075951		-53.236	-0.0700222		-53.236	-0.0119015		-53.236	0.0365146		-53.236	0.0419849		-53.236	0.138611
-53.21	0.0897744		-53.211	0.085537		-53.211	-0.0702019		-53.211	-0.00309372		-53.211	0.036335		-53.211	0.0425835		-53.211	0.138432
-53.185	0.0850868		-53.186	0.0806541		-53.186	-0.0750847		-53.186	-0.00797653		-53.186	0.0314522		-53.186	0.0466881		-53.186	0.133549
-53.16	0.0850868		-53.161	0.0806541		-53.161	-0.0750847		-53.161	-0.00797653		-53.161	0.0314522		-53.161	0.0466881		-53.161	0.133549
-53.135	0.0850868		-53.136	0.0806541		-53.136	-0.0750847		-53.136	-0.00797653		-53.136	0.0314522		-53.136	0.0466881		-53.136	0.133549
-53.11	0.0850868		-53.111	0.0806541		-53.111	-0.0750847		-53.111	-0.00797653		-53.111	0.0314522		-53.111	0.0466881		-53.111	0.134327
-53.085	0.0848994		-53.086	0.0814323		-53.086	-0.0750847		-53.086	-0.00797653		-53.086	0.0314522		-53.086	0.0466881		-53.086	0.143314
-53.06	0.0803921		-53.061	0.0857329		-53.061	-0.0797715		-53.061	-0.0126634		-53.061	0.0267653		-53.061	0.0420012		-53.061	0.138628
-53.035	0.080204		-53.036	0.085537		-53.036	-0.0791893		-53.036	-0.0128593		-53.036	0.0273476		-53.036	0.0515709		-53.036	0.138432
-53.01	0.080189		-53.011	0.085537		-53.011	-0.0604362		-53.011	-0.0128593		-53.011	0.036335		-53.011	0.0523491		-53.011	0.138432
-52.985	0.0796573		-52.986	0.0851634		-52.986	-0.0608099		-52.986	-0.0132329		-52.986	0.0359614		-52.986	0.0609629		-52.986	0.138058
-52.96	0.0852405		-52.961	0.0808338		-52.961	-0.0651394		-52.961	-0.0175625		-52.961	0.0316318		-52.961	0.0566334		-52.961	0.133728
-52.935	0.0849836		-52.936	0.0801849		-52.936	-0.0657883		-52.936	-0.0182114		-52.936	0.030983		-52.936	0.0559845		-52.936	0.13308
-52.91	0.0841103		-52.911	0.069912		-52.911	-0.0760612		-52.911	-0.0179405		-52.911	0.02071		-52.911	0.0457115		-52.911	0.132572
-52.885	0.0841103		-52.886	0.069912		-52.886	-0.0760612		-52.886	-0.00895309		-52.886	0.02071		-52.886	0.0457115		-52.886	0.132572
-52.86	0.0841103		-52.861	0.069912		-52.861	-0.0760612		-52.861	-0.00895309		-52.861	0.0312538		-52.861	0.0457115		-52.861	0.132572
-52.835	0.0839229		-52.836	0.0816307		-52.836	-0.0760612		-52.836	-0.00895309		-52.836	0.0402412		-52.836	0.0457115		-52.836	0.132572
-52.81	0.0794156		-52.811	0.0769439		-52.811	-0.0807481		-52.811	-0.0136399		-52.811	0.0355544		-52.811	0.0507903		-52.811	0.127885
-52.785	0.0792274		-52.786	0.0767479		-52.786	-0.0809441		-52.786	-0.0138359		-52.786	0.0353584		-52.786	0.0505943		-52.786	0.127689
-52.76	0.0792274		-52.761	0.0767479		-52.761	-0.0809441		-52.761	-0.0138359		-52.761	0.0353584		-52.761	0.0513725		-52.761	0.127689
-52.735	0.0792274		-52.736	0.0767479		-52.736	-0.0704002		-52.736	-0.0138359		-52.736	0.0353584		-52.736	0.06036		-52.736	0.127689
-52.71	0.0798104		-52.711	0.0767479		-52.711	-0.0614128		-52.711	-0.0138359		-52.711	0.0353584		-52.711	0.06036		-52.711	0.127689
-52.685	0.0938452		-52.686	0.0718651		-52.686	-0.0662956		-52.686	-0.0187187		-52.686	0.0304756		-52.686	0.0554771		-52.686	0.122807
-52.66	0.0927604		-52.661	0.0711024		-52.661	-0.0670583		-52.661	-0.0194814		-52.661	0.0304911		-52.661	0.0547144		-52.661	0.134541
-52.635	0.0842832		-52.636	0.0622797		-52.636	-0.075881		-52.636	-0.0177603		-52.636	0.0306559		-52.636	0.0458918		-52.636	0.134706
-52.61	0.0841103		-52.611	0.0620995		-52.611	-0.0760612		-52.611	-0.00895309		-52.611	0.0304756		-52.611	0.0457115		-52.611	0.134525
-52.585	0.0841103		-52.586	0.0630379		-52.586	-0.0760612		-52.586	-0.00895309		-52.586	0.0421944		-52.586	0.0457115		-52.586	0.134525
-52.56	0.0841103		-52.561	0.0738182		-52.561	-0.0760612		-52.561	-0.00895309		-52.561	0.0421944		-52.561	0.0457115		-52.561	0.134525
-52.535	0.0839229		-52.536	0.0738182		-52.536	-0.0760612		-52.536	-0.00895309		-52.536	0.0421944		-52.536	0.0562553		-52.536	0.134525
-52.51	0.0801781		-52.511	0.0691314		-52.511	-0.0807481		-52.511	-0.0136399		-52.511	0.0375075		-52.511	0.0605559		-52.511	0.129838
-52.485	0.0884243		-52.486	0.0685463		-52.486	-0.080555		-52.486	-0.014225		-52.486	0.0369225		-52.486	0.0599709		-52.486	0.129253
-52.46	0.0841103		-52.461	0.0640526		-52.461	-0.0760612		-52.461	-0.0187187		-52.461	0.0324287		-52.461	0.0554771		-52.461	0.12476
-52.435	0.0838752		-52.436	0.0738182		-52.436	-0.0662956		-52.436	-0.0187187		-52.436	0.0324287		-52.436	0.0554771		-52.436	0.12476
-52.41	0.0782509		-52.411	0.0679588		-52.411	-0.072155		-52.411	-0.0245781		-52.411	0.0265694		-52.411	0.0496178		-52.411	0.1189
-52.385	0.0782509		-52.386	0.0679588		-52.386	-0.072155		-52.386	-0.0245781		-52.386	0.0265694		-52.386	0.0496178		-52.386	0.1189
-52.36	0.0782509		-52.361	0.0679588		-52.361	-0.072155		-52.361	-0.0245781		-52.361	0.0273476		-52.361	0.0496178		-52.361	0.128666
-52.335	0.0887947		-52.336	0.068737		-52.336	-0.0713768		-52.336	-0.0236397		-52.336	0.036335		-52.336	0.0496178		-52.336	0.129444
-52.31	0.0977821		-52.311	0.0777245		-52.311	-0.0623894		-52.311	-0.0128593		-52.311	0.036335		-52.311	0.0496178		-52.311	0.138432
-52.285	0.0977821		-52.286	0.0777245		-52.286	-0.0623894		-52.286	-0.00309372		-52.286	0.036335		-52.286	0.0496178		-52.286	0.138432
-52.26	0.097594		-52.261	0.0777245		-52.261	-0.0623894		-52.261	-0.00309372		-52.261	0.036335		-52.261	0.0496178		-52.261	0.138432
-52.235	0.0930868		-52.236	0.0730369		-52.236	-0.0670769		-52.236	-0.00778127		-52.236	0.0316474		-52.236	0.0546958		-52.236	0.133744
-52.21	0.0928993		-52.211	0.0728416		-52.211	-0.0672722		-52.211	-0.00797653		-52.211	0.0314522		-52.211	0.0545006		-52.211	0.133549
-52.185	0.0928993		-52.186	0.0728416		-52.186	-0.0672722		-52.186	-0.00797653		-52.186	0.0314522		-52.186	0.0545006		-52.186	0.133549
-52.16	0.0928993		-52.161	0.0728416		-52.161	-0.0672722		-52.161	-0.00797653		-52.161	0.0412178		-52.161	0.0545006		-52.161	0.133549
-52.135	0.0936619		-52.136	0.0736198		-52.136	-0.0672722		-52.136	-0.00797653		-52.136	0.0412178		-52.136	0.0545006		-52.136	0.143314
-52.11	0.102096		-52.111	0.0822182		-52.111	-0.0676613		-52.111	-0.00836563		-52.111	0.0408287		-52.111	0.0550499		-52.111	0.142925
-52.085	0.0977821		-52.086	0.0874901		-52.086	-0.0713768		-52.086	-0.0128593		-52.086	0.036335		-52.086	0.0613365		-52.086	0.13921
-52.06	0.0975862		-52.061	0.0874901		-52.061	-0.0623894		-52.061	-0.0128593		-52.061	0.036335		-52.061	0.0613365		-52.061	0.148197
-52.035	0.0928844		-52.036	0.0826073		-52.036	-0.0575066		-52.036	-0.0177422		-52.036	0.0314522		-52.036	0.0564537		-52.036	0.143314
-52.01	0.0923522		-52.011	0.0822338		-52.011	-0.05788		-52.011	-0.0181156		-52.011	0.0310787		-52.011	0.0560802		-52.011	0.142941
-51.985	0.0891274		-51.986	0.0779041		-51.986	-0.0622097		-51.986	-0.0224453		-51.986	0.026749		-51.986	0.0615162		-51.986	0.138611
-51.96	0.109501		-51.961	0.0777245		-51.961	-0.0623894		-51.961	-0.022625		-51.961	0.0273476		-51.961	0.0613365		-51.961	0.138432
-51.935	0.109275		-51.936	0.0777245		-51.936	-0.0623894		-51.936	-0.0128593		-51.936	0.036335		-51.936	0.0613365		-51.936	0.138432
-51.91	0.103866		-51.911	0.0728775		-51.911	-0.0680145		-51.911	-0.0184845		-51.911	0.0307099		-51.911	0.0557114		-51.911	0.132806
-51.885	0.103626		-51.886	0.0816307		-51.886	-0.0674706		-51.886	-0.0187187		-51.886	0.0304756		-51.886	0.0554771		-51.886	0.132572
-51.86	0.103095		-51.861	0.0812571		-51.861	-0.0588567		-51.861	-0.0190923		-51.861	0.030102		-51.861	0.0551035		-51.861	0.142742
-51.835	0.0989312		-51.836	0.0769275		-51.836	-0.0631863		-51.836	-0.0226437		-51.836	0.0257725		-51.836	0.050774		-51.836	0.1474
-51.81	0.0987587		-51.811	0.0767479		-51.811	-0.0633659		-51.811	-0.0138359		-51.811	0.0255928		-51.811	0.0505943		-51.811	0.147221
-51.785	0.0987587		-51.786	0.0767479		-51.786	-0.0633659		-51.786	-0.0138359		-51.786	0.0361366		-51.786	0.0513725		-51.786	0.147221
-51.76	0.0995369		-51.761	0.0767479		-51.761	-0.0633659		-51.761	-0.0138359		-51.761	0.0451241		-51.761	0.06036		-51.761	0.147221
-51.735	0.108524		-51.736	0.0865135		-51.736	-0.0633659		-51.736	-0.0138359		-51.736	0.0451241		-51.736	0.06036		-51.736	0.147221
-51.71	0.108299		-51.711	0.0872917		-51.711	-0.0633659		-51.711	-0.0138359		-51.711	0.0451241		-51.711	0.06036		-51.711	0.147221
-51.685	0.102525		-51.686	0.0906337		-51.686	-0.0690113		-51.686	-0.0194813		-51.686	0.0394787		-51.686	0.0644802		-51.686	0.142353
-51.66	0.0940484		-51.661	0.0818104		-51.661	-0.066116		-51.661	-0.0283047		-51.661	0.0306553		-51.661	0.0556568		-51.661	0.142517
-51.635	0.0938759		-51.636	0.0816307		-51.636	-0.0662956		-51.636	-0.0284843		-51.636	0.0304756		-51.636	0.0554771		-51.636	0.142338
-51.61	0.105595		-51.611	0.0816307		-51.611	-0.0662956		-51.611	-0.0284843		-51.611	0.0304756		-51.611	0.0554771		-51.611	0.142338
-51.585	0.105595		-51.586	0.0816307		-51.586	-0.0662956		-51.586	-0.0187187		-51.586	0.0312538		-51.586	0.0554771		-51.586	0.152103
-51.56	0.105595		-51.561	0.0816307		-51.561	-0.0662956		-51.561	-0.0187187		-51.561	0.0402412		-51.561	0.0562553		-51.561	0.152103
-51.535	0.105392		-51.536	0.0824089		-51.536	-0.0662956		-51.536	-0.0187187		-51.536	0.0402412		-51.536	0.0652428		-51.536	0.152103
-51.51	0.10033		-51.511	0.0863204		-51.511	-0.0713716		-51.511	-0.0230165		-51.511	0.0351653		-51.511	0.0601668		-51.511	0.147806
-51.485	0.0958141		-51.486	0.0816307		-51.486	-0.0751228		-51.486	-0.0187187		-51.486	0.0304756		-51.486	0.0554771		-51.486	0.152103
-51.46	0.0960605		-51.461	0.0812571		-51.461	-0.0647161		-51.461	-0.0190923		-51.461	0.030102		-51.461	0.0551035		-51.461	0.15173
-51.435	0.100885		-51.436	0.0769281		-51.436	-0.0690451		-51.436	-0.0234213		-51.436	0.0355387		-51.436	0.0507746		-51.436	0.147401
-51.41	0.100517		-51.411	0.0865135		-51.411	-0.0692253		-51.411	-0.0236015		-51.411	0.0353584		-51.411	0.0505943		-51.411	0.147221
-51.385	0.095829		-51.386	0.0816307		-51.386	-0.0741081		-51.386	-0.0284843		-51.386	0.031414		-51.386	0.0554771		-51.386	0.142338
-51.36	0.095829		-51.361	0.0816307		-51.361	-0.0741081		-51.361	-0.0284843		-51.361	0.0421944		-51.361	0.0554771		-51.361	0.152103
-51.335	0.0958134		-51.336	0.0824089		-51.336	-0.0741081		-51.336	-0.0284843		-51.336	0.0421944		-51.336	0.0562553		-51.336	0.152103
-51.31	0.0952595		-51.311	0.0910072		-51.311	-0.0744972		-51.311	-0.0280952		-51.311	0.0418053		-51.311	0.0648537		-51.311	0.151714
-51.285	0.0909313		-51.286	0.0865135		-51.286	-0.0789909		-51.286	-0.0236015		-51.286	0.0373116		-51.286	0.06036		-51.286	0.147221
-51.26	0.090399		-51.261	0.08614		-51.261	-0.0793644		-51.261	-0.0122563		-51.261	0.0369381		-51.261	0.0599865		-51.261	0.146847
-51.235	0.0870141		-51.236	0.0818104		-51.236	-0.0829159		-51.236	-0.0165859		-51.236	0.0326084		-51.236	0.0556568		-51.236	0.143456
-51.21	0.0956261		-51.211	0.0816307		-51.211	-0.0741081		-51.211	-0.0167656		-51.211	0.0332069		-51.211	0.0554771		-51.211	0.154057
-51.185	0.0905648		-51.186	0.0765548		-51.186	-0.0791841		-51.186	-0.0218415		-51.186	0.0371184		-51.186	0.0504012		-51.186	0.148981
-51.16	0.0860634		-51.161	0.0816307		-51.161	-0.0838737		-51.161	-0.0265312		-51.161	0.0324287		-51.161	0.0457115		-51.161	0.144291
-51.135	0.0860634		-51.136	0.0816307		-51.136	-0.0741081		-51.136	-0.0265312		-51.136	0.0324287		-51.136	0.0464897		-51.136	0.144291
-51.11	0.0860634		-51.111	0.0816307		-51.111	-0.0741081		-51.111	-0.025753		-51.111	0.0324287		-51.111	0.0554771		-51.111	0.154057
-51.085	0.0868416		-51.086	0.0816307		-51.086	-0.0741081		-51.086	-0.0167656		-51.086	0.0324287		-51.086	0.0554771		-51.086	0.154057
-51.06	0.095615		-51.061	0.0824089		-51.061	-0.0741081		-51.061	-0.0167656		-51.061	0.0332069		-51.061	0.0671959		-51.061	0.154057
-51.035	0.0902882		-51.036	0.0860631		-51.036	-0.0786631		-51.036	-0.0220988		-51.036	0.0368612		-51.036	0.0618627		-51.036	0.148723
-51.01	0.0852755		-51.011	0.0808704		-51.011	-0.0748684		-51.011	-0.0272915		-51.011	0.0316684		-51.011	0.05667		-51.011	0.143531
-50.985	0.0941677		-50.986	0.0801849		-50.986	-0.0755539		-50.986	-0.027977		-50.986	0.0407486		-50.986	0.0559845		-50.986	0.142845
-50.96	0.0889931		-50.961	0.0747948		-50.961	-0.0809441		-50.961	-0.0333672		-50.961	0.0353584		-50.961	0.0505943		-50.961	0.137455
-50.935	0.0889931		-50.936	0.0747948		-50.936	-0.0809441		-50.936	-0.032589		-50.936	0.0353584		-50.936	0.0513725		-50.936	0.137455
-50.91	0.0897713		-50.911	0.0747948		-50.911	-0.0809441		-50.911	-0.0236015		-50.911	0.0353584		-50.911	0.06036		-50.911	0.137455
-50.885	0.0987587		-50.886	0.0845604		-50.886	-0.0809441		-50.886	-0.0236015		-50.886	0.0361366		-50.886	0.06036		-50.886	0.138233
-50.86	0.0987587		-50.861	0.0845604		-50.861	-0.0809441		-50.861	-0.0236015		-50.861	0.0451241		-50.861	0.06036		-50.861	0.147221
-50.835	0.0987282		-50.836	0.0854988		-50.836	-0.0801659		-50.836	-0.0236015		-50.836	0.0451241		-50.836	0.06036		-50.836	0.156986
-50.81	0.0976421		-50.811	0.0955166		-50.811	-0.071941		-50.811	-0.0243641		-50.811	0.0443615		-50.811	0.0595974		-50.811	0.156224
-50.785	0.0891656		-50.786	0.0866932		-50.786	-0.0807644		-50.786	-0.0331875		-50.786	0.0355381		-50.786	0.050774		-50.786	0.1474
-50.76	0.0889931		-50.761	0.0865135		-50.761	-0.0809441		-50.761	-0.032589		-50.761	0.0353584		-50.761	0.0505943		-50.761	0.147221
-50.735	0.0897713		-50.736	0.0865135		-50.736	-0.0809441		-50.736	-0.0236015		-50.736	0.0353584		-50.736	0.0513725		-50.736	0.147221
-50.71	0.0985713		-50.711	0.0865135		-50.711	-0.0809441		-50.711	-0.0138359		-50.711	0.0361366		-50.711	0.06036		-50.711	0.147221
-50.685	0.0938524		-50.686	0.0818267		-50.686	-0.0856309		-50.686	-0.0185227		-50.686	0.0404372		-50.686	0.0556731		-50.686	0.143312
-50.66	0.0884243		-50.661	0.0763588		-50.661	-0.0910988		-50.661	-0.0239906		-50.661	0.0349693		-50.661	0.0502052		-50.661	0.146832
-50.635	0.0841103		-50.636	0.0726433		-50.636	-0.0948143		-50.636	-0.0284843		-50.636	0.0304756		-50.636	0.0554771		-50.636	0.142338
-50.61	0.0841103		-50.611	0.0816307		-50.611	-0.0760612		-50.611	-0.0277061		-50.611	0.0304756		-50.611	0.0554771		-50.611	0.142338
-50.585	0.0946392		-50.586	0.0913963		-50.586	-0.0760612		-50.586	-0.0187187		-50.586	0.0402412		-50.586	0.0554771		-50.586	0.152103
-50.56	0.103094		-50.561	0.0910228		-50.561	-0.0764347		-50.561	-0.0190922		-50.561	0.0398678		-50.561	0.0551037		-50.561	0.15173
-50.535	0.0989312		-50.536	0.0866932		-50.536	-0.0807644		-50.536	-0.0234219		-50.536	0.0363163		-50.536	0.050774		-50.536	0.1474
-50.51	0.0987431		-50.511	0.0865135		-50.511	-0.0809441		-50.511	-0.0236015		-50.511	0.0451241		-50.511	0.0505943		-50.511	0.147999
-50.485	0.0981899		-50.486	0.0861244		-50.486	-0.0813332		-50.486	-0.0239906		-50.486	0.044735		-50.486	0.0509834		-50.486	0.156597
-50.46	0.0936885		-50.461	0.0816307		-50.461	-0.0850487		-50.461	-0.0275459		-50.461	0.0402412		-50.461	0.0554771		-50.461	0.152103
-50.435	0.0891812		-50.436	0.0777221		-50.436	-0.0807481		-50.436	-0.0214524		-50.436	0.0355544		-50.436	0.0507903		-50.436	0.147417
-50.41	0.0897713		-50.411	0.0865135		-50.411	-0.0809441		-50.411	-0.0216484		-50.411	0.0353584		-50.411	0.0505943		-50.411	0.147221
-50.385	0.0987587		-50.386	0.0982323		-50.386	-0.0809441		-50.386	-0.0216484		-50.386	0.0353584		-50.386	0.0505943		-50.386	0.147221
-50.36	0.108524		-50.361	0.0982323		-50.361	-0.0809441		-50.361	-0.0216484		-50.361	0.0353584		-50.361	0.06036		-50.361	0.147221
-50.335	0.108314		-50.336	0.0982323		-50.336	-0.0809441		-50.336	-0.0216484		-50.336	0.0353584		-50.336	0.06036		-50.336	0.147999
-50.31	0.103057		-50.311	0.0929604		-50.311	-0.0854378		-50.311	-0.0269203		-50.311	0.0300865		-50.311	0.055088		-50.311	0.151714
-50.285	0.098212		-50.286	0.088093		-50.286	-0.0813177		-50.286	-0.0317876		-50.286	0.0252192		-50.286	0.0502207		-50.286	0.146847
-50.26	0.0940489		-50.261	0.0845423		-50.261	-0.0856466		-50.261	-0.026351		-50.261	0.0216684		-50.261	0.0458918		-50.261	0.154237
-50.235	0.0938759		-50.236	0.0933495		-50.236	-0.0858269		-50.236	-0.0265312		-50.236	0.0304756		-50.236	0.0457115		-50.236	0.154057
-50.21	0.0936885		-50.211	0.0933495		-50.211	-0.0760612		-50.211	-0.0265312		-50.211	0.0304756		-50.211	0.0466499		-50.211	0.154057
-50.185	0.0901196		-50.186	0.0886626		-50.186	-0.0807481		-50.186	-0.0304399		-50.186	0.0257888		-50.186	0.0527434		-50.186	0.14937
-50.16	0.100712		-50.161	0.0884666		-50.161	-0.0801659		-50.161	-0.0216484		-50.161	0.0255928		-50.161	0.0525475		-50.161	0.149174
-50.135	0.100712		-50.136	0.0884666		-50.136	-0.0711784		-50.136	-0.0216484		-50.136	0.0255928		-50.136	0.0525475		-50.136	0.149952
-50.11	0.110462		-50.111	0.0892448		-50.111	-0.0711784		-50.111	-0.0216484		-50.111	0.0255928		-50.111	0.0525475		-50.111	0.158939
-50.085	0.109894		-50.086	0.107609		-50.086	-0.0715675		-50.086	-0.0220375		-50.086	0.0349693		-50.086	0.061924		-50.086	0.15855
-50.06	0.105047		-50.061	0.102742		-50.061	-0.0764347		-50.061	-0.0269047		-50.061	0.0308803		-50.061	0.0570568		-50.061	0.153683
-50.035	0.100884		-50.036	0.0984119		-50.036	-0.0807644		-50.036	-0.0312344		-50.036	0.0355381		-50.036	0.0527271		-50.036	0.159119
-50.01	0.10149		-50.011	0.0982323		-50.011	-0.0809441		-50.011	-0.031414		-50.011	0.0353584		-50.011	0.0533257		-50.011	0.158939
-49.985	0.110477		-49.986	0.0982323		-49.986	-0.0801659		-49.986	-0.0306358		-49.986	0.0353584		-49.986	0.0623131		-49.986	0.159718
-49.96	0.110477		-49.961	0.0982323		-49.961	-0.0711784		-49.961	-0.0216484		-49.961	0.0353584		-49.961	0.0623131		-49.961	0.168705
-49.935	0.110289		-49.936	0.0990105		-49.936	-0.0711784		-49.936	-0.0216484		-49.936	0.0353584		-49.936	0.0623131		-49.936	0.168705
-49.91	0.105572		-49.911	0.10331		-49.911	-0.075866		-49.911	-0.026336		-49.911	0.0306709		-49.911	0.0576255		-49.911	0.164017
-49.885	0.100165		-49.886	0.0978588		-49.886	-0.0813175		-49.886	-0.0220219		-49.886	0.0252193		-49.886	0.052174		-49.886	0.158566
-49.86	0.105752		-49.861	0.0935291		-49.861	-0.0856472		-49.861	-0.0263516		-49.861	0.0208896		-49.861	0.0486225		-49.861	0.154236
-49.835	0.105804		-49.836	0.102726		-49.836	-0.0764503		-49.836	-0.0261421		-49.836	0.0212593		-49.836	0.0668068		-49.836	0.163433
-49.81	0.110477		-49.811	0.0982323		-49.811	-0.0809441		-49.811	-0.0216484		-49.811	0.0373116		-49.811	0.0623131		-49.811	0.159718
-49.785	0.110477		-49.786	0.0990105		-49.786	-0.0809441		-49.786	-0.0216484		-49.786	0.0373116		-49.786	0.0623131		-49.786	0.168705
-49.76	0.110477		-49.761	0.107998		-49.761	-0.0809441		-49.761	-0.0216484		-49.761	0.0373116		-49.761	0.0623131		-49.761	0.168705
-49.735	0.110463		-49.736	0.107998		-49.736	-0.0809441		-49.736	-0.0216484		-49.736	0.0373116		-49.736	0.0623131		-49.736	0.168705
-49.71	0.109915		-49.711	0.107624		-49.711	-0.0803792		-49.711	-0.022022		-49.711	0.036938		-49.711	0.0619395		-49.711	0.168331
-49.685	0.10501		-49.686	0.102906		-49.686	-0.074317		-49.686	-0.0259619		-49.686	0.0322199		-49.686	0.0572214		-49.686	0.163613
-49.66	0.0967947		-49.661	0.0935447		-49.661	-0.0836785		-49.661	-0.026336		-49.661	0.0228584		-49.661	0.0486381		-49.661	0.15519
-49.635	0.11536		-49.636	0.0941277		-49.636	-0.0838737		-49.636	-0.0265312		-49.636	0.0234413		-49.636	0.0574303		-49.636	0.165775
-49.61	0.11536		-49.611	0.103115		-49.611	-0.0838737		-49.611	-0.0265312		-49.611	0.0324287		-49.611	0.0671959		-49.611	0.165775
-49.585	0.11536		-49.586	0.103115		-49.586	-0.0838737		-49.586	-0.0265312		-49.586	0.0324287		-49.586	0.0671959		-49.586	0.175541
-49.56	0.11536		-49.561	0.112881		-49.561	-0.0838737		-49.561	-0.0265312		-49.561	0.0324287		-49.561	0.0671959		-49.561	0.175541
-49.535	0.115092		-49.536	0.112881		-49.536	-0.0838737		-49.536	-0.0265312		-49.536	0.0324287		-49.536	0.0671959		-49.536	0.175541
-49.51	0.109046		-49.511	0.106179		-49.511	-0.080032		-49.511	-0.0324551		-49.511	0.0257267		-49.511	0.0604938		-49.511	0.168839
-49.485	0.108697		-49.486	0.097237		-49.486	-0.0807644		-49.486	-0.0234219		-49.486	0.016785		-49.486	0.0515522		-49.486	0.159119
-49.46	0.108524		-49.461	0.106045		-49.461	-0.0809441		-49.461	-0.0236015		-49.461	0.0255928		-49.461	0.06036		-49.461	0.158939
-49.435	0.108524		-49.436	0.106045		-49.436	-0.0809441		-49.436	-0.0236015		-49.436	0.0373116		-49.436	0.06036		-49.436	0.159718
-49.41	0.118065		-49.411	0.106045		-49.411	-0.0809441		-49.411	-0.0236015		-49.411	0.0373116		-49.411	0.06036		-49.411	0.168705
-49.385	0.112656		-49.386	0.10042		-49.386	-0.0865684		-49.386	-0.0292258		-49.386	0.0316873		-49.386	0.0547357		-49.386	0.163081
-49.36	0.113209		-49.361	0.100185		-49.361	-0.0860252		-49.361	-0.0286827		-49.361	0.0314522		-49.361	0.0545006		-49.361	0.172611
-49.335	0.122163		-49.336	0.100185		-49.336	-0.0770378		-49.336	-0.0196953		-49.336	0.0322304		-49.336	0.0650444		-49.336	0.172611
-49.31	0.120968		-49.311	0.11005		-49.311	-0.0778773		-49.311	-0.0205348		-49.311	0.0403783		-49.311	0.0731924		-49.311	0.17255
-49.285	0.111661		-49.286	0.111143		-49.286	-0.0875645		-49.286	-0.0302219		-49.286	0.0306911		-49.286	0.0635052		-49.286	0.17185
-49.26	0.111454		-49.261	0.110928		-49.261	-0.08778		-49.261	-0.0304375		-49.261	0.0304756		-49.261	0.0632896		-49.261	0.171635
-49.235	0.111454		-49.236	0.110928		-49.236	-0.08778		-49.236	-0.0304375		-49.236	0.0304756		-49.236	0.0632896		-49.236	0.171635
-49.21	0.111454		-49.211	0.110928		-49.211	-0.0780144		-49.211	-0.0304375		-49.211	0.0304756		-49.211	0.0632896		-49.211	0.171635
-49.185	0.12392		-49.186	0.110928		-49.186	-0.0772362		-49.186	-0.0304375		-49.186	0.0304756		-49.186	0.0640678		-49.186	0.171635
-49.16	0.131823		-49.161	0.110165		-49.161	-0.0690114		-49.161	-0.0206563		-49.161	0.0402567		-49.161	0.0722926		-49.161	0.181416
-49.135	0.123346		-49.136	0.10212		-49.136	-0.0778341		-49.136	-0.0204916		-49.136	0.0404215		-49.136	0.0634699		-49.136	0.181581
-49.11	0.122978		-49.111	0.110928		-49.111	-0.0780144		-49.111	-0.0206718		-49.111	0.0402412		-49.111	0.0632896		-49.111	0.1814
-49.085	0.118103		-49.086	0.11581		-49.086	-0.0828972		-49.086	-0.0255547		-49.086	0.0353584		-49.086	0.0584068		-49.086	0.176517
-49.06	0.113595		-49.061	0.111124		-49.061	-0.087584		-49.061	-0.0302415		-49.061	0.0306716		-49.061	0.05372		-49.061	0.171831
-49.035	0.113392		-49.036	0.110928		-49.036	-0.0870018		-49.036	-0.0296593		-49.036	0.0304756		-49.036	0.0632896		-49.036	0.171635
-49.01	0.113638		-49.011	0.110554		-49.011	-0.0783879		-49.011	-0.0210453		-49.011	0.0308803		-49.011	0.0636944		-49.011	0.172039
-48.985	0.118447		-48.986	0.107003		-48.986	-0.0827175		-48.986	-0.025375		-48.986	0.0355381		-48.986	0.0683521		-48.986	0.176697
-48.96	0.117721		-48.961	0.115421		-48.961	-0.0735207		-48.961	-0.0259438		-48.961	0.0349693		-48.961	0.0677834		-48.961	0.185894
-48.935	0.123173		-48.936	0.110928		-48.936	-0.0780144		-48.936	-0.0304375		-48.936	0.0304756		-48.936	0.0632896		-48.936	0.1814
-48.91	0.123173		-48.911	0.110928		-48.911	-0.0780144		-48.911	-0.0304375		-48.911	0.0304756		-48.911	0.0632896		-48.911	0.1814
-48.885	0.122962		-48.886	0.110928		-48.886	-0.0772362		-48.886	-0.0197334		-48.886	0.0304756		-48.886	0.0642281		-48.886	0.1814
-48.86	0.117743		-48.861	0.115437		-48.861	-0.0735052		-48.861	-0.0142095		-48.861	0.0349848		-48.861	0.069752		-48.861	0.176144
-48.835	0.113392		-48.836	0.111885		-48.836	-0.0778347		-48.836	-0.0185391		-48.836	0.0314335		-48.836	0.0654224		-48.836	0.172593
-48.81	0.108697		-48.811	0.116006		-48.811	-0.0827012		-48.811	-0.0234056		-48.811	0.0355544		-48.811	0.0605559		-48.811	0.176713
-48.785	0.108894		-48.786	0.115421		-48.786	-0.0832863		-48.786	-0.0239906		-48.786	0.0349693		-48.786	0.0599709		-48.786	0.176128
-48.76	0.11536		-48.761	0.110928		-48.761	-0.0870018		-48.761	-0.0277061		-48.761	0.0304756		-48.761	0.0652428		-48.761	0.171635
-48.735	0.11536		-48.736	0.110928		-48.736	-0.0682487		-48.736	-0.0187187		-48.736	0.0304756		-48.736	0.0652428		-48.736	0.1814
-48.71	0.11536		-48.711	0.110928		-48.711	-0.0682487		-48.711	-0.0187187		-48.711	0.0304756		-48.711	0.066021		-48.711	0.1814
-48.685	0.125095		-48.686	0.110928		-48.686	-0.0682487		-48.686	-0.0187187		-48.686	0.0312538		-48.686	0.0750084		-48.686	0.1814
-48.66	0.123815		-48.661	0.110943		-48.661	-0.0690114		-48.661	-0.0194814		-48.661	0.0394785		-48.661	0.0742457		-48.661	0.181416
-48.635	0.11065		-48.636	0.115991		-48.636	-0.0827169		-48.636	-0.0331869		-48.636	0.0355387		-48.636	0.0605402		-48.636	0.176698
-48.61	0.110477		-48.611	0.11581		-48.611	-0.0828972		-48.611	-0.032589		-48.611	0.0353584		-48.611	0.06036		-48.611	0.176517
-48.585	0.111256		-48.586	0.11581		-48.586	-0.082119		-48.586	-0.0138359		-48.586	0.0353584		-48.586	0.06036		-48.586	0.176517
-48.56	0.120039		-48.561	0.11581		-48.561	-0.0731316		-48.561	-0.0138359		-48.561	0.0353584		-48.561	0.0611382		-48.561	0.176517
-48.535	0.114964		-48.536	0.110734		-48.536	-0.0782082		-48.536	-0.0189126		-48.536	0.0302818		-48.536	0.0650489		-48.536	0.171441
-48.51	0.10993		-48.511	0.105671		-48.511	-0.0832707		-48.511	-0.023975		-48.511	0.0261577		-48.511	0.0599865		-48.511	0.178097
-48.485	0.105767		-48.486	0.101342		-48.486	-0.0876004		-48.486	-0.0275265		-48.486	0.0326084		-48.486	0.0673755		-48.486	0.174546
-48.46	0.105595		-48.461	0.10194		-48.461	-0.08778		-48.461	-0.0187187		-48.461	0.0324287		-48.461	0.0671959		-48.461	0.183353
-48.435	0.11536		-48.436	0.110928		-48.436	-0.08778		-48.436	-0.0187187		-48.436	0.0324287		-48.436	0.0671959		-48.436	0.183353
-48.41	0.115149		-48.411	0.110928		-48.411	-0.0751228		-48.411	-0.0187187		-48.411	0.0324287		-48.411	0.0679741		-48.411	0.183353
-48.385	0.110686		-48.386	0.115421		-48.386	-0.0696144		-48.386	-0.0239906		-48.386	0.0369225		-48.386	0.0716896		-48.386	0.178082
-48.36	0.115345		-48.361	0.110928		-48.361	-0.0741081		-48.361	-0.0277061		-48.361	0.0324287		-48.361	0.0671959		-48.361	0.173588
-48.335	0.114814		-48.336	0.110554		-48.336	-0.0744817		-48.336	-0.0190923		-48.336	0.0320551		-48.336	0.0668223		-48.336	0.173214
-48.31	0.11065		-48.311	0.106225		-48.311	-0.0788107		-48.311	-0.0234213		-48.311	0.0285044		-48.311	0.0624933		-48.311	0.169663
-48.285	0.110275		-48.286	0.106045		-48.286	-0.0782127		-48.286	-0.0138359		-48.286	0.0373116		-48.286	0.0623131		-48.286	0.178471
-48.26	0.105213		-48.261	0.100969		-48.261	-0.0743012		-48.261	-0.0189118		-48.261	0.0322356		-48.261	0.0580153		-48.261	0.173395
-48.235	0.100712		-48.236	0.0970573		-48.236	-0.0789909		-48.236	-0.0236015		-48.236	0.0275459		-48.236	0.0623131		-48.236	0.168705
-48.21	0.111241		-48.211	0.106045		-48.211	-0.0789909		-48.211	-0.0228233		-48.211	0.0275459		-48.211	0.0720787		-48.211	0.178471
-48.185	0.1195		-48.186	0.105671		-48.186	-0.0793644		-48.186	-0.0142094		-48.186	0.0271724		-48.186	0.0717052		-48.186	0.178097
-48.16	0.11065		-48.161	0.0964588		-48.161	-0.0788113		-48.161	-0.0234219		-48.161	0.01796		-48.161	0.0624927		-48.161	0.168885
-48.135	0.110477		-48.136	0.0962791		-48.136	-0.0782127		-48.136	-0.0236015		-48.136	0.0275459		-48.136	0.0623131		-48.136	0.168705
-48.11	0.110477		-48.111	0.107998		-48.111	-0.0692253		-48.111	-0.0236015		-48.111	0.0283241		-48.111	0.0623131		-48.111	0.168705
-48.085	0.110477		-48.086	0.107998		-48.086	-0.0692253		-48.086	-0.0236015		-48.086	0.0373116		-48.086	0.0623131		-48.086	0.168705
-48.06	0.110271		-48.061	0.107998		-48.061	-0.0692253		-48.061	-0.0228233		-48.061	0.0373116		-48.061	0.0630913		-48.061	0.169643
-48.035	0.105124		-48.036	0.103638		-48.036	-0.0743634		-48.036	-0.0189739		-48.036	0.0321735		-48.036	0.0669407		-48.036	0.175286
-48.01	0.100721		-48.011	0.107238		-48.011	-0.0797513		-48.011	-0.0243618		-48.011	0.0267856		-48.011	0.0615528		-48.011	0.169898
-47.985	0.109482		-47.986	0.107021		-47.986	-0.0791893		-47.986	-0.0245781		-47.986	0.0265694		-47.986	0.0613365		-47.986	0.169682
-47.96	0.118387		-47.961	0.106552		-47.961	-0.0706711		-47.961	-0.0250473		-47.961	0.0261002		-47.961	0.0608673		-47.961	0.169212
-47.935	0.108524		-47.936	0.0962791		-47.936	-0.0711784		-47.936	-0.0236015		-47.936	0.0158272		-47.936	0.06036		-47.936	0.168705
-47.91	0.108524		-47.911	0.0962791		-47.911	-0.0711784		-47.911	-0.0228233		-47.911	0.0255928		-47.911	0.06036		-47.911	0.168705
-47.885	0.108524		-47.886	0.0962791		-47.886	-0.0711784		-47.886	-0.0138359		-47.886	0.0255928		-47.886	0.0611382		-47.886	0.168705
-47.86	0.108524		-47.861	0.0972176		-47.861	-0.0711784		-47.861	-0.0138359		-47.861	0.026371		-47.861	0.0701256		-47.861	0.169483
-47.835	0.108509		-47.836	0.117764		-47.836	-0.0704002		-47.836	-0.0138359		-47.836	0.0353584		-47.836	0.0701256		-47.836	0.178471
-47.81	0.107962		-47.811	0.11739		-47.811	-0.0617863		-47.811	-0.0142094		-47.811	0.0349849		-47.811	0.0697521		-47.811	0.178097
-47.785	0.103641		-47.786	0.112671		-47.786	-0.0665051		-47.786	-0.0189282		-47.786	0.0302662		-47.786	0.0650333		-47.786	0.173378
-47.76	0.0989468		-47.761	0.0984282		-47.761	-0.0807481		-47.761	-0.0331712		-47.761	0.0160232		-47.761	0.0507903		-47.761	0.159135
-47.735	0.108524		-47.736	0.0982323		-47.736	-0.0809441		-47.736	-0.0333672		-47.736	0.0158272		-47.736	0.0513725		-47.736	0.158939
-47.71	0.108524		-47.711	0.0982323		-47.711	-0.0809441		-47.711	-0.0333672		-47.711	0.0158272		-47.711	0.06036		-47.711	0.158939
-47.685	0.108524		-47.686	0.0990105		-47.686	-0.0711784		-47.686	-0.0333672		-47.686	0.026371		-47.686	0.06036		-47.686	0.168705
-47.66	0.108494		-47.661	0.107998		-47.661	-0.0711784		-47.661	-0.0324287		-47.661	0.0353584		-47.661	0.0701256		-47.661	0.169483
-47.635	0.107408		-47.636	0.107235		-47.636	-0.0711628		-47.636	-0.022411		-47.636	0.0345958		-47.636	0.069363		-47.636	0.177708
-47.61	0.0989312		-47.611	0.0984119		-47.611	-0.0709988		-47.611	-0.0214688		-47.611	0.0257725		-47.611	0.0605396		-47.611	0.168885
-47.585	0.0987587		-47.586	0.107998		-47.586	-0.0711784		-47.586	-0.0216484		-47.586	0.0255928		-47.586	0.06036		-47.586	0.168705
-47.56	0.0995369		-47.561	0.107998		-47.561	-0.0711784		-47.561	-0.0216484		-47.561	0.0255928		-47.561	0.06036		-47.561	0.168705
-47.535	0.108142		-47.536	0.107998		-47.536	-0.0711784		-47.536	-0.0216484		-47.536	0.026371		-47.536	0.0611382		-47.536	0.168705
-47.51	0.0989468		-47.511	0.0992064		-47.511	-0.0807481		-47.511	-0.0312181		-47.511	0.0257888		-47.511	0.0605559		-47.511	0.159135
-47.485	0.0987432		-47.486	0.107998		-47.486	-0.0801659		-47.486	-0.0306358		-47.486	0.0255928		-47.486	0.06036		-47.486	0.159718
-47.46	0.107941		-47.461	0.107609		-47.461	-0.0715675		-47.461	-0.0220375		-47.461	0.0252037		-47.461	0.0599709		-47.461	0.178082
-47.435	0.103094		-47.436	0.102742		-47.436	-0.0666691		-47.436	-0.0269047		-47.436	0.0203365		-47.436	0.0551037		-47.436	0.173214
-47.41	0.0989312		-47.411	0.0984119		-47.411	-0.0709988		-47.411	-0.0312344		-47.411	0.0257725		-47.411	0.050774		-47.411	0.168885
-47.385	0.0987587		-47.386	0.0982323		-47.386	-0.0711784		-47.386	-0.031414		-47.386	0.0255928		-47.386	0.06036		-47.386	0.168705
-47.36	0.0987587		-47.361	0.0982323		-47.361	-0.0711784		-47.361	-0.031414		-47.361	0.026371		-47.361	0.0612984		-47.361	0.168705
-47.335	0.0995369		-47.336	0.107998		-47.336	-0.0711784		-47.336	-0.031414		-47.336	0.0353584		-47.336	0.0720787		-47.336	0.168705
-47.31	0.108524		-47.311	0.108776		-47.311	-0.0704002		-47.311	-0.0208702		-47.311	0.0353584		-47.311	0.0720787		-47.311	0.168705
-47.285	0.108337		-47.286	0.117764		-47.286	-0.0614128		-47.286	-0.0118828		-47.286	0.0353584		-47.286	0.0720787		-47.286	0.169483
-47.26	0.103799		-47.261	0.113077		-47.261	-0.0660996		-47.261	-0.0165696		-47.261	0.0306716		-47.261	0.0673919		-47.261	0.173784
-47.235	0.102526		-47.236	0.112118		-47.236	-0.0670583		-47.236	-0.0175283		-47.236	0.0297129		-47.236	0.0664332		-47.236	0.172825
-47.21	0.0938141		-47.211	0.103295		-47.211	-0.0758816		-47.211	-0.0263516		-47.211	0.0208896		-47.211	0.0576099		-47.211	0.173767
-47.185	0.0880165		-47.186	0.0972557		-47.186	-0.0819206		-47.186	-0.0323906		-47.186	0.0148506		-47.186	0.0613365		-47.186	0.167728
-47.16	0.0987206		-47.161	0.0972557		-47.161	-0.0819206		-47.161	-0.0316124		-47.161	0.0156288		-47.161	0.0621147		-47.161	0.167728
-47.135	0.109501		-47.136	0.0980339		-47.136	-0.0809822		-47.136	-0.022625		-47.136	0.036335		-47.136	0.0711021		-47.136	0.167728
-47.11	0.109501		-47.111	0.107021		-47.111	-0.0604362		-47.111	-0.022625		-47.111	0.036335		-47.111	0.0711021		-47.111	0.167728
-47.085	0.109486		-47.086	0.107021		-47.086	-0.0604362		-47.086	-0.022625		-47.086	0.036335		-47.086	0.0711021		-47.086	0.167728
-47.06	0.108938		-47.061	0.116413		-47.061	-0.0608097		-47.061	-0.0229985		-47.061	0.0359615		-47.061	0.0707287		-47.061	0.167355
-47.035	0.104222		-47.036	0.111695		-47.036	-0.0655285		-47.036	-0.0277172		-47.036	0.0312427		-47.036	0.0660099		-47.036	0.163414
-47.01	0.0997353		-47.011	0.107021		-47.011	-0.0702019		-47.011	-0.022625		-47.011	0.0265694		-47.011	0.0613365		-47.011	0.167728
-46.985	0.0995401		-46.986	0.107021		-46.986	-0.0702019		-46.986	-0.022625		-46.986	0.0265694		-46.986	0.0621147		-46.986	0.177494
-46.96	0.0948524		-46.961	0.102139		-46.961	-0.0743065		-46.961	-0.0267296		-46.961	0.0216866		-46.961	0.0662193		-46.961	0.172611
-46.935	0.0946267		-46.936	0.102917		-46.936	-0.0653191		-46.936	-0.0177422		-46.936	0.0224648		-46.936	0.075985		-46.936	0.172611
-46.91	0.089203		-46.911	0.106279		-46.911	-0.0709442		-46.911	-0.0233673		-46.911	0.0258271		-46.911	0.0703598		-46.911	0.166986
-46.885	0.0892085		-46.886	0.105671		-46.886	-0.0715519		-46.886	-0.023975		-46.886	0.0252193		-46.886	0.0697521		-46.886	0.166378
-46.86	0.0934796		-46.861	0.100953		-46.861	-0.0762707		-46.861	-0.0286938		-46.861	0.0205005		-46.861	0.0650333		-46.861	0.16166
-46.835	0.100712		-46.836	0.0962791		-46.836	-0.0711784		-46.836	-0.0333672		-46.836	0.0255928		-46.836	0.06036		-46.836	0.157764
-46.81	0.100712		-46.811	0.0962791		-46.811	-0.0704002		-46.811	-0.032589		-46.811	0.0255928		-46.811	0.06036		-46.811	0.166752
-46.785	0.100517		-46.786	0.106045		-46.786	-0.0614128		-46.786	-0.0236015		-46.786	0.0255928		-46.786	0.0611382		-46.786	0.166752
-46.76	0.095829		-46.761	0.101162		-46.761	-0.0662956		-46.761	-0.0284843		-46.761	0.02071		-46.761	0.0652428		-46.761	0.161869
-46.735	0.0957985		-46.736	0.10194		-46.736	-0.0662956		-46.736	-0.0187187		-46.736	0.02071		-46.736	0.0652428		-46.736	0.171635
-46.71	0.0947136		-46.711	0.110165		-46.711	-0.0670583		-46.711	-0.0194814		-46.711	0.0199473		-46.711	0.0742457		-46.711	0.170872
-46.685	0.0868264		-46.686	0.101342		-46.686	-0.075881		-46.686	-0.0283041		-46.686	0.0111246		-46.686	0.065423		-46.686	0.162049
-46.66	0.0911337		-46.661	0.0964744		-46.661	-0.0807488		-46.661	-0.0331719		-46.661	0.00719523		-46.661	0.0605552		-46.661	0.157182
-46.635	0.0909462		-46.636	0.0962791		-46.636	-0.0809441		-46.636	-0.0333672		-46.636	0.0177803		-46.636	0.06036		-46.636	0.156986
-46.61	0.0909462		-46.611	0.0962791		-46.611	-0.0801659		-46.611	-0.032589		-46.611	0.0177803		-46.611	0.0611382		-46.611	0.157764
-46.585	0.100712		-46.586	0.106045		-46.586	-0.0711784		-46.586	-0.0236015		-46.586	0.0275459		-46.586	0.0701256		-46.586	0.166752
-46.56	0.100697		-46.561	0.106045		-46.561	-0.0614128		-46.561	-0.0236015		-46.561	0.0275459		-46.561	0.0701256		-46.561	0.166752
-46.535	0.0999699		-46.536	0.106449		-46.536	-0.0617864		-46.536	-0.0239751		-46.536	0.0271723		-46.536	0.069752		-46.536	0.166378
-46.51	0.0911192		-46.511	0.106225		-46.511	-0.0709982		-46.511	-0.0331869		-46.511	0.0179605		-46.511	0.0605402		-46.511	0.157166
-46.485	0.0909462		-46.486	0.106045		-46.486	-0.0711784		-46.486	-0.0333672		-46.486	0.0177803		-46.486	0.06036		-46.486	0.168705
-46.46	0.0909462		-46.461	0.106045		-46.461	-0.0711784		-46.461	-0.0236015		-46.461	0.0177803		-46.461	0.0728569		-46.461	0.168705
-46.435	0.0917244		-46.436	0.106045		-46.436	-0.0704002		-46.436	-0.0228233		-46.436	0.0185585		-46.436	0.0818443		-46.436	0.168705
-46.41	0.100506		-46.411	0.106045		-46.411	-0.0614128		-46.411	-0.0138359		-46.411	0.0275459		-46.411	0.0818443		-46.411	0.168705
-46.385	0.0953317		-46.386	0.100889		-46.386	-0.0665689		-46.386	-0.0189919		-46.386	0.0223899		-46.386	0.0766883		-46.386	0.163549
-46.36	0.0899516		-46.361	0.0953026		-46.361	-0.072155		-46.361	-0.0245781		-46.361	0.0168037		-46.361	0.0711021		-46.361	0.157963
-46.335	0.0893116		-46.336	0.0957906		-46.336	-0.0726054		-46.336	-0.0250285		-46.336	0.0163534		-46.336	0.0706518		-46.336	0.158451
-46.31	0.0843178		-46.311	0.101378		-46.311	-0.0777981		-46.311	-0.0302212		-46.311	0.0209262		-46.311	0.065459		-46.311	0.164038
-46.285	0.0936806		-46.286	0.110928		-46.286	-0.0662956		-46.286	-0.0304375		-46.286	0.02071		-46.286	0.0652428		-46.286	0.163822
-46.26	0.0889931		-46.261	0.106045		-46.261	-0.0704002		-46.261	-0.0353203		-46.261	0.0158272		-46.261	0.06036		-46.261	0.158939
-46.235	0.0889931		-46.236	0.106045		-46.236	-0.0614128		-46.236	-0.0353203		-46.236	0.0166054		-46.236	0.0611382		-46.236	0.158939
-46.21	0.0889931		-46.211	0.106045		-46.211	-0.0614128		-46.211	-0.0343819		-46.211	0.0255928		-46.211	0.0701256		-46.211	0.158939
-46.185	0.0895675		-46.186	0.106045		-46.186	-0.0614128		-46.186	-0.0138359		-46.186	0.0255928		-46.186	0.0798912		-46.186	0.168705
-46.16	0.0934796		-46.161	0.100968		-46.161	-0.0664895		-46.161	-0.0189126		-46.161	0.0205162		-46.161	0.0748146		-46.161	0.163628
-46.135	0.0884459		-46.136	0.0959057		-46.136	-0.0715519		-46.136	-0.023975		-46.136	0.0154537		-46.136	0.0697521		-46.136	0.159344
-46.11	0.0842828		-46.111	0.091576		-46.111	-0.0758816		-46.111	-0.0283047		-46.111	0.011124		-46.111	0.0654224		-46.111	0.164002
-46.085	0.0841103		-46.086	0.0913963		-46.086	-0.0760612		-46.086	-0.0284843		-46.086	0.0109444		-46.086	0.0652428		-46.086	0.163822
-46.06	0.0841103		-46.061	0.0921745		-46.061	-0.0752831		-46.061	-0.0284843		-46.061	0.0109444		-46.061	0.0652428		-46.061	0.163822
-46.035	0.0841103		-46.036	0.101162		-46.036	-0.0662956		-46.036	-0.0284843		-46.036	0.0214882		-46.036	0.066021		-46.036	0.163822
-46.01	0.0936799		-46.011	0.112881		-46.011	-0.0662956		-46.011	-0.0277061		-46.011	0.0304756		-46.011	0.0750084		-46.011	0.163822
-45.985	0.0897713		-45.986	0.107998		-45.986	-0.0711784		-45.986	-0.0236015		-45.986	0.0255928		-45.986	0.0798912		-45.986	0.158939
-45.96	0.0987431		-45.961	0.107998		-45.961	-0.0614128		-45.961	-0.0236015		-45.961	0.0255928		-45.961	0.0798912		-45.961	0.168705
-45.935	0.0981743		-45.936	0.107609		-45.936	-0.0618019		-45.936	-0.0239906		-45.936	0.0252037		-45.936	0.0795021		-45.936	0.168316
-45.91	0.0931419		-45.911	0.102742		-45.911	-0.0666691		-45.911	-0.0288578		-45.911	0.0203365		-45.911	0.0746349		-45.911	0.164227
-45.885	0.0844713		-45.886	0.0945039		-45.886	-0.0749068		-45.886	-0.0378737		-45.886	0.0113206		-45.886	0.065619		-45.886	0.164198
-45.86	0.0841103		-45.861	0.103115		-45.861	-0.0662956		-45.861	-0.0284843		-45.861	0.0109444		-45.861	0.0652428		-45.861	0.163822
-45.835	0.0841103		-45.836	0.103115		-45.836	-0.0662956		-45.836	-0.0277061		-45.836	0.0117226		-45.836	0.0652428		-45.836	0.163822
-45.81	0.0841103		-45.811	0.103115		-45.811	-0.0662956		-45.811	-0.0187187		-45.811	0.02071		-45.811	0.0652428		-45.811	0.163822
-45.785	0.0846777		-45.786	0.103115		-45.786	-0.0662956		-45.786	-0.0187187		-45.786	0.02071		-45.786	0.0661812		-45.786	0.163822
-45.76	0.0884236		-45.761	0.0978432		-45.761	-0.0715675		-45.761	-0.0239906		-45.761	0.0154381		-45.761	0.0716896		-45.761	0.15855
-45.735	0.0840954		-45.736	0.0933495		-45.736	-0.0662956		-45.736	-0.0284843		-45.736	0.02071		-45.736	0.0769615		-45.736	0.163822
-45.71	0.0835636		-45.711	0.0929759		-45.711	-0.0666692		-45.711	-0.0288579		-45.711	0.0203364		-45.711	0.0765879		-45.711	0.164227
-45.685	0.0891662		-45.686	0.0991908		-45.686	-0.0702199		-45.686	-0.0331868		-45.686	0.0160075		-45.686	0.0722591		-45.686	0.168885
-45.66	0.0889931		-45.661	0.107998		-45.661	-0.0614128		-45.661	-0.0333672		-45.661	0.0158272		-45.661	0.0720787		-45.661	0.168705
-45.635	0.0889775		-45.636	0.107998		-45.636	-0.0614128		-45.636	-0.0208702		-45.636	0.0158272		-45.636	0.0720787		-45.636	0.168705
-45.61	0.0884243		-45.611	0.107609		-45.611	-0.0618019		-45.611	-0.0122719		-45.611	0.0154381		-45.611	0.0716896		-45.611	0.168316
-45.585	0.0837276		-45.586	0.103115		-45.586	-0.0662956		-45.586	-0.0167656		-45.586	0.0117226		-45.586	0.0671959		-45.586	0.163822
-45.56	0.0753109		-45.561	0.0935454		-45.561	-0.0758653		-45.561	-0.0263352		-45.561	0.0111403		-45.561	0.0673919		-45.561	0.154253
-45.535	0.0841103		-45.536	0.0933495		-45.536	-0.0760612		-45.536	-0.0265312		-45.536	0.0109444		-45.536	0.0671959		-45.536	0.154057
-45.51	0.0840946		-45.511	0.0933495		-45.511	-0.0662956		-45.511	-0.0265312		-45.511	0.0109444		-45.511	0.0679741		-45.511	0.154835
-45.485	0.0835266		-45.486	0.0929604		-45.486	-0.0666847		-45.486	-0.0269203		-45.486	0.0105553		-45.486	0.0765724		-45.486	0.173199
-45.46	0.0786808		-45.461	0.0986369		-45.461	-0.071552		-45.461	-0.0310094		-45.461	0.00568795		-45.461	0.0717051		-45.461	0.168331
-45.435	0.0842834		-45.436	0.103295		-45.436	-0.0749425		-45.436	-0.0263509		-45.436	0.0111247		-45.436	0.0673763		-45.436	0.164003
-45.41	0.0841103		-45.411	0.103115		-45.411	-0.0643425		-45.411	-0.0265312		-45.411	0.0109444		-45.411	0.0671959		-45.411	0.163822
-45.385	0.0841103		-45.386	0.103115		-45.386	-0.0643425		-45.386	-0.0167656		-45.386	0.0109444		-45.386	0.0671959		-45.386	0.163822
-45.36	0.0838605		-45.361	0.103115		-45.361	-0.0643425		-45.361	-0.0167656		-45.361	0.0109444		-45.361	0.0671959		-45.361	0.163822
-45.335	0.0782729		-45.336	0.0968666		-45.336	-0.070591		-45.336	-0.0230141		-45.336	0.00547409		-45.336	0.0609474		-45.336	0.157574
-45.31	0.078439		-45.311	0.0876861		-45.311	-0.0797715		-45.311	-0.0321946		-45.311	0.00528097		-45.311	0.0525451		-45.311	0.149171
-45.285	0.0782509		-45.286	0.0972557		-45.286	-0.0799675		-45.286	-0.0323906		-45.286	0.00508499		-45.286	0.0613365		-45.286	0.167728
-45.26	0.0782509		-45.261	0.0980339		-45.261	-0.0799675		-45.261	-0.0323906		-45.261	0.00508499		-45.261	0.0711021		-45.261	0.167728
-45.235	0.0782359		-45.236	0.107021		-45.236	-0.0702019		-45.236	-0.0323906		-45.236	0.00508499		-45.236	0.0711021		-45.236	0.167728
-45.21	0.0777042		-45.211	0.106648		-45.211	-0.0697973		-45.211	-0.0327642		-45.211	0.00471139		-45.211	0.0707285		-45.211	0.167355
-45.185	0.0735412		-45.186	0.102319		-45.186	-0.0651388		-45.186	-0.0273275		-45.186	0.000382423		-45.186	0.0663996		-45.186	0.163026
-45.16	0.0831337		-45.161	0.102139		-45.161	-0.0653191		-45.161	-0.0267296		-45.161	0.0099678		-45.161	0.0662193		-45.161	0.162846
-45.135	0.0831337		-45.136	0.102139		-45.136	-0.0653191		-45.136	-0.0177422		-45.136	0.0099678		-45.136	0.0662193		-45.136	0.162846
-45.11	0.0831182		-45.111	0.102139		-45.111	-0.0653191		-45.111	-0.0177422		-45.111	0.010746		-45.111	0.0662193		-45.111	0.162846
-45.085	0.0823698		-45.086	0.101749		-45.086	-0.0657082		-45.086	-0.0181313		-45.086	0.0193443		-45.086	0.0666084		-45.086	0.162457
-45.06	0.0741184		-45.061	0.0923729		-45.061	-0.0750847		-45.061	-0.0275078		-45.061	0.0099678		-45.061	0.0662193		-45.061	0.153858
-45.035	0.0803914		-45.036	0.0876853		-45.036	-0.0797722		-45.036	-0.0321953		-45.036	0.00528026		-45.036	0.0615318		-45.036	0.167924
-45.01	0.080204		-45.011	0.0972557		-45.011	-0.0694237		-45.011	-0.0323906		-45.011	0.00508499		-45.011	0.0613365		-45.011	0.167728
-44.985	0.080189		-44.986	0.0980339		-44.986	-0.0604362		-44.986	-0.0323906		-44.986	0.00508499		-44.986	0.0711021		-44.986	0.167728
-44.96	0.0894229		-44.961	0.106648		-44.961	-0.0608099		-44.961	-0.0327642		-44.961	0.00471139		-44.961	0.0707285		-44.961	0.167355
-44.935	0.0852599		-44.936	0.102319		-44.936	-0.0651388		-44.936	-0.036315		-44.936	0.000382423		-44.936	0.0663996		-44.936	0.163026
-44.91	0.0850868		-44.911	0.102139		-44.911	-0.0653191		-44.911	-0.0177422		-44.911	0.000202179		-44.911	0.0662193		-44.911	0.162846
-44.885	0.085068		-44.886	0.102139		-44.886	-0.0653191		-44.886	-0.0177422		-44.886	0.000202179		-44.886	0.0662193		-44.886	0.162846
-44.86	0.0844021		-44.861	0.101669		-44.861	-0.0657883		-44.861	-0.0182114		-44.861	0.0114517		-44.861	0.0657501		-44.861	0.162376
-44.835	0.0792274		-44.836	0.0962791		-44.836	-0.0711784		-44.836	-0.0236015		-44.836	0.00606155		-44.836	0.0611382		-44.836	0.157764
-44.81	0.0790315		-44.811	0.0962791		-44.811	-0.0711784		-44.811	-0.0236015		-44.811	0.00606155		-44.811	0.0701256		-44.811	0.166752
-44.785	0.0751078		-44.786	0.0913963		-44.786	-0.0752831		-44.786	-0.0284843		-44.786	0.00117874		-44.786	0.0652428		-44.786	0.171635
-44.76	0.0833373		-44.761	0.100789		-44.761	-0.066669		-44.761	-0.0288577		-44.761	0.00174379		-44.761	0.0648694		-44.761	0.171261
-44.735	0.0737655		-44.736	0.0908337		-44.736	-0.0668583		-44.736	-0.0388126		-44.736	0.0025692		-44.736	0.0549145		-44.736	0.161306
-44.71	0.0850868		-44.711	0.0904198		-44.711	-0.0672722		-44.711	-0.0392265		-44.711	0.0021553		-44.711	0.0545006		-44.711	0.160892
-44.685	0.0850868		-44.686	0.091198		-44.686	-0.0672722		-44.686	-0.0286827		-44.686	0.0021553		-44.686	0.0642662		-44.686	0.160892
-44.66	0.0850868		-44.661	0.100185		-44.661	-0.0672722		-44.661	-0.0196953		-44.661	0.0021553		-44.661	0.0642662		-44.661	0.160892
-44.635	0.0850868		-44.636	0.100185		-44.636	-0.0672722		-44.636	-0.0196953		-44.636	0.0021553		-44.636	0.0642662		-44.636	0.160892
-44.61	0.0850868		-44.611	0.100185		-44.611	-0.0672722		-44.611	-0.0196953		-44.611	0.0021553		-44.611	0.0650444		-44.611	0.161831
-44.585	0.0848916		-44.586	0.100185		-44.586	-0.0672722		-44.586	-0.0196953		-44.586	0.0021553		-44.586	0.0740318		-44.586	0.172611
-44.56	0.0809486		-44.561	0.0953026		-44.561	-0.0713768		-44.561	-0.0245781		-44.561	0.00703812		-44.561	0.069149		-44.561	0.167728
-44.535	0.0887427		-44.536	0.0944629		-44.536	-0.0632291		-44.536	-0.0254178		-44.536	0.00619841		-44.536	0.0683093		-44.536	0.166889
-44.51	0.0794351		-44.511	0.0847766		-44.511	-0.0729153		-44.511	-0.035104		-44.511	-0.00348783		-44.511	0.0586231		-44.511	0.166968
-44.485	0.0792274		-44.486	0.0845604		-44.486	-0.0731316		-44.486	-0.0353203		-44.486	-0.00370407		-44.486	0.0584068		-44.486	0.166752
-44.46	0.0792274		-44.461	0.0845604		-44.461	-0.0633659		-44.461	-0.0353203		-44.461	-0.00292587		-44.461	0.0701256		-44.461	0.166752
-44.435	0.0792274		-44.436	0.0853386		-44.436	-0.0633659		-44.436	-0.0345421		-44.436	0.00606155		-44.436	0.0701256		-44.436	0.166752
-44.41	0.0888057		-44.411	0.104092		-44.411	-0.0633659		-44.411	-0.015789		-44.411	0.00606155		-44.411	0.0709038		-44.411	0.166752
-44.385	0.0841024		-44.386	0.0994048		-44.386	-0.0680528		-44.386	-0.0204759		-44.386	0.00137472		-44.386	0.0752044		-44.386	0.162065
-44.36	0.0792124		-44.361	0.094326		-44.361	-0.0731316		-44.361	-0.0255547		-44.361	-0.00370407		-44.361	0.0701256		-44.361	0.156986
-44.335	0.0786653		-44.336	0.0939524		-44.336	-0.072727		-44.336	-0.0259283		-44.336	-0.00407767		-44.336	0.069752		-44.336	0.156613
-44.31	0.0739481		-44.311	0.0892344		-44.311	-0.0684576		-44.311	-0.0306463		-44.311	-0.00879574		-44.311	0.0650339		-44.311	0.151895
-44.285	0.0694618		-44.286	0.0845604		-44.286	-0.0731316		-44.286	-0.0353203		-44.286	-0.00370407		-44.286	0.06036		-44.286	0.147999
-44.26	0.07024		-44.261	0.0845604		-44.261	-0.0731316		-44.261	-0.0353203		-44.261	-0.00370407		-44.261	0.06036		-44.261	0.156986
-44.235	0.0792274		-44.236	0.0845604		-44.236	-0.0731316		-44.236	-0.0353203		-44.236	-0.00370407		-44.236	0.06036		-44.236	0.156986
-44.21	0.0792274		-44.211	0.0845604		-44.211	-0.0731316		-44.211	-0.0353203		-44.211	-0.00370407		-44.211	0.0701256		-44.211	0.156986
-44.185	0.0889931		-44.186	0.0845604		-44.186	-0.0614128		-44.186	-0.0353203		-44.186	-0.00370407		-44.186	0.0709038		-44.186	0.156986
-44.16	0.0889931		-44.161	0.0845604		-44.161	-0.0614128		-44.161	-0.0353203		-44.161	-0.00292587		-44.161	0.0798912		-44.161	0.156986
-44.135	0.0885785		-44.136	0.094326		-44.136	-0.0614128		-44.136	-0.0246162		-44.136	0.00606155		-44.136	0.0798912		-44.136	0.168705
-44.11	0.0782995		-44.111	0.083993		-44.111	-0.0717459		-44.111	-0.024169		-44.111	-0.00427151		-44.111	0.0695581		-44.111	0.158372
-44.085	0.0696344		-44.086	0.0749745		-44.086	-0.0799861		-44.086	-0.0331874		-44.086	-0.0132899		-44.086	0.0605397		-44.086	0.149354
-44.06	0.0694618		-44.061	0.0757332		-44.061	-0.0711784		-44.061	-0.0333672		-44.061	-0.0134697		-44.061	0.06036		-44.061	0.149174
-44.035	0.0694618		-44.036	0.0865135		-44.036	-0.0711784		-44.036	-0.0333672		-44.036	-0.0134697		-44.036	0.06036		-44.036	0.149174
-44.01	0.07024		-44.011	0.0865135		-44.011	-0.0711784		-44.011	-0.0333672		-44.011	-0.0134697		-44.011	0.06036		-44.011	0.149952
-43.985	0.0792274		-43.986	0.0865135		-43.986	-0.0711784		-43.986	-0.0333672		-43.986	-0.0134697		-43.986	0.0701256		-43.986	0.158939
-43.96	0.0792274		-43.961	0.0865135		-43.961	-0.0711784		-43.961	-0.0333672		-43.961	-0.0134697		-43.961	0.0701256		-43.961	0.158939
-43.935	0.079016		-43.936	0.0865135		-43.936	-0.0711784		-43.936	-0.032589		-43.936	-0.00370407		-43.936	0.071064		-43.936	0.158939
-43.91	0.0835266		-43.911	0.0929604		-43.911	-0.0764503		-43.911	-0.0288734		-43.911	-0.00819778		-43.911	0.0765724		-43.911	0.163433
-43.885	0.0786803		-43.886	0.0880933		-43.886	-0.0707736		-43.886	-0.0337405		-43.886	-0.00407743		-43.886	0.0717053		-43.886	0.158566
-43.86	0.0745173		-43.861	0.0837636		-43.861	-0.0661159		-43.861	-0.0380702		-43.861	-0.00840712		-43.861	0.0673757		-43.861	0.154236
-43.835	0.0741572		-43.836	0.0835838		-43.836	-0.0662956		-43.836	-0.0284843		-43.836	-0.00858688		-43.836	0.0671959		-43.836	0.154057
-43.81	0.0696499		-43.811	0.078897		-43.811	-0.0709825		-43.811	-0.0331712		-43.811	-0.0132737		-43.811	0.0625091		-43.811	0.150148
-43.785	0.0694618		-43.786	0.0794792		-43.786	-0.0711784		-43.786	-0.0333672		-43.786	-0.0134697		-43.786	0.0623131		-43.786	0.158939
-43.76	0.0694618		-43.761	0.0884666		-43.761	-0.0711784		-43.761	-0.0333672		-43.761	-0.0134697		-43.761	0.0623131		-43.761	0.158939
-43.735	0.0702245		-43.736	0.0884666		-43.736	-0.0711784		-43.736	-0.0333672		-43.736	-0.0134697		-43.736	0.0623131		-43.736	0.158939
-43.71	0.0786586		-43.711	0.0880775		-43.711	-0.0715675		-43.711	-0.0337563		-43.711	-0.00409317		-43.711	0.0716896		-43.711	0.15855
-43.685	0.0743296		-43.686	0.0835838		-43.686	-0.0760612		-43.686	-0.0374718		-43.686	-0.00858688		-43.686	0.0671959		-43.686	0.154057
-43.66	0.0736029		-43.661	0.0832105		-43.661	-0.0764346		-43.661	-0.0288577		-43.661	-0.00896025		-43.661	0.0676007		-43.661	0.153683
-43.635	0.0647521		-43.636	0.0837641		-43.636	-0.0749426		-43.636	-0.0380697		-43.636	-0.0173941		-43.636	0.0673761		-43.636	0.144471
-43.61	0.064579		-43.611	0.0835838		-43.611	-0.0643425		-43.611	-0.0265312		-43.611	-0.00858688		-43.611	0.0671959		-43.611	0.154057
-43.585	0.0741572		-43.586	0.0835838		-43.586	-0.0643425		-43.586	-0.0265312		-43.586	-0.00858688		-43.586	0.0671959		-43.586	0.154835
-43.56	0.0696499		-43.561	0.0796752		-43.561	-0.0690293		-43.561	-0.0312181		-43.561	-0.0132737		-43.561	0.0625091		-43.561	0.159135
-43.535	0.0694463		-43.536	0.0884666		-43.536	-0.0692253		-43.536	-0.031414		-43.536	-0.0134697		-43.536	0.0623131		-43.536	0.158939
-43.51	0.0688925		-43.511	0.0880775		-43.511	-0.0696144		-43.511	-0.0318031		-43.511	-0.0138588		-43.511	0.0716896		-43.511	0.15855
-43.485	0.064564		-43.486	0.0835838		-43.486	-0.0741081		-43.486	-0.0362968		-43.486	-0.0183525		-43.486	0.0671959		-43.486	0.154057
-43.46	0.0640323		-43.461	0.0832102		-43.461	-0.0744817		-43.461	-0.0358922		-43.461	-0.0187261		-43.461	0.0668223		-43.461	0.153683
-43.435	0.0598693		-43.436	0.0788813		-43.436	-0.0788107		-43.436	-0.0312338		-43.436	-0.0132895		-43.436	0.0632715		-43.436	0.149354
-43.41	0.06024		-43.411	0.078701		-43.411	-0.0684471		-43.411	-0.031414		-43.411	-0.0126915		-43.411	0.0720787		-43.411	0.149174
-43.385	0.0636024		-43.386	0.0826073		-43.386	-0.0653191		-43.386	-0.0372734		-43.386	-0.00956345		-43.386	0.0662193		-43.386	0.143314
-43.36	0.0636024		-43.361	0.0826073		-43.361	-0.0653191		-43.361	-0.0372734		-43.361	-0.00956345		-43.361	0.0662193		-43.361	0.144093
-43.335	0.063587		-43.336	0.0826073		-43.336	-0.0653191		-43.336	-0.0372734		-43.336	-0.00956345		-43.336	0.0662193		-43.336	0.162846
-43.31	0.0727987		-43.311	0.0822182		-43.311	-0.0657082		-43.311	-0.0278969		-43.311	-0.00995255		-43.311	0.0658302		-43.311	0.162457
-43.285	0.0684853		-43.286	0.0777245		-43.286	-0.0702019		-43.286	-0.0323906		-43.286	-0.0144463		-43.286	0.0613365		-43.286	0.157963
-43.26	0.0682821		-43.261	0.0785027		-43.261	-0.0702019		-43.261	-0.0323906		-43.261	-0.0144463		-43.261	0.0613365		-43.261	0.157963
-43.235	0.0632432		-43.236	0.0824289		-43.236	-0.075263		-43.236	-0.0374517		-43.236	-0.0195074		-43.236	0.066041		-43.236	0.152902
-43.21	0.0588923		-43.211	0.0779042		-43.211	-0.0797877		-43.211	-0.0411983		-43.211	-0.0240321		-43.211	0.0615163		-43.211	0.148377
-43.185	0.0587196		-43.186	0.0777245		-43.186	-0.0799675		-43.186	-0.0323906		-43.186	-0.0144463		-43.186	0.0613365		-43.186	0.148197
-43.16	0.0587196		-43.161	0.0777245		-43.161	-0.0791893		-43.161	-0.0323906		-43.161	-0.0144463		-43.161	0.0613365		-43.161	0.148197
-43.135	0.0594978		-43.136	0.0874901		-43.136	-0.0604362		-43.136	-0.0323906		-43.136	-0.0136681		-43.136	0.0621147		-43.136	0.148197
-43.11	0.0684853		-43.111	0.0874901		-43.111	-0.0604362		-43.111	-0.0323906		-43.111	-0.00468063		-43.111	0.0711021		-43.111	0.148975
-43.085	0.0782354		-43.086	0.0874901		-43.086	-0.0604362		-43.086	-0.0323906		-43.086	-0.00468063		-43.086	0.0711021		-43.086	0.157963
-43.06	0.0774856		-43.061	0.087101		-43.061	-0.0608253		-43.061	-0.0230141		-43.061	-0.00506973		-43.061	0.070713		-43.061	0.157574
-43.035	0.0684853		-43.036	0.0777245		-43.036	-0.0702019		-43.036	-0.0323906		-43.036	-0.0144463		-43.036	0.0613365		-43.036	0.148197
-43.01	0.0682971		-43.011	0.0785027		-43.011	-0.0702019		-43.011	-0.0323906		-43.011	-0.0144463		-43.011	0.0613365		-43.011	0.157963
-42.985	0.0637751		-42.986	0.0828025		-42.986	-0.0748894		-42.986	-0.0370781		-42.986	-0.0191338		-42.986	0.056649		-42.986	0.153275
-42.96	0.0630558		-42.961	0.0822337		-42.961	-0.0754583		-42.961	-0.0368688		-42.961	-0.0197027		-42.961	0.0658457		-42.961	0.152706
-42.935	0.0588927		-42.936	0.0779047		-42.936	-0.0797873		-42.936	-0.0322104		-42.936	-0.014266		-42.936	0.0615168		-42.936	0.148377
-42.91	0.0587196		-42.911	0.0777245		-42.911	-0.0799675		-42.911	-0.0323906		-42.911	-0.0144463		-42.911	0.0613365		-42.911	0.148197
-42.885	0.0587196		-42.886	0.0874901		-42.886	-0.0694237		-42.886	-0.0323906		-42.886	-0.0144463		-42.886	0.0621147		-42.886	0.148197
-42.86	0.0587196		-42.861	0.0874901		-42.861	-0.0604362		-42.861	-0.0323906		-42.861	-0.0144463		-42.861	0.0711021		-42.861	0.148975
-42.835	0.0587196		-42.836	0.0874901		-42.836	-0.0604362		-42.836	-0.022625		-42.836	-0.0144463		-42.836	0.0711021		-42.836	0.157963
-42.81	0.0684664		-42.811	0.0874901		-42.811	-0.0604362		-42.811	-0.022625		-42.811	-0.0144463		-42.811	0.0711021		-42.811	0.157963
-42.785	0.0685437		-42.786	0.0870209		-42.786	-0.0609055		-42.786	-0.0230942		-42.786	-0.0141373		-42.786	0.0706329		-42.786	0.157494
-42.76	0.0694437		-42.761	0.0767479		-42.761	-0.0711784		-42.761	-0.0333672		-42.761	-0.0154228		-42.761	0.06036		-42.761	0.147221
-42.735	0.0688035		-42.736	0.0770755		-42.736	-0.071629		-42.736	-0.0330396		-42.736	-0.0158734		-42.736	0.0599093		-42.736	0.156536
-42.71	0.063622		-42.711	0.0808697		-42.711	-0.0768223		-42.711	-0.0292454		-42.711	-0.0210667		-42.711	0.0547161		-42.711	0.151342
-42.685	0.0589077		-42.686	0.0759673		-42.686	-0.071959		-42.686	-0.0341477		-42.686	-0.0142503		-42.686	0.0498137		-42.686	0.14644
-42.66	0.0587196		-42.661	0.0757713		-42.661	-0.072155		-42.661	-0.0343437		-42.661	-0.0144463		-42.661	0.0496178		-42.661	0.146244
-42.635	0.0587196		-42.636	0.0757713		-42.636	-0.0713768		-42.636	-0.0343437		-42.636	-0.0144463		-42.636	0.0601616		-42.636	0.147022
-42.61	0.0587196		-42.611	0.085537		-42.611	-0.0623894		-42.611	-0.0343437		-42.611	-0.0144463		-42.611	0.069149		-42.611	0.15601
-42.585	0.0704384		-42.586	0.085537		-42.586	-0.0623894		-42.586	-0.0245781		-42.586	-0.0144463		-42.586	0.069149		-42.586	0.15601
-42.56	0.0704384		-42.561	0.085537		-42.561	-0.0623894		-42.561	-0.0245781		-42.561	-0.0144463		-42.561	0.069149		-42.561	0.15601
-42.535	0.0704384		-42.536	0.085537		-42.536	-0.0623894		-42.536	-0.0245781		-42.536	-0.0144463		-42.536	0.069149		-42.536	0.15601
-42.51	0.0704229		-42.511	0.085537		-42.511	-0.0623894		-42.511	-0.0237999		-42.511	-0.0144463		-42.511	0.069149		-42.511	0.15601
-42.485	0.0696745		-42.486	0.0851479		-42.486	-0.0627785		-42.486	-0.0152016		-42.486	-0.0148354		-42.486	0.0687599		-42.486	0.155621
-42.46	0.0614359		-42.461	0.0757713		-42.461	-0.072155		-42.461	-0.0245781		-42.461	-0.0242119		-42.461	0.0593834		-42.461	0.146244
-42.435	0.0698912		-42.436	0.0859418		-42.436	-0.0627627		-42.436	-0.0249515		-42.436	-0.0138812		-42.436	0.05901		-42.436	0.145871
-42.41	0.0657282		-42.411	0.0905995		-42.411	-0.0670924		-42.411	-0.0292811		-42.411	-0.00743055		-42.411	0.0546803		-42.411	0.151307
-42.385	0.0655556		-42.386	0.0904198		-42.386	-0.066494		-42.386	-0.0294609		-42.386	-0.00761032		-42.386	0.0545006		-42.386	0.151127
-42.36	0.0653307		-42.361	0.0904198		-42.361	-0.0575066		-42.361	-0.0196953		-42.361	-0.00761032		-42.361	0.0650444		-42.361	0.152065
-42.335	0.059921		-42.336	0.0847945		-42.336	-0.0631318		-42.336	-0.0253205		-42.336	-0.0132356		-42.336	0.0684066		-42.336	0.15722
-42.31	0.0596962		-42.311	0.0845604		-42.311	-0.0633659		-42.311	-0.0255547		-42.311	-0.0134697		-42.311	0.0681725		-42.311	0.156986
-42.285	0.0692511		-42.286	0.0845604		-42.286	-0.0633659		-42.286	-0.0255547		-42.286	-0.0134697		-42.286	0.0681725		-42.286	0.156986
-42.26	0.0640097		-42.261	0.0792885		-42.261	-0.0686378		-42.261	-0.0308266		-42.261	-0.0187416		-42.261	0.0629005		-42.261	0.151714
-42.235	0.0596962		-42.236	0.0845604		-42.236	-0.0731316		-42.236	-0.0353203		-42.236	-0.0232353		-42.236	0.0584068		-42.236	0.147221
-42.21	0.0596962		-42.211	0.0845604		-42.211	-0.0633659		-42.211	-0.0353203		-42.211	-0.0134697		-42.211	0.0584068		-42.211	0.147221
-42.185	0.0596812		-42.186	0.0845604		-42.186	-0.0633659		-42.186	-0.0343819		-42.186	-0.0134697		-42.186	0.0584068		-42.186	0.147221
-42.16	0.0591497		-42.161	0.084187		-42.161	-0.0637393		-42.161	-0.0239749		-42.161	-0.0138431		-42.161	0.0588117		-42.161	0.146847
-42.135	0.0557647		-42.136	0.080636		-42.136	-0.0680685		-42.136	-0.0283041		-42.136	-0.0181723		-42.136	0.0634699		-42.136	0.142518
-42.11	0.0645635		-42.111	0.0894432		-42.111	-0.0674706		-42.111	-0.0284843		-42.111	-0.0183525		-42.111	0.0632896		-42.111	0.142338
-42.085	0.0640101		-42.086	0.0890541		-42.086	-0.0588722		-42.086	-0.0191078		-42.086	-0.0179634		-42.086	0.0629005		-42.086	0.152493
-42.06	0.0595002		-42.061	0.0845604		-42.061	-0.0633659		-42.061	-0.0236015		-42.061	-0.0134697		-42.061	0.0584068		-42.061	0.156986
-42.035	0.0548134		-42.036	0.0796776		-42.036	-0.0682487		-42.036	-0.0284843		-42.036	-0.0183525		-42.036	0.053524		-42.036	0.152103
-42.01	0.0548134		-42.011	0.0796776		-42.011	-0.0682487		-42.011	-0.0284843		-42.011	-0.0183525		-42.011	0.053524		-42.011	0.152103
-41.985	0.064579		-41.986	0.0894432		-41.986	-0.0682487		-41.986	-0.0284843		-41.986	-0.0183525		-41.986	0.053524		-41.986	0.152103
-41.96	0.064564		-41.961	0.0894432		-41.961	-0.0682487		-41.961	-0.0284843		-41.961	-0.00858688		-41.961	0.0652428		-41.961	0.152103
-41.935	0.0638437		-41.936	0.0890698		-41.936	-0.0686221		-41.936	-0.0280795		-41.936	-0.00896025		-41.936	0.0648694		-41.936	0.15173
-41.91	0.0551732		-41.911	0.0800524		-41.911	-0.0659208		-41.911	-0.0281096		-41.911	-0.0179777		-41.911	0.0566301		-41.911	0.142713
-41.885	0.0548134		-41.886	0.0796776		-41.886	-0.0662956		-41.886	-0.0284843		-41.886	-0.0183525		-41.886	0.0652428		-41.886	0.142338
-41.86	0.0548134		-41.861	0.0796776		-41.861	-0.0662956		-41.861	-0.0284843		-41.861	-0.0183525		-41.861	0.0652428		-41.861	0.143116
-41.835	0.0547979		-41.836	0.0796776		-41.836	-0.0655174		-41.836	-0.0284843		-41.836	-0.0183525		-41.836	0.0652428		-41.836	0.152103
-41.81	0.054244		-41.811	0.0792885		-41.811	-0.0569191		-41.811	-0.0288734		-41.811	-0.0187416		-41.811	0.0648537		-41.811	0.163433
-41.785	0.0499306		-41.786	0.0757332		-41.786	-0.0614128		-41.786	-0.0236015		-41.786	-0.0224571		-41.786	0.06036		-41.786	0.158939
-41.76	0.0497346		-41.761	0.0865135		-41.761	-0.0614128		-41.761	-0.0236015		-41.761	-0.0134697		-41.761	0.06036		-41.761	0.158939
-41.735	0.0555916		-41.736	0.0816307		-41.736	-0.0662956		-41.736	-0.0284843		-41.736	-0.0183525		-41.736	0.0554771		-41.736	0.154057
-41.71	0.064564		-41.711	0.0816307		-41.711	-0.0662956		-41.711	-0.0284843		-41.711	-0.0183525		-41.711	0.0554771		-41.711	0.154057
-41.685	0.0640318		-41.686	0.0929761		-41.686	-0.0569034		-41.686	-0.0280795		-41.686	-0.00896025		-41.686	0.0551038		-41.686	0.153683
-41.66	0.0596814		-41.661	0.0886464		-41.661	-0.061233		-41.661	-0.0234218		-41.661	-0.0132899		-41.661	0.0605397		-41.661	0.149354
-41.635	0.0550015		-41.636	0.0837798		-41.636	-0.0660996		-41.636	-0.0282884		-41.636	-0.0181565		-41.636	0.0566115		-41.636	0.144487
-41.61	0.0548134		-41.611	0.0835838		-41.611	-0.0662956		-41.611	-0.0284843		-41.611	-0.0183525		-41.611	0.0671959		-41.611	0.144291
-41.585	0.0548134		-41.586	0.0835838		-41.586	-0.0662956		-41.586	-0.0284843		-41.586	-0.0183525		-41.586	0.0671959		-41.586	0.145069
-41.56	0.0548134		-41.561	0.0835838		-41.561	-0.0662956		-41.561	-0.0284843		-41.561	-0.0183525		-41.561	0.0671959		-41.561	0.154057
-41.535	0.0546181		-41.536	0.0835838		-41.536	-0.0653572		-41.536	-0.0187187		-41.536	-0.0183525		-41.536	0.0671959		-41.536	0.154057
-41.51	0.0499151		-41.511	0.078701		-41.511	-0.0594597		-41.511	-0.0236015		-41.511	-0.0232353		-41.511	0.0623131		-41.511	0.149174
-41.485	0.0591276		-41.486	0.0783119		-41.486	-0.0598488		-41.486	-0.0239906		-41.486	-0.0236244		-41.486	0.061924		-41.486	0.148785
-41.46	0.0548134		-41.461	0.0738182		-41.461	-0.0643425		-41.461	-0.0284843		-41.461	-0.0281181		-41.461	0.0574303		-41.461	0.154057
-41.435	0.0547984		-41.436	0.0745964		-41.436	-0.0545769		-41.436	-0.0277061		-41.436	-0.0281181		-41.436	0.0574303		-41.436	0.154057
-41.41	0.0540795		-41.411	0.0929761		-41.411	-0.0549502		-41.411	-0.0190921		-41.411	-0.0179477		-41.411	0.0668225		-41.411	0.153683
-41.385	0.045409		-41.386	0.0839601		-41.386	-0.0639663		-41.386	-0.0281081		-41.386	-0.0179763		-41.386	0.0578065		-41.386	0.144667
-41.36	0.0450478		-41.361	0.0835838		-41.361	-0.0643425		-41.361	-0.0284843		-41.361	-0.0183525		-41.361	0.0574303		-41.361	0.144291
-41.335	0.045826		-41.336	0.0835838		-41.336	-0.0643425		-41.336	-0.0284843		-41.336	-0.0183525		-41.336	0.0582085		-41.336	0.144291
-41.31	0.0546019		-41.311	0.0835838		-41.311	-0.0643425		-41.311	-0.0284843		-41.311	-0.0183525		-41.311	0.0671959		-41.311	0.145069
-41.285	0.0493617		-41.286	0.0783119		-41.286	-0.0696144		-41.286	-0.0337563		-41.286	-0.0236244		-41.286	0.061924		-41.286	0.148785
-41.26	0.0450478		-41.261	0.0738182		-41.261	-0.0741081		-41.261	-0.03825		-41.261	-0.0281181		-41.261	0.0574303		-41.261	0.144291
-41.235	0.0548134		-41.236	0.0738182		-41.236	-0.0741081		-41.236	-0.0265312		-41.236	-0.0281181		-41.236	0.0574303		-41.236	0.144291
-41.21	0.0548134		-41.211	0.0835838		-41.211	-0.0741081		-41.211	-0.0265312		-41.211	-0.0281181		-41.211	0.0574303		-41.211	0.144291
-41.185	0.0548134		-41.186	0.0835838		-41.186	-0.0635643		-41.186	-0.0265312		-41.186	-0.0281181		-41.186	0.0574303		-41.186	0.144291
-41.16	0.054626		-41.161	0.0835838		-41.161	-0.0545769		-41.161	-0.025753		-41.161	-0.0281181		-41.161	0.0671959		-41.161	0.154057
-41.135	0.0501037		-41.136	0.078897		-41.136	-0.0592637		-41.136	-0.0214524		-41.136	-0.0230393		-41.136	0.0625091		-41.136	0.14937
-41.11	0.0493841		-41.111	0.0783277		-41.111	-0.059833		-41.111	-0.0220218		-41.111	-0.0236087		-41.111	0.0619397		-41.111	0.1488
-41.085	0.0452204		-41.086	0.0747762		-41.086	-0.0641627		-41.086	-0.0263515		-41.086	-0.0279384		-41.086	0.05761		-41.086	0.144471
-41.06	0.0450478		-41.061	0.0835838		-41.061	-0.0643425		-41.061	-0.0265312		-41.061	-0.0273399		-41.061	0.0582085		-41.061	0.144291
-41.035	0.0450478		-41.036	0.0835838		-41.036	-0.0643425		-41.036	-0.0265312		-41.036	-0.0183525		-41.036	0.0671959		-41.036	0.145069
-41.01	0.045826		-41.011	0.0835838		-41.011	-0.0643425		-41.011	-0.0265312		-41.011	-0.0183525		-41.011	0.0671959		-41.011	0.154057
-40.985	0.0545793		-40.986	0.0835838		-40.986	-0.0643425		-40.986	-0.0265312		-40.986	-0.0183525		-40.986	0.0671959		-40.986	0.154057
-40.96	0.0585322		-40.961	0.0874901		-40.961	-0.0702019		-40.961	-0.0323906		-40.961	-0.0242119		-40.961	0.0613365		-40.961	0.148197
-40.935	0.0540249		-40.936	0.0828032		-40.936	-0.0651231		-40.936	-0.0273118		-40.936	-0.0288987		-40.936	0.0566497		-40.936	0.14351
-40.91	0.0538213		-40.911	0.0826073		-40.911	-0.0653191		-40.911	-0.0275078		-40.911	-0.0290947		-40.911	0.0564537		-40.911	0.143314
-40.885	0.0532675		-40.886	0.0822182		-40.886	-0.0657082		-40.886	-0.0271187		-40.886	-0.0294838		-40.886	0.0658302		-40.886	0.142925
-40.86	0.048954		-40.861	0.0777245		-40.861	-0.0702019		-40.861	-0.022625		-40.861	-0.0339775		-40.861	0.0613365		-40.861	0.138432
-40.835	0.048954		-40.836	0.0777245		-40.836	-0.0694237		-40.836	-0.022625		-40.836	-0.0339775		-40.836	0.0613365		-40.836	0.138432
-40.81	0.048939		-40.811	0.0777245		-40.811	-0.0604362		-40.811	-0.022625		-40.811	-0.0339775		-40.811	0.0613365		-40.811	0.138432
-40.785	0.0484076		-40.786	0.0773511		-40.786	-0.0608096		-40.786	-0.0229983		-40.786	-0.0245852		-40.786	0.0609632		-40.786	0.147824
-40.76	0.0442443		-40.761	0.0730219		-40.761	-0.0651388		-40.761	-0.0273275		-40.761	-0.0289145		-40.761	0.0566339		-40.761	0.143495
-40.735	0.0538368		-40.736	0.0728416		-40.736	-0.0653191		-40.736	-0.0275078		-40.736	-0.0290947		-40.736	0.0572319		-40.736	0.144093
-40.71	0.0538368		-40.711	0.0826073		-40.711	-0.0555534		-40.711	-0.0275078		-40.711	-0.0283165		-40.711	0.0662193		-40.711	0.15308
-40.685	0.0536408		-40.686	0.0833855		-40.686	-0.0555534		-40.686	-0.0275078		-40.686	-0.0193291		-40.686	0.075985		-40.686	0.15308
-40.66	0.0487666		-40.661	0.0874901		-40.661	-0.0604362		-40.661	-0.022625		-40.661	-0.0242119		-40.661	0.0711021		-40.661	0.148197
-40.635	0.0442593		-40.636	0.0828032		-40.636	-0.0651231		-40.636	-0.0265336		-40.636	-0.0288987		-40.636	0.0664153		-40.636	0.14351
-40.61	0.0440712		-40.611	0.0826073		-40.611	-0.0653191		-40.611	-0.0177422		-40.611	-0.0290947		-40.611	0.0662193		-40.611	0.143314
-40.585	0.0448494		-40.586	0.0826073		-40.586	-0.0653191		-40.586	-0.0177422		-40.586	-0.0290947		-40.586	0.0662193		-40.586	0.143314
-40.56	0.0538368		-40.561	0.0826073		-40.561	-0.0645409		-40.561	-0.0177422		-40.561	-0.0290947		-40.561	0.0662193		-40.561	0.143314
-40.535	0.0538368		-40.536	0.0826073		-40.536	-0.0555534		-40.536	-0.0177422		-40.536	-0.0290947		-40.536	0.0662193		-40.536	0.143314
-40.51	0.0635874		-40.511	0.0826073		-40.511	-0.0555534		-40.511	-0.0177422		-40.511	-0.0290947		-40.511	0.0662193		-40.511	0.143314
-40.485	0.063056		-40.486	0.0919995		-40.486	-0.0461612		-40.486	-0.0181155		-40.486	-0.0197024		-40.486	0.065846		-40.486	0.152707
-40.46	0.0588923		-40.461	0.0876698		-40.461	-0.0504909		-40.461	-0.0224452		-40.461	-0.0240321		-40.461	0.0622945		-40.461	0.148377
-40.435	0.0587196		-40.436	0.0874901		-40.436	-0.0506706		-40.436	-0.022625		-40.436	-0.0242119		-40.436	0.0808678		-40.436	0.148975
-40.41	0.0585244		-40.411	0.0874901		-40.411	-0.0506706		-40.411	-0.0128593		-40.411	-0.0242119		-40.411	0.0808678		-40.411	0.157963
-40.385	0.0536487		-40.386	0.0826073		-40.386	-0.0555534		-40.386	-0.0177422		-40.386	-0.0290947		-40.386	0.075985		-40.386	0.15308
-40.36	0.0491414		-40.361	0.0779197		-40.361	-0.060241		-40.361	-0.0216515		-40.361	-0.033004		-40.361	0.0712974		-40.361	0.148392
-40.335	0.0489352		-40.336	0.0777245		-40.336	-0.0604362		-40.336	-0.0128593		-40.336	-0.0242119		-40.336	0.0711021		-40.336	0.148197
-40.31	0.0482686		-40.311	0.0780334		-40.311	-0.0601273		-40.311	-0.0133286		-40.311	-0.0246811		-40.311	0.0706329		-40.311	0.147728
-40.285	0.0430946		-40.286	0.0816307		-40.286	-0.05653		-40.286	-0.0187187		-40.286	-0.0300713		-40.286	0.0652428		-40.286	0.142338
-40.26	0.0438728		-40.261	0.0913963		-40.261	-0.05653		-40.261	-0.0187187		-40.261	-0.0300713		-40.261	0.0652428		-40.261	0.142338
-40.235	0.064579		-40.236	0.0913963		-40.236	-0.05653		-40.236	-0.0187187		-40.236	-0.0300713		-40.236	0.0652428		-40.236	0.142338
-40.21	0.064579		-40.211	0.0913963		-40.211	-0.0467644		-40.211	-0.0187187		-40.211	-0.0300713		-40.211	0.0652428		-40.211	0.142338
-40.185	0.064579		-40.186	0.0913963		-40.186	-0.0467644		-40.186	-0.0187187		-40.186	-0.0183525		-40.186	0.0652428		-40.186	0.152103
-40.16	0.064579		-40.161	0.0913963		-40.161	-0.0467644		-40.161	-0.00895309		-40.161	-0.0183525		-40.161	0.0750084		-40.161	0.152103
-40.135	0.0641949		-40.136	0.0913963		-40.136	-0.0467644		-40.136	-0.00895309		-40.136	-0.0183525		-40.136	0.0757866		-40.136	0.152103
-40.11	0.0549829		-40.111	0.081826		-40.111	-0.0563347		-40.111	-0.0185235		-40.111	-0.0279229		-40.111	0.0752037		-40.111	0.143471
-40.085	0.0541551		-40.086	0.0811801		-40.086	-0.0562024		-40.086	-0.0191693		-40.086	-0.0285687		-40.086	0.0745578		-40.086	0.153606
-40.06	0.0491617		-40.061	0.0759876		-40.061	-0.0524075		-40.061	-0.0243618		-40.061	-0.0337613		-40.061	0.0693653		-40.061	0.148413
-40.035	0.0489385		-40.036	0.0757713		-40.036	-0.040905		-40.036	-0.0245781		-40.036	-0.0339775		-40.036	0.069149		-40.036	0.148197
-40.01	0.0483847		-40.011	0.0851479		-40.011	-0.0412941		-40.011	-0.0249672		-40.011	-0.0335884		-40.011	0.0687599		-40.011	0.147808
-39.985	0.0538368		-39.986	0.0806541		-39.986	-0.0457878		-39.986	-0.0285225		-39.986	-0.0290947		-39.986	0.0642662		-39.986	0.143314
-39.96	0.0538368		-39.961	0.0814323		-39.961	-0.0457878		-39.961	-0.00797653		-39.961	-0.0290947		-39.961	0.075985		-39.961	0.143314
-39.935	0.0538368		-39.936	0.0904198		-39.936	-0.0457878		-39.936	-0.00797653		-39.936	-0.0290947		-39.936	0.075985		-39.936	0.143314
-39.91	0.0536416		-39.911	0.0904198		-39.911	-0.0457878		-39.911	-0.00797653		-39.911	-0.0290947		-39.911	0.075985		-39.911	0.143314
-39.885	0.048954		-39.886	0.085537		-39.886	-0.0506706		-39.886	-0.0128593		-39.886	-0.0339775		-39.886	0.0711021		-39.886	0.148197
-39.86	0.048954		-39.861	0.085537		-39.861	-0.0506706		-39.861	-0.0128593		-39.861	-0.0339775		-39.861	0.0711021		-39.861	0.148197
-39.835	0.0496676		-39.836	0.085537		-39.836	-0.0506706		-39.836	-0.0128593		-39.836	-0.0339775		-39.836	0.0711021		-39.836	0.148975
-39.81	0.0550241		-39.811	0.0799127		-39.811	-0.0562949		-39.811	-0.0184836		-39.811	-0.0396018		-39.811	0.0654778		-39.811	0.152339
-39.785	0.0542669		-39.786	0.0793042		-39.786	-0.0569034		-39.786	-0.0190921		-39.786	-0.0304446		-39.786	0.0656476		-39.786	0.15173
-39.76	0.0500879		-39.761	0.0866938		-39.761	-0.0612326		-39.761	-0.0234213		-39.761	-0.0347738		-39.761	0.0703058		-39.761	0.147401
-39.735	0.0493619		-39.736	0.0861244		-39.736	-0.0618019		-39.736	-0.014225		-39.736	-0.0353432		-39.736	0.0697365		-39.736	0.146832
-39.71	0.0450478		-39.711	0.0816307		-39.711	-0.0557518		-39.711	-0.0187187		-39.711	-0.0398369		-39.711	0.0652428		-39.711	0.142338
-39.685	0.0548134		-39.686	0.0816307		-39.686	-0.0467644		-39.686	-0.0187187		-39.686	-0.0398369		-39.686	0.0652428		-39.686	0.142338
-39.66	0.0548134		-39.661	0.0816307		-39.661	-0.0467644		-39.661	-0.0187187		-39.661	-0.0398369		-39.661	0.0750084		-39.661	0.142338
-39.635	0.0548134		-39.636	0.0816307		-39.636	-0.0467644		-39.636	-0.0187187		-39.636	-0.0390587		-39.636	0.0750084		-39.636	0.142338
-39.61	0.0548134		-39.611	0.0816307		-39.611	-0.0467644		-39.611	-0.0179405		-39.611	-0.0300713		-39.611	0.0750084		-39.611	0.152103
-39.585	0.0546181		-39.586	0.0816307		-39.586	-0.0467644		-39.586	-0.00895309		-39.586	-0.0300713		-39.586	0.0750084		-39.586	0.152103
-39.56	0.0497425		-39.561	0.0767479		-39.561	-0.0516472		-39.561	-0.0138359		-39.561	-0.0349541		-39.561	0.0701256		-39.561	0.147221
-39.535	0.0452352		-39.536	0.0720603		-39.536	-0.0563347		-39.536	-0.0185235		-39.536	-0.0396416		-39.536	0.065438		-39.536	0.142533
-39.51	0.0450478		-39.511	0.0816307		-39.511	-0.05653		-39.511	-0.00895309		-39.511	-0.0300713		-39.511	0.0652428		-39.511	0.142338
-39.485	0.0450478		-39.486	0.0816307		-39.486	-0.05653		-39.486	-0.00895309		-39.486	-0.0300713		-39.486	0.066021		-39.486	0.142338
-39.46	0.0450478		-39.461	0.0824089		-39.461	-0.0467644		-39.461	-0.00895309		-39.461	-0.0300713		-39.461	0.0750084		-39.461	0.142338
-39.435	0.0450327		-39.436	0.0913963		-39.436	-0.0467644		-39.436	-0.00895309		-39.436	-0.0300713		-39.436	0.0750084		-39.436	0.142338
-39.41	0.0445013		-39.411	0.091023		-39.411	-0.0471377		-39.411	-0.00932646		-39.411	-0.0304446		-39.411	0.0844007		-39.411	0.141964
-39.385	0.0500879		-39.386	0.0866938		-39.386	-0.0514669		-39.386	-0.0136557		-39.386	-0.0347738		-39.386	0.0800714		-39.386	0.137635
-39.36	0.0493619		-39.361	0.0861244		-39.361	-0.0520363		-39.361	-0.014225		-39.361	-0.0353432		-39.361	0.0795021		-39.361	0.137844
-39.335	0.0448525		-39.336	0.0816307		-39.336	-0.05653		-39.336	-0.0187187		-39.336	-0.0398369		-39.336	0.0750084		-39.336	0.142338
-39.31	0.0401649		-39.311	0.0767479		-39.311	-0.0606346		-39.311	-0.0236015		-39.311	-0.0447197		-39.311	0.0701256		-39.311	0.137455
-39.285	0.0399776		-39.286	0.0865135		-39.286	-0.0516472		-39.286	-0.0228233		-39.286	-0.0447197		-39.286	0.0701256		-39.286	0.149174
-39.26	0.0354702		-39.261	0.0818267		-39.261	-0.056334		-39.261	-0.0185227		-39.261	-0.0396409		-39.261	0.0654387		-39.261	0.144487
-39.235	0.0360603		-39.236	0.0816307		-39.236	-0.05653		-39.236	-0.0187187		-39.236	-0.0388985		-39.236	0.0652428		-39.236	0.144291
-39.21	0.0450478		-39.211	0.0816307		-39.211	-0.05653		-39.211	-0.0187187		-39.211	-0.0281181		-39.211	0.0652428		-39.211	0.144291
-39.185	0.0450478		-39.186	0.0816307		-39.186	-0.05653		-39.186	-0.00699997		-39.186	-0.0281181		-39.186	0.0652428		-39.186	0.144291
-39.16	0.0450478		-39.161	0.0816307		-39.161	-0.0467644		-39.161	-0.00699997		-39.161	-0.0281181		-39.161	0.0750084		-39.161	0.144291
-39.135	0.0450323		-39.136	0.0816307		-39.136	-0.0467644		-39.136	-0.00699997		-39.136	-0.0281181		-39.136	0.0750084		-39.136	0.144291
-39.11	0.0444641		-39.111	0.0812416		-39.111	-0.0471535		-39.111	-0.00738907		-39.111	-0.0285072		-39.111	0.0746193		-39.111	0.143902
-39.085	0.0396183		-39.086	0.0763743		-39.086	-0.0520208		-39.086	-0.0122564		-39.086	-0.0333745		-39.086	0.069752		-39.086	0.139035
-39.06	0.0452209		-39.061	0.081811		-39.061	-0.0563498		-39.061	-0.0165854		-39.061	-0.0377035		-39.061	0.065423		-39.061	0.134706
-39.035	0.0448604		-39.036	0.0816307		-39.036	-0.05653		-39.036	-0.0167656		-39.036	-0.0378838		-39.036	0.0661812		-39.036	0.134525
-39.01	0.0401571		-39.011	0.0769439		-39.011	-0.0612168		-39.011	-0.0214524		-39.011	-0.0425706		-39.011	0.0722747		-39.011	0.129838
-38.985	0.0352821		-38.986	0.0718651		-38.986	-0.0662956		-38.986	-0.025753		-38.986	-0.0378838		-38.986	0.0671959		-38.986	0.12476
-38.96	0.0352821		-38.961	0.0726433		-38.961	-0.0662956		-38.961	-0.0167656		-38.961	-0.0378838		-38.961	0.0671959		-38.961	0.125538
-38.935	0.0352821		-38.936	0.0816307		-38.936	-0.0655174		-38.936	-0.0167656		-38.936	-0.0378838		-38.936	0.0671959		-38.936	0.134525
-38.91	0.0352821		-38.911	0.0816307		-38.911	-0.0467644		-38.911	-0.0167656		-38.911	-0.0378838		-38.911	0.0671959		-38.911	0.144291
-38.885	0.0352821		-38.886	0.0816307		-38.886	-0.0467644		-38.886	-0.0167656		-38.886	-0.0378838		-38.886	0.0671959		-38.886	0.144291
-38.86	0.0352821		-38.861	0.0816307		-38.861	-0.0467644		-38.861	-0.0167656		-38.861	-0.0378838		-38.861	0.0769615		-38.861	0.144291
-38.835	0.0352821		-38.836	0.0913963		-38.836	-0.0467644		-38.836	-0.00699997		-38.836	-0.0378838		-38.836	0.0769615		-38.836	0.144291
-38.81	0.0450323		-38.811	0.0913963		-38.811	-0.0467644		-38.811	-0.00699997		-38.811	-0.0378838		-38.811	0.0769615		-38.811	0.144291
-38.785	0.045023		-38.786	0.0910072		-38.786	-0.0471535		-38.786	-0.00738907		-38.786	-0.0374947		-38.786	0.0765724		-38.786	0.143902
-38.76	0.0438681		-38.761	0.0806541		-38.761	-0.0575066		-38.761	-0.0177422		-38.761	-0.0388603		-38.761	0.0662193		-38.761	0.133549
-38.735	0.0388291		-38.736	0.075593		-38.736	-0.0625677		-38.736	-0.0228033		-38.736	-0.0439215		-38.736	0.0611582		-38.736	0.128488
-38.71	0.0344782		-38.711	0.0710683		-38.711	-0.0670924		-38.711	-0.027328		-38.711	-0.0484462		-38.711	0.0566335		-38.711	0.123963
-38.685	0.0343056		-38.686	0.0708885		-38.686	-0.0672722		-38.686	-0.0275078		-38.686	-0.0388603		-38.686	0.0564537		-38.686	0.123783
-38.66	0.0343056		-38.661	0.0708885		-38.661	-0.0672722		-38.661	-0.0275078		-38.661	-0.0388603		-38.661	0.0564537		-38.661	0.123783
-38.635	0.0343056		-38.636	0.0708885		-38.636	-0.0672722		-38.636	-0.0267296		-38.636	-0.0388603		-38.636	0.0669975		-38.636	0.123783
-38.61	0.0343056		-38.611	0.0708885		-38.611	-0.0672722		-38.611	-0.0177422		-38.611	-0.0388603		-38.611	0.075985		-38.611	0.134327
-38.585	0.0343056		-38.586	0.0708885		-38.586	-0.0575066		-38.586	-0.0177422		-38.586	-0.0388603		-38.586	0.075985		-38.586	0.143314
-38.56	0.0440712		-38.561	0.0806541		-38.561	-0.0575066		-38.561	-0.0177422		-38.561	-0.0388603		-38.561	0.075985		-38.561	0.143314
-38.535	0.0438838		-38.536	0.0806541		-38.536	-0.0565681		-38.536	-0.0177422		-38.536	-0.0388603		-38.536	0.075985		-38.536	0.143314
-38.51	0.0393765		-38.511	0.0759673		-38.511	-0.0504746		-38.511	-0.022429		-38.511	-0.0435472		-38.511	0.0712981		-38.511	0.138628
-38.485	0.0391884		-38.486	0.0757713		-38.486	-0.0506706		-38.486	-0.0128593		-38.486	-0.0429649		-38.486	0.0711021		-38.486	0.138432
-38.46	0.0389776		-38.461	0.0757713		-38.461	-0.0506706		-38.461	-0.0128593		-38.461	-0.0339775		-38.461	0.0711021		-38.461	0.138432
-38.435	0.0337362		-38.436	0.0704994		-38.436	-0.0559425		-38.436	-0.0181313		-38.436	-0.0392494		-38.436	0.0658302		-38.436	0.13316
-38.41	0.0294228		-38.411	0.0660057		-38.411	-0.0604362		-38.411	-0.022625		-38.411	-0.0339775		-38.411	0.0711021		-38.411	0.128666
-38.385	0.0294228		-38.386	0.0660057		-38.386	-0.0604362		-38.386	-0.022625		-38.386	-0.0339775		-38.386	0.0711021		-38.386	0.128666
-38.36	0.0294077		-38.361	0.0660057		-38.361	-0.0604362		-38.361	-0.022625		-38.361	-0.0339775		-38.361	0.0711021		-38.361	0.128666
-38.335	0.0288761		-38.336	0.0656321		-38.336	-0.0510442		-38.336	-0.0229986		-38.336	-0.0343511		-38.336	0.0707285		-38.336	0.128292
-38.31	0.024713		-38.311	0.0613031		-38.311	-0.0553732		-38.311	-0.0273275		-38.311	-0.0386801		-38.311	0.0663996		-38.311	0.133729
-38.285	0.0341182		-38.286	0.0708885		-38.286	-0.0555534		-38.286	-0.0275078		-38.286	-0.0388603		-38.286	0.0662193		-38.286	0.133549
-38.26	0.0296109		-38.261	0.0662017		-38.261	-0.0602403		-38.261	-0.0321946		-38.261	-0.0435472		-38.261	0.0615325		-38.261	0.128862
-38.235	0.030201		-38.236	0.0669441		-38.236	-0.0604362		-38.236	-0.0316124		-38.236	-0.0437431		-38.236	0.0621147		-38.236	0.129444
-38.21	0.0391884		-38.211	0.0777245		-38.211	-0.0604362		-38.211	-0.022625		-38.211	-0.0437431		-38.211	0.0711021		-38.211	0.138432
-38.185	0.0391884		-38.186	0.0777245		-38.186	-0.0604362		-38.186	-0.0128593		-38.186	-0.0437431		-38.186	0.0808678		-38.186	0.138432
-38.16	0.0389931		-38.161	0.0777245		-38.161	-0.0604362		-38.161	-0.0128593		-38.161	-0.0437431		-38.161	0.0808678		-38.161	0.138432
-38.135	0.0343056		-38.136	0.0728416		-38.136	-0.0653191		-38.136	-0.0177422		-38.136	-0.0486259		-38.136	0.075985		-38.136	0.133549
-38.11	0.0342901		-38.111	0.0728416		-38.111	-0.0645409		-38.111	-0.0177422		-38.111	-0.0388603		-38.111	0.075985		-38.111	0.133549
-38.085	0.0337367		-38.086	0.0822182		-38.086	-0.0559425		-38.086	-0.0181313		-38.086	-0.0392494		-38.086	0.0755959		-38.086	0.13316
-38.06	0.0294228		-38.061	0.0777245		-38.061	-0.0506706		-38.061	-0.022625		-38.061	-0.0437431		-38.061	0.0711021		-38.061	0.128666
-38.035	0.0411415		-38.036	0.0777245		-38.036	-0.0506706		-38.036	-0.022625		-38.036	-0.0437431		-38.036	0.0711021		-38.036	0.128666
-38.01	0.0411415		-38.011	0.0777245		-38.011	-0.0506706		-38.011	-0.022625		-38.011	-0.0437431		-38.011	0.0711021		-38.011	0.128666
-37.985	0.0411415		-37.986	0.0777245		-37.986	-0.0506706		-37.986	-0.022625		-37.986	-0.0429649		-37.986	0.0711021		-37.986	0.128666
-37.96	0.0409541		-37.961	0.0777245		-37.961	-0.0506706		-37.961	-0.022625		-37.961	-0.0339775		-37.961	0.0828209		-37.961	0.138432
-37.935	0.0364468		-37.936	0.0730376		-37.936	-0.0553575		-37.936	-0.0175462		-37.936	-0.0386643		-37.936	0.0781341		-37.936	0.133745
-37.91	0.0360634		-37.911	0.0728416		-37.911	-0.0555534		-37.911	-0.0177422		-37.911	-0.0388603		-37.911	0.0779381		-37.911	0.133549
-37.885	0.0313759		-37.886	0.0679588		-37.886	-0.0604362		-37.886	-0.022625		-37.886	-0.0437431		-37.886	0.0730553		-37.886	0.128666
-37.86	0.0313609		-37.861	0.0679588		-37.861	-0.0604362		-37.861	-0.022625		-37.861	-0.0437431		-37.861	0.0730553		-37.861	0.128666
-37.835	0.0308104		-37.836	0.079304		-37.836	-0.0608099		-37.836	-0.0229986		-37.836	-0.0441167		-37.836	0.0734599		-37.836	0.128292
-37.81	0.0259805		-37.811	0.0745058		-37.811	-0.065608		-37.811	-0.0277967		-37.811	-0.0489149		-37.811	0.0776491		-37.811	0.124272
-37.785	0.0206337		-37.786	0.0689354		-37.786	-0.0594597		-37.786	-0.0333672		-37.786	-0.0427666		-37.786	0.0720787		-37.786	0.127689
-37.76	0.0206337		-37.761	0.0689354		-37.761	-0.0594597		-37.761	-0.032589		-37.761	-0.0427666		-37.761	0.0720787		-37.761	0.127689
-37.735	0.0206337		-37.736	0.0689354		-37.736	-0.0594597		-37.736	-0.0236015		-37.736	-0.0427666		-37.736	0.0720787		-37.736	0.127689
-37.71	0.0301745		-37.711	0.0689354		-37.711	-0.0586815		-37.711	-0.0138359		-37.711	-0.0427666		-37.711	0.0720787		-37.711	0.127689
-37.685	0.0247655		-37.686	0.0633111		-37.686	-0.0553184		-37.686	-0.0194602		-37.686	-0.0483909		-37.686	0.0664544		-37.686	0.131831
-37.66	0.0245399		-37.661	0.063076		-37.661	-0.0555534		-37.661	-0.0196953		-37.661	-0.0478477		-37.661	0.0662193		-37.661	0.131596
-37.635	0.0253181		-37.636	0.063076		-37.636	-0.0555534		-37.636	-0.0196953		-37.636	-0.0388603		-37.636	0.0662193		-37.636	0.131596
-37.61	0.0341103		-37.611	0.063076		-37.611	-0.0555534		-37.611	-0.0196953		-37.611	-0.0388603		-37.611	0.075985		-37.611	0.131596
-37.585	0.0294228		-37.586	0.0581932		-37.586	-0.0604362		-37.586	-0.0245781		-37.586	-0.0437431		-37.586	0.0711021		-37.586	0.126713
-37.56	0.0294228		-37.561	0.0581932		-37.561	-0.0604362		-37.561	-0.0245781		-37.561	-0.0437431		-37.561	0.0711021		-37.561	0.126713
-37.535	0.0294228		-37.536	0.0589714		-37.536	-0.0604362		-37.536	-0.0245781		-37.536	-0.0437431		-37.536	0.0711021		-37.536	0.126713
-37.51	0.0294228		-37.511	0.0777245		-37.511	-0.0604362		-37.511	-0.0245781		-37.511	-0.0437431		-37.511	0.0711021		-37.511	0.127491
-37.485	0.0294228		-37.486	0.0769463		-37.486	-0.0506706		-37.486	-0.0245781		-37.486	-0.0437431		-37.486	0.0711021		-37.486	0.136478
-37.46	0.0391884		-37.461	0.068737		-37.461	-0.0506706		-37.461	-0.0245781		-37.461	-0.0437431		-37.461	0.0711021		-37.461	0.136478
-37.435	0.0391884		-37.436	0.0777245		-37.436	-0.0506706		-37.436	-0.0245781		-37.436	-0.0437431		-37.436	0.0711021		-37.436	0.136478
-37.41	0.0391729		-37.411	0.0777245		-37.411	-0.0506706		-37.411	-0.0148125		-37.411	-0.0339775		-37.411	0.0711021		-37.411	0.146244
-37.385	0.038619		-37.386	0.0773354		-37.386	-0.0510597		-37.386	-0.0144234		-37.386	-0.0343666		-37.386	0.070713		-37.386	0.145855
-37.36	0.0341182		-37.361	0.0728416		-37.361	-0.0555534		-37.361	-0.00992966		-37.361	-0.0388603		-37.361	0.075985		-37.361	0.141361
-37.335	0.0296099		-37.336	0.0681539		-37.336	-0.059463		-37.336	-0.0146174		-37.336	-0.0435481		-37.336	0.0712972		-37.336	0.136673
-37.31	0.0292268		-37.311	0.0679588		-37.311	-0.0506706		-37.311	-0.0148125		-37.311	-0.0437431		-37.311	0.0711021		-37.311	0.136478
-37.285	0.0245249		-37.286	0.0728416		-37.286	-0.0457878		-37.286	-0.0196953		-37.286	-0.0478477		-37.286	0.0662193		-37.286	0.131596
-37.26	0.0239928		-37.261	0.0724683		-37.261	-0.0461612		-37.261	-0.0200686		-37.261	-0.0392337		-37.261	0.065846		-37.261	0.131222
-37.235	0.0295954		-37.236	0.0681386		-37.236	-0.0504909		-37.236	-0.0243983		-37.236	-0.0435634		-37.236	0.0615163		-37.236	0.126893
-37.21	0.0294228		-37.211	0.0679588		-37.211	-0.0506706		-37.211	-0.0245781		-37.211	-0.0437431		-37.211	0.0613365		-37.211	0.127651
-37.185	0.0294228		-37.186	0.0679588		-37.186	-0.0506706		-37.186	-0.0245781		-37.186	-0.0437431		-37.186	0.0613365		-37.186	0.138432
-37.16	0.0294228		-37.161	0.0679588		-37.161	-0.0506706		-37.161	-0.0148125		-37.161	-0.0437431		-37.161	0.0613365		-37.161	0.148197
-37.135	0.0294228		-37.136	0.0679588		-37.136	-0.0506706		-37.136	-0.0148125		-37.136	-0.0437431		-37.136	0.0613365		-37.136	0.148197
-37.11	0.0294228		-37.111	0.0679588		-37.111	-0.0506706		-37.111	-0.0148125		-37.111	-0.0437431		-37.111	0.0711021		-37.111	0.148197
-37.085	0.0292199		-37.086	0.0679588		-37.086	-0.0506706		-37.086	-0.0148125		-37.086	-0.0339775		-37.086	0.0711021		-37.086	0.148197
-37.06	0.0241587		-37.061	0.0628829		-37.061	-0.0557466		-37.061	-0.0198884		-37.061	-0.0390534		-37.061	0.0668044		-37.061	0.143121
-37.035	0.0196571		-37.036	0.0679588		-37.036	-0.0506706		-37.036	-0.0245781		-37.036	-0.0437431		-37.036	0.0711021		-37.036	0.138432
-37.01	0.0196571		-37.011	0.0679588		-37.011	-0.0506706		-37.011	-0.0245781		-37.011	-0.0437431		-37.011	0.0711021		-37.011	0.138432
-36.985	0.0194619		-36.986	0.0679588		-36.986	-0.0506706		-36.986	-0.0245781		-36.986	-0.0437431		-36.986	0.0711021		-36.986	0.138432
-36.96	0.0253181		-36.961	0.063076		-36.961	-0.0555534		-36.961	-0.0286827		-36.961	-0.0486259		-36.961	0.0662193		-36.961	0.133549
-36.935	0.0343056		-36.936	0.063076		-36.936	-0.0555534		-36.936	-0.00797653		-36.936	-0.0486259		-36.936	0.0662193		-36.936	0.133549
-36.91	0.0343056		-36.911	0.063076		-36.911	-0.0555534		-36.911	-0.00797653		-36.911	-0.0486259		-36.911	0.0662193		-36.911	0.143314
-36.885	0.0343056		-36.886	0.063076		-36.886	-0.0555534		-36.886	-0.00797653		-36.886	-0.0486259		-36.886	0.0662193		-36.886	0.143314
-36.86	0.0343056		-36.861	0.063076		-36.861	-0.0547752		-36.861	-0.00797653		-36.861	-0.0478477		-36.861	0.075985		-36.861	0.143314
-36.835	0.0341027		-36.836	0.063076		-36.836	-0.0457878		-36.836	-0.00797653		-36.836	-0.0388603		-36.836	0.075985		-36.836	0.143314
-36.81	0.0290415		-36.811	0.0580001		-36.811	-0.0508637		-36.811	-0.0130525		-36.811	-0.0439363		-36.811	0.070909		-36.811	0.138238
-36.785	0.0243447		-36.786	0.063076		-36.786	-0.0555534		-36.786	-0.0177422		-36.786	-0.0388603		-36.786	0.0662193		-36.786	0.133549
-36.76	0.0196571		-36.761	0.0581932		-36.761	-0.0506706		-36.761	-0.022625		-36.761	-0.0437431		-36.761	0.0613365		-36.761	0.128666
-36.735	0.0196571		-36.736	0.0581932		-36.736	-0.0506706		-36.736	-0.022625		-36.736	-0.0437431		-36.736	0.0613365		-36.736	0.128666
-36.71	0.019639		-36.711	0.0581932		-36.711	-0.0506706		-36.711	-0.022625		-36.711	-0.0437431		-36.711	0.0613365		-36.711	0.128666
-36.685	0.028764		-36.686	0.0577428		-36.686	-0.051121		-36.686	-0.0230753		-36.686	-0.0441935		-36.686	0.0608861		-36.686	0.128216
-36.66	0.0237882		-36.661	0.0525494		-36.661	-0.0563145		-36.661	-0.0282688		-36.661	-0.049387		-36.661	0.0556927		-36.661	0.123022
-36.635	0.024204		-36.636	0.0527842		-36.636	-0.0560796		-36.636	-0.028034		-36.636	-0.0491521		-36.636	0.0559275		-36.636	0.123257
-36.61	0.0285578		-36.611	0.0575273		-36.611	-0.0513365		-36.611	-0.0232909		-36.611	-0.044409		-36.611	0.0704362		-36.611	0.128
-36.585	0.0237703		-36.586	0.0525494		-36.586	-0.0563145		-36.586	-0.0185032		-36.586	-0.049387		-36.586	0.0654583		-36.586	0.1238
-36.56	0.0235634		-36.561	0.0620995		-36.561	-0.05653		-36.561	-0.0187187		-36.561	-0.0496025		-36.561	0.0652428		-36.561	0.132572
-36.535	0.0235634		-36.536	0.0620995		-36.536	-0.05653		-36.536	-0.0187187		-36.536	-0.0398369		-36.536	0.0652428		-36.536	0.132572
-36.51	0.0233753		-36.511	0.0628777		-36.511	-0.0467644		-36.511	-0.0187187		-36.511	-0.0398369		-36.511	0.0652428		-36.511	0.144291
-36.485	0.0186338		-36.486	0.0671775		-36.486	-0.0514519		-36.486	-0.0234063		-36.486	-0.0445244		-36.486	0.0605552		-36.486	0.139603
-36.46	0.0128212		-36.461	0.0611229		-36.461	-0.0575066		-36.461	-0.0285225		-36.461	-0.0505791		-36.461	0.0545006		-36.461	0.133549
-36.435	0.0225868		-36.436	0.0611229		-36.436	-0.0575066		-36.436	-0.0177422		-36.436	-0.0505791		-36.436	0.0545006		-36.436	0.133549
-36.41	0.0225868		-36.411	0.0611229		-36.411	-0.0575066		-36.411	-0.0177422		-36.411	-0.0505791		-36.411	0.0545006		-36.411	0.133549
-36.385	0.0225868		-36.386	0.0611229		-36.386	-0.0575066		-36.386	-0.0177422		-36.386	-0.0505791		-36.386	0.0642662		-36.386	0.133549
-36.36	0.0225713		-36.361	0.0611229		-36.361	-0.0575066		-36.361	-0.0177422		-36.361	-0.0498009		-36.361	0.0642662		-36.361	0.133549
-36.335	0.022018		-36.336	0.0607338		-36.336	-0.0578957		-36.336	-0.00836563		-36.336	-0.0412025		-36.336	0.0638771		-36.336	0.13316
-36.31	0.017704		-36.311	0.0660057		-36.311	-0.0623894		-36.311	-0.0128593		-36.311	-0.0456963		-36.311	0.0593834		-36.311	0.128666
-36.285	0.017704		-36.286	0.0660057		-36.286	-0.0526237		-36.286	-0.0128593		-36.286	-0.0456963		-36.286	0.0593834		-36.286	0.128666
-36.26	0.017704		-36.261	0.0660057		-36.261	-0.0526237		-36.261	-0.0128593		-36.261	-0.0456963		-36.261	0.0593834		-36.261	0.128666
-36.235	0.0175166		-36.236	0.0660057		-36.236	-0.0526237		-36.236	-0.0128593		-36.236	-0.0359306		-36.236	0.0601616		-36.236	0.128666
-36.21	0.022774		-36.211	0.0613179		-36.211	-0.0573115		-36.211	-0.0175471		-36.211	-0.0406184		-36.211	0.0644612		-36.211	0.123978
-36.185	0.0225868		-36.186	0.0611229		-36.186	-0.0575066		-36.186	-0.0177422		-36.186	-0.0408134		-36.186	0.0642662		-36.186	0.124561
-36.16	0.0225868		-36.161	0.0611229		-36.161	-0.0567284		-36.161	-0.0177422		-36.161	-0.0408134		-36.161	0.0642662		-36.161	0.143314
-36.135	0.0225868		-36.136	0.0611229		-36.136	-0.0477409		-36.136	-0.0177422		-36.136	-0.0408134		-36.136	0.0740318		-36.136	0.143314
-36.11	0.0225868		-36.111	0.0611229		-36.111	-0.0477409		-36.111	-0.0177422		-36.111	-0.0408134		-36.111	0.0740318		-36.111	0.143314
-36.085	0.0223916		-36.086	0.0611229		-36.086	-0.0477409		-36.086	-0.00797653		-36.086	-0.0408134		-36.086	0.0740318		-36.086	0.143314
-36.06	0.017704		-36.061	0.0660057		-36.061	-0.0526237		-36.061	-0.0128593		-36.061	-0.0456963		-36.061	0.069149		-36.061	0.138432
-36.035	0.017704		-36.036	0.0660057		-36.036	-0.0428581		-36.036	-0.0128593		-36.036	-0.0456963		-36.036	0.069149		-36.036	0.138432
-36.01	0.017704		-36.011	0.0660057		-36.011	-0.0428581		-36.011	-0.0128593		-36.011	-0.0456963		-36.011	0.069149		-36.011	0.138432
-35.985	0.0175016		-35.986	0.0660057		-35.986	-0.0428581		-35.986	-0.0128593		-35.986	-0.0359306		-35.986	0.069149		-35.986	0.138432
-35.96	0.0124619		-35.961	0.0609446		-35.961	-0.0479193		-35.961	-0.0179205		-35.961	-0.0409918		-35.961	0.0640879		-35.961	0.13337
-35.935	0.0198302		-35.936	0.0564203		-35.936	-0.0524435		-35.936	-0.0224447		-35.936	-0.045516		-35.936	0.0595636		-35.936	0.128846
-35.91	0.0196416		-35.911	0.0562401		-35.911	-0.0526237		-35.911	-0.022625		-35.911	-0.0456963		-35.911	0.0593834		-35.911	0.128666
-35.885	0.0190878		-35.886	0.055851		-35.886	-0.0530128		-35.886	-0.0230141		-35.886	-0.0460854		-35.886	0.0589943		-35.886	0.128277
-35.86	0.0155525		-35.861	0.0513573		-35.861	-0.0575066		-35.861	-0.0275078		-35.861	-0.0505791		-35.861	0.0642662		-35.861	0.133549
-35.835	0.0245399		-35.836	0.0611229		-35.836	-0.0477409		-35.836	-0.0267296		-35.836	-0.0505791		-35.836	0.0642662		-35.836	0.133549
-35.81	0.024344		-35.811	0.0611229		-35.811	-0.0477409		-35.811	-0.00797653		-35.811	-0.0505791		-35.811	0.0642662		-35.811	0.133549
-35.785	0.0196571		-35.786	0.0562401		-35.786	-0.0526237		-35.786	-0.0128593		-35.786	-0.0554619		-35.786	0.0593834		-35.786	0.128666
-35.76	0.0196571		-35.761	0.0562401		-35.761	-0.0526237		-35.761	-0.0128593		-35.761	-0.0554619		-35.761	0.0593834		-35.761	0.128666
-35.735	0.0196571		-35.736	0.0562401		-35.736	-0.0526237		-35.736	-0.0128593		-35.736	-0.0456963		-35.736	0.0593834		-35.736	0.129444
-35.71	0.0196571		-35.711	0.0562401		-35.711	-0.0526237		-35.711	-0.0128593		-35.711	-0.0456963		-35.711	0.0593834		-35.711	0.138432
-35.685	0.019469		-35.686	0.0562401		-35.686	-0.0526237		-35.686	-0.0128593		-35.686	-0.0456963		-35.686	0.0593834		-35.686	0.138432
-35.66	0.0149617		-35.661	0.0515525		-35.661	-0.0573113		-35.661	-0.0175469		-35.661	-0.0503838		-35.661	0.0546958		-35.661	0.133744
-35.635	0.0245399		-35.636	0.0513573		-35.636	-0.0575066		-35.636	-0.0177422		-35.636	-0.0505791		-35.636	0.0545006		-35.636	0.143314
-35.61	0.0245399		-35.611	0.0513573		-35.611	-0.0575066		-35.611	-0.0177422		-35.611	-0.0505791		-35.611	0.0545006		-35.611	0.143314
-35.585	0.0245399		-35.586	0.063076		-35.586	-0.0575066		-35.586	-0.0177422		-35.586	-0.0505791		-35.586	0.0545006		-35.586	0.143314
-35.56	0.0245399		-35.561	0.063076		-35.561	-0.0575066		-35.561	-0.0177422		-35.561	-0.0505791		-35.561	0.0545006		-35.561	0.143314
-35.535	0.0243447		-35.536	0.063076		-35.536	-0.0457878		-35.536	-0.00797653		-35.536	-0.0496407		-35.536	0.0545006		-35.536	0.143314
-35.51	0.0196571		-35.511	0.0581932		-35.511	-0.0506706		-35.511	-0.0128593		-35.511	-0.0437431		-35.511	0.0496178		-35.511	0.138432
-35.485	0.0196571		-35.486	0.0581932		-35.486	-0.0506706		-35.486	-0.0128593		-35.486	-0.0320244		-35.486	0.0496178		-35.486	0.138432
-35.46	0.0196571		-35.461	0.0581932		-35.461	-0.0498924		-35.461	-0.0128593		-35.461	-0.0320244		-35.461	0.0613365		-35.461	0.138432
-35.435	0.0196571		-35.436	0.0581932		-35.436	-0.040905		-35.436	-0.0128593		-35.436	-0.0320244		-35.436	0.0613365		-35.436	0.138432
-35.41	0.0194323		-35.411	0.0581932		-35.411	-0.040905		-35.411	-0.0128593		-35.411	-0.0320244		-35.411	0.0613365		-35.411	0.138432
-35.385	0.0237889		-35.386	0.0525689		-35.386	-0.0465293		-35.386	-0.0184836		-35.386	-0.0376487		-35.386	0.0557122		-35.386	0.132807
-35.36	0.0235634		-35.361	0.0523338		-35.361	-0.0467644		-35.361	-0.0187187		-35.361	-0.0378838		-35.361	0.0554771		-35.361	0.132572
-35.335	0.0235634		-35.336	0.0523338		-35.336	-0.0467644		-35.336	-0.0187187		-35.336	-0.0378838		-35.336	0.0554771		-35.336	0.132572
-35.31	0.0235634		-35.311	0.0523338		-35.311	-0.0467644		-35.311	-0.0187187		-35.311	-0.0378838		-35.311	0.0554771		-35.311	0.142338
-35.285	0.0235634		-35.286	0.0620995		-35.286	-0.0467644		-35.286	-0.0187187		-35.286	-0.0378838		-35.286	0.0554771		-35.286	0.142338
-35.26	0.0235634		-35.261	0.0620995		-35.261	-0.0467644		-35.261	-0.0187187		-35.261	-0.0378838		-35.261	0.0554771		-35.261	0.142338
-35.235	0.0233681		-35.236	0.0620995		-35.236	-0.0467644		-35.236	-0.00895309		-35.236	-0.0378838		-35.236	0.0554771		-35.236	0.142338
-35.21	0.0186806		-35.211	0.0572166		-35.211	-0.0418816		-35.211	-0.0138359		-35.211	-0.0427666		-35.211	0.0513725		-35.211	0.137455
-35.185	0.0186806		-35.186	0.0572166		-35.186	-0.0418816		-35.186	-0.0138359		-35.186	-0.0330009		-35.186	0.06036		-35.186	0.137455
-35.16	0.0186806		-35.161	0.0572166		-35.161	-0.0418816		-35.161	-0.0138359		-35.161	-0.0330009		-35.161	0.06036		-35.161	0.137455
-35.135	0.0186806		-35.136	0.0572166		-35.136	-0.0418816		-35.136	-0.0138359		-35.136	-0.0330009		-35.136	0.06036		-35.136	0.137455
-35.11	0.0282588		-35.111	0.0572166		-35.111	-0.0418816		-35.111	-0.0138359		-35.111	-0.0330009		-35.111	0.0701256		-35.111	0.137455
-35.085	0.0237505		-35.086	0.0525289		-35.086	-0.0465693		-35.086	-0.0185237		-35.086	-0.0376887		-35.086	0.0654378		-35.086	0.132767
-35.06	0.0235634		-35.061	0.0523338		-35.061	-0.0467644		-35.061	-0.0187187		-35.061	-0.0378838		-35.061	0.0652428		-35.061	0.132572
-35.035	0.0235484		-35.036	0.0620995		-35.036	-0.0467644		-35.036	-0.0187187		-35.036	-0.0378838		-35.036	0.0652428		-35.036	0.132572
-35.01	0.0230162		-35.011	0.0617261		-35.011	-0.0471377		-35.011	-0.0183139		-35.011	-0.0382571		-35.011	0.0648694		-35.011	0.141964
-34.985	0.0188532		-34.986	0.0573964		-34.986	-0.0514674		-34.986	-0.0136561		-34.986	-0.0425868		-34.986	0.0605397		-34.986	0.137635
-34.96	0.0184853		-34.961	0.0572166		-34.961	-0.0418816		-34.961	-0.0138359		-34.961	-0.0427666		-34.961	0.06036		-34.961	0.137455
-34.935	0.0137978		-34.936	0.0523338		-34.936	-0.0467644		-34.936	-0.00895309		-34.936	-0.0476494		-34.936	0.0554771		-34.936	0.13335
-34.91	0.0137978		-34.911	0.0523338		-34.911	-0.0467644		-34.911	-0.00895309		-34.911	-0.0476494		-34.911	0.0554771		-34.911	0.142338
-34.885	0.0233753		-34.886	0.0523338		-34.886	-0.0467644		-34.886	-0.00895309		-34.886	-0.0378838		-34.886	0.0554771		-34.886	0.142338
-34.86	0.018868		-34.861	0.0476463		-34.861	-0.0514519		-34.861	-0.0136406		-34.861	-0.0425713		-34.861	0.0507896		-34.861	0.13765
-34.835	0.0186806		-34.836	0.047451		-34.836	-0.0516472		-34.836	-0.0138359		-34.836	-0.0427666		-34.836	0.06036		-34.836	0.137455
-34.81	0.0186651		-34.811	0.047451		-34.811	-0.0516472		-34.811	-0.0138359		-34.811	-0.0427666		-34.811	0.06036		-34.811	0.137455
-34.785	0.0181117		-34.786	0.0470619		-34.786	-0.0520363		-34.786	-0.014225		-34.786	-0.0431557		-34.786	0.0599709		-34.786	0.137066
-34.76	0.0137978		-34.761	0.0425682		-34.761	-0.05653		-34.761	-0.0187187		-34.761	-0.0476494		-34.761	0.0554771		-34.761	0.142338
-34.735	0.0137978		-34.736	0.0425682		-34.736	-0.05653		-34.736	-0.0187187		-34.736	-0.0476494		-34.736	0.0554771		-34.736	0.142338
-34.71	0.0137978		-34.711	0.0425682		-34.711	-0.05653		-34.711	-0.0187187		-34.711	-0.0468712		-34.711	0.0554771		-34.711	0.142338
-34.685	0.0137978		-34.686	0.0425682		-34.686	-0.0467644		-34.686	-0.0187187		-34.686	-0.0378838		-34.686	0.0554771		-34.686	0.142338
-34.66	0.0233681		-34.661	0.0523338		-34.661	-0.0467644		-34.661	-0.0187187		-34.661	-0.0378838		-34.661	0.0554771		-34.661	0.142338
-34.635	0.0184925		-34.636	0.047451		-34.636	-0.0516472		-34.636	-0.0138359		-34.636	-0.0427666		-34.636	0.0505943		-34.636	0.137455
-34.61	0.0139852		-34.611	0.0427635		-34.611	-0.0563347		-34.611	-0.0185235		-34.611	-0.0376885		-34.611	0.0459068		-34.611	0.132767
-34.585	0.0137978		-34.586	0.0425682		-34.586	-0.05653		-34.586	-0.0187187		-34.586	-0.0378838		-34.586	0.0457115		-34.586	0.132572
-34.56	0.0137978		-34.561	0.0425682		-34.561	-0.05653		-34.561	-0.0187187		-34.561	-0.0378838		-34.561	0.0457115		-34.561	0.132572
-34.535	0.0137978		-34.536	0.0425682		-34.536	-0.05653		-34.536	-0.0187187		-34.536	-0.0378838		-34.536	0.0554771		-34.536	0.132572
-34.51	0.0137978		-34.511	0.0425682		-34.511	-0.05653		-34.511	-0.0187187		-34.511	-0.0378838		-34.511	0.0554771		-34.511	0.132572
-34.485	0.0137978		-34.486	0.0425682		-34.486	-0.05653		-34.486	-0.0187187		-34.486	-0.0378838		-34.486	0.0554771		-34.486	0.142338
-34.46	0.0137978		-34.461	0.0425682		-34.461	-0.05653		-34.461	-0.0187187		-34.461	-0.0378838		-34.461	0.0554771		-34.461	0.142338
-34.435	0.0137978		-34.436	0.0425682		-34.436	-0.0467644		-34.436	-0.0179405		-34.436	-0.0378838		-34.436	0.0554771		-34.436	0.142338
-34.41	0.0137978		-34.411	0.0523338		-34.411	-0.0467644		-34.411	-0.00895309		-34.411	-0.0378838		-34.411	0.0554771		-34.411	0.142338
-34.385	0.0231793		-34.386	0.0523338		-34.386	-0.0467644		-34.386	-0.00895309		-34.386	-0.0378838		-34.386	0.0554771		-34.386	0.142338
-34.36	0.0139852		-34.361	0.0427635		-34.361	-0.0563347		-34.361	-0.0185235		-34.361	-0.0474541		-34.361	0.0556724		-34.361	0.132767
-34.335	0.0137978		-34.336	0.0425682		-34.336	-0.05653		-34.336	-0.0187187		-34.336	-0.0378838		-34.336	0.0554771		-34.336	0.132572
-34.31	0.0137978		-34.311	0.0425682		-34.311	-0.05653		-34.311	-0.0187187		-34.311	-0.0378838		-34.311	0.0554771		-34.311	0.132572
-34.285	0.0137978		-34.286	0.0425682		-34.286	-0.05653		-34.286	-0.0187187		-34.286	-0.0378838		-34.286	0.0554771		-34.286	0.132572
-34.26	0.0137978		-34.261	0.0425682		-34.261	-0.05653		-34.261	-0.0187187		-34.261	-0.0378838		-34.261	0.0554771		-34.261	0.132572
-34.235	0.0137978		-34.236	0.0425682		-34.236	-0.05653		-34.236	-0.00699997		-34.236	-0.0378838		-34.236	0.0554771		-34.236	0.132572
-34.21	0.0137978		-34.211	0.0425682		-34.211	-0.05653		-34.211	-0.00699997		-34.211	-0.0378838		-34.211	0.0554771		-34.211	0.144291
-34.185	0.0136096		-34.186	0.0425682		-34.186	-0.05653		-34.186	-0.00699997		-34.186	-0.0378838		-34.186	0.0562553		-34.186	0.144291
-34.16	0.00910234		-34.161	0.0476463		-34.161	-0.0514519		-34.161	-0.0116875		-34.161	-0.0425713		-34.161	0.0605552		-34.161	0.139603
-34.135	0.0186651		-34.136	0.0482292		-34.136	-0.0516472		-34.136	-0.0118828		-34.136	-0.0427666		-34.136	0.0701256		-34.136	0.139408
-34.11	0.0179167		-34.111	0.0568275		-34.111	-0.0520363		-34.111	-0.0122719		-34.111	-0.03339		-34.111	0.0697365		-34.111	0.139019
-34.085	0.00891495		-34.086	0.047451		-34.086	-0.0614128		-34.086	-0.0216484		-34.086	-0.0427666		-34.086	0.06036		-34.086	0.129642
-34.06	0.00891495		-34.061	0.047451		-34.061	-0.0614128		-34.061	-0.0216484		-34.061	-0.0427666		-34.061	0.06036		-34.061	0.129642
-34.035	0.00891495		-34.036	0.047451		-34.036	-0.0614128		-34.036	-0.0216484		-34.036	-0.0427666		-34.036	0.06036		-34.036	0.129642
-34.01	0.00891495		-34.011	0.047451		-34.011	-0.0614128		-34.011	-0.0216484		-34.011	-0.0419884		-34.011	0.06036		-34.011	0.129642
-33.985	0.00872755		-33.986	0.047451		-33.986	-0.0614128		-33.986	-0.0118828		-33.986	-0.0330009		-33.986	0.06036		-33.986	0.129642
-33.96	0.00421929		-33.961	0.0427632		-33.961	-0.0661006		-33.961	-0.0165706		-33.961	-0.0376887		-33.961	0.0654378		-33.961	0.124955
-33.935	0.00403214		-33.936	0.0425682		-33.936	-0.0662956		-33.936	-0.0167656		-33.936	-0.0378838		-33.936	0.0652428		-33.936	0.12476
-33.91	0.00403214		-33.911	0.0425682		-33.911	-0.05653		-33.911	-0.0167656		-33.911	-0.0378838		-33.911	0.0652428		-33.911	0.12476
-33.885	0.00403214		-33.886	0.0523338		-33.886	-0.05653		-33.886	-0.0167656		-33.886	-0.0378838		-33.886	0.0652428		-33.886	0.12476
-33.86	0.0137978		-33.861	0.0523338		-33.861	-0.05653		-33.861	-0.0167656		-33.861	-0.0281181		-33.861	0.0652428		-33.861	0.12476
-33.835	0.0137978		-33.836	0.0523338		-33.836	-0.05653		-33.836	-0.0167656		-33.836	-0.0281181		-33.836	0.0652428		-33.836	0.134525
-33.81	0.0137978		-33.811	0.0523338		-33.811	-0.05653		-33.811	-0.0167656		-33.811	-0.0281181		-33.811	0.0652428		-33.811	0.134525
-33.785	0.013376		-33.786	0.0523338		-33.786	-0.05653		-33.786	-0.0167656		-33.786	-0.0281181		-33.786	0.0652428		-33.786	0.134525
-33.76	0.00324368		-33.761	0.0410094		-33.761	-0.0670762		-33.761	-0.0273118		-33.761	-0.0386643		-33.761	0.0546966		-33.761	0.123979
-33.735	0.00305557		-33.736	0.031826		-33.736	-0.0672722		-33.736	-0.0275078		-33.736	-0.0388603		-33.736	0.0545006		-33.736	0.123783
-33.71	0.00305557		-33.711	0.0415916		-33.711	-0.0672722		-33.711	-0.016964		-33.711	-0.0388603		-33.711	0.0642662		-33.711	0.123783
-33.685	0.00305557		-33.686	0.0415916		-33.686	-0.0672722		-33.686	-0.00797653		-33.686	-0.0388603		-33.686	0.0642662		-33.686	0.123783
-33.66	0.00305557		-33.661	0.0415916		-33.661	-0.0575066		-33.661	-0.00797653		-33.661	-0.0388603		-33.661	0.0642662		-33.661	0.123783
-33.635	0.00305557		-33.636	0.0415916		-33.636	-0.0575066		-33.636	-0.00797653		-33.636	-0.0388603		-33.636	0.0642662		-33.636	0.123783
-33.61	0.00305557		-33.611	0.0415916		-33.611	-0.0567284		-33.611	-0.00797653		-33.611	-0.0388603		-33.611	0.0642662		-33.611	0.123783
-33.585	0.00304008		-33.586	0.0415916		-33.586	-0.0477409		-33.586	-0.00797653		-33.586	-0.0388603		-33.586	0.0642662		-33.586	0.133549
-33.56	0.014205		-33.561	0.0419807		-33.561	-0.04813		-33.561	-0.00836563		-33.561	-0.0392494		-33.561	0.0638771		-33.561	0.13316
-33.535	0.00970411		-33.536	0.0464745		-33.536	-0.0526237		-33.536	-0.0128593		-33.536	-0.0339775		-33.536	0.0593834		-33.536	0.128666
-33.51	0.00500083		-33.511	0.0535064		-33.511	-0.0573106		-33.511	-0.0175462		-33.511	-0.0386643		-33.511	0.0546966		-33.511	0.123979
-33.485	0.000125885		-33.486	0.0484276		-33.486	-0.0623894		-33.486	-0.022625		-33.486	-0.0437431		-33.486	0.0613365		-33.486	0.1189
-33.46	0.000125885		-33.461	0.0484276		-33.461	-0.0623894		-33.461	-0.0128593		-33.461	-0.0437431		-33.461	0.0605583		-33.461	0.1189
-33.435	0.000125885		-33.436	0.0484276		-33.436	-0.0623894		-33.436	-0.0128593		-33.436	-0.0437431		-33.436	0.0515709		-33.436	0.1189
-33.41	0.000125885		-33.411	0.0484276		-33.411	-0.0506706		-33.411	-0.0128593		-33.411	-0.0437431		-33.411	0.0515709		-33.411	0.1189
-33.385	0.000125885		-33.386	0.0484276		-33.386	-0.0506706		-33.386	-0.0128593		-33.386	-0.0437431		-33.386	0.0515709		-33.386	0.1189
-33.36	0.000125885		-33.361	0.0484276		-33.361	-0.0506706		-33.361	-0.0128593		-33.361	-0.0437431		-33.361	0.0515709		-33.361	0.128666
-33.335	0.000125885		-33.336	0.0484276		-33.336	-0.0506706		-33.336	-0.0128593		-33.336	-0.0339775		-33.336	0.0515709		-33.336	0.128666
-33.31	-9.98974e-05		-33.311	0.0484276		-33.311	-0.0506706		-33.311	-0.0128593		-33.311	-0.0339775		-33.311	0.0515709		-33.311	0.128666
-33.285	0.00425696		-33.286	0.0428023		-33.286	-0.0562959		-33.286	-0.0184846		-33.286	-0.0396028		-33.286	0.0459456		-33.286	0.123041
-33.26	0.00403214		-33.261	0.0523338		-33.261	-0.05653		-33.261	-0.0187187		-33.261	-0.0398369		-33.261	0.0457115		-33.261	0.122807
-33.235	0.00403214		-33.236	0.0523338		-33.236	-0.05653		-33.236	-0.00895309		-33.236	-0.0398369		-33.236	0.0554771		-33.236	0.122807
-33.21	0.00403214		-33.211	0.0523338		-33.211	-0.05653		-33.211	-0.00895309		-33.211	-0.0398369		-33.211	0.0554771		-33.211	0.122807
-33.185	0.00403214		-33.186	0.0523338		-33.186	-0.05653		-33.186	-0.00895309		-33.186	-0.0398369		-33.186	0.0554771		-33.186	0.122807
-33.16	0.00383687		-33.161	0.0523338		-33.161	-0.05653		-33.161	-0.00895309		-33.161	-0.0398369		-33.161	0.0554771		-33.161	0.122807
-33.135	-0.000850677		-33.136	0.047451		-33.136	-0.0614128		-33.136	-0.0138359		-33.136	-0.0447197		-33.136	0.0505943		-33.136	0.117924
-33.11	-0.000850677		-33.111	0.047451		-33.111	-0.0614128		-33.111	-0.0138359		-33.111	-0.0447197		-33.111	0.0505943		-33.111	0.127689
-33.085	-0.000850677		-33.086	0.047451		-33.086	-0.0614128		-33.086	-0.0138359		-33.086	-0.0447197		-33.086	0.0505943		-33.086	0.127689
-33.06	0.00891495		-33.061	0.047451		-33.061	-0.0516472		-33.061	-0.0138359		-33.061	-0.0330009		-33.061	0.0505943		-33.061	0.127689
-33.035	0.00891495		-33.036	0.0572166		-33.036	-0.0516472		-33.036	-0.0138359		-33.036	-0.0330009		-33.036	0.0505943		-33.036	0.127689
-33.01	0.00872684		-33.011	0.0572166		-33.011	-0.0516472		-33.011	-0.0138359		-33.011	-0.0330009		-33.011	0.06036		-33.011	0.127689
-32.985	0.00421953		-32.986	0.0525291		-32.986	-0.0563347		-32.986	-0.00875783		-32.986	-0.0376885		-32.986	0.0556724		-32.986	0.123002
-32.96	0.00403214		-32.961	0.0515556		-32.961	-0.05653		-32.961	-0.00895309		-32.961	-0.0378838		-32.961	0.0554771		-32.961	0.122807
-32.935	0.00403214		-32.936	0.0425682		-32.936	-0.05653		-32.936	-0.00895309		-32.936	-0.0378838		-32.936	0.0554771		-32.936	0.122807
-32.91	0.00403214		-32.911	0.0425682		-32.911	-0.05653		-32.911	-0.00895309		-32.911	-0.0378838		-32.911	0.0554771		-32.911	0.122807
-32.885	0.00383615		-32.886	0.0425682		-32.886	-0.05653		-32.886	-0.00895309		-32.886	-0.0378838		-32.886	0.0554771		-32.886	0.122807
-32.86	-0.000850677		-32.861	0.0384636		-32.861	-0.0614128		-32.861	-0.0138359		-32.861	-0.0427666		-32.861	0.0505943		-32.861	0.117924
-32.835	0.00891495		-32.836	0.047451		-32.836	-0.0614128		-32.836	-0.0138359		-32.836	-0.0427666		-32.836	0.0505943		-32.836	0.127689
-32.81	0.00891495		-32.811	0.0564384		-32.811	-0.0614128		-32.811	-0.0138359		-32.811	-0.0427666		-32.811	0.0505943		-32.811	0.127689
-32.785	0.00891495		-32.786	0.047451		-32.786	-0.0614128		-32.786	-0.0138359		-32.786	-0.0330009		-32.786	0.0505943		-32.786	0.127689
-32.76	0.00891495		-32.761	0.0482292		-32.761	-0.0516472		-32.761	-0.0138359		-32.761	-0.0330009		-32.761	0.0505943		-32.761	0.127689
-32.735	0.00872755		-32.736	0.0564384		-32.736	-0.0516472		-32.736	-0.00407028		-32.736	-0.0330009		-32.736	0.06036		-32.736	0.127689
-32.71	0.00421929		-32.711	0.0427632		-32.711	-0.056335		-32.711	-0.00875807		-32.711	-0.0376887		-32.711	0.0556722		-32.711	0.123002
-32.685	0.00403214		-32.686	0.0425682		-32.686	-0.05653		-32.686	-0.00895309		-32.686	-0.0378838		-32.686	0.0554771		-32.686	0.122807
-32.66	0.00403214		-32.661	0.0425682		-32.661	-0.05653		-32.661	-0.00895309		-32.661	-0.0378838		-32.661	0.0554771		-32.661	0.122807
-32.635	0.0136018		-32.636	0.0425682		-32.636	-0.05653		-32.636	-0.00895309		-32.636	-0.0378838		-32.636	0.0554771		-32.636	0.122807
-32.61	0.00891495		-32.611	0.047451		-32.611	-0.0614128		-32.611	-0.0138359		-32.611	-0.0427666		-32.611	0.0505943		-32.611	0.127689
-32.585	0.00891495		-32.586	0.047451		-32.586	-0.0614128		-32.586	-0.0138359		-32.586	-0.0427666		-32.586	0.0505943		-32.586	0.127689
-32.56	0.00891495		-32.561	0.047451		-32.561	-0.0614128		-32.561	-0.0138359		-32.561	-0.0427666		-32.561	0.0505943		-32.561	0.127689
-32.535	0.00891495		-32.536	0.047451		-32.536	-0.0614128		-32.536	-0.0138359		-32.536	-0.0427666		-32.536	0.0505943		-32.536	0.127689
-32.51	0.00891495		-32.511	0.047451		-32.511	-0.0614128		-32.511	-0.0138359		-32.511	-0.0427666		-32.511	0.0505943		-32.511	0.127689
-32.485	0.00872755		-32.486	0.047451		-32.486	-0.0614128		-32.486	-0.00407028		-32.486	-0.0330009		-32.486	0.06036		-32.486	0.127689
-32.46	0.00421929		-32.461	0.0427632		-32.461	-0.0661006		-32.461	-0.00875807		-32.461	-0.0376887		-32.461	0.0556722		-32.461	0.123002
-32.435	0.00403214		-32.436	0.0425682		-32.436	-0.05653		-32.436	-0.00895309		-32.436	-0.0378838		-32.436	0.0554771		-32.436	0.122807
-32.41	0.0137978		-32.411	0.0425682		-32.411	-0.05653		-32.411	-0.00895309		-32.411	-0.0378838		-32.411	0.0554771		-32.411	0.122807
-32.385	0.0136018		-32.386	0.0425682		-32.386	-0.05653		-32.386	-0.00895309		-32.386	-0.0378838		-32.386	0.0554771		-32.386	0.132572
-32.36	0.00891495		-32.361	0.047451		-32.361	-0.0614128		-32.361	-0.0138359		-32.361	-0.0427666		-32.361	0.0505943		-32.361	0.127689
-32.335	0.00813675		-32.336	0.047451		-32.336	-0.0614128		-32.336	-0.0138359		-32.336	-0.0427666		-32.336	0.0505943		-32.336	0.127689
-32.31	-7.24792e-05		-32.311	0.047451		-32.311	-0.0614128		-32.311	-0.0138359		-32.311	-0.0427666		-32.311	0.0505943		-32.311	0.126911
-32.285	0.00872755		-32.286	0.047451		-32.286	-0.0614128		-32.286	-0.0138359		-32.286	-0.0427666		-32.286	0.0505943		-32.286	0.117924
-32.26	0.00422025		-32.261	0.0427642		-32.261	-0.0660996		-32.261	-0.0185227		-32.261	-0.0376878		-32.261	0.0556731		-32.261	0.113237
-32.235	0.00325394		-32.236	0.0425682		-32.236	-0.0662956		-32.236	-0.0187187		-32.236	-0.0378838		-32.236	0.0554771		-32.236	0.113041
-32.21	-0.00573349		-32.211	0.0425682		-32.211	-0.0662956		-32.211	-0.00699997		-32.211	-0.0378838		-32.211	0.0554771		-32.211	0.113041
-32.185	-0.00573349		-32.186	0.0425682		-32.186	-0.05653		-32.186	-0.00699997		-32.186	-0.0378838		-32.186	0.0554771		-32.186	0.113041
-32.16	0.00403214		-32.161	0.0425682		-32.161	-0.05653		-32.161	-0.00699997		-32.161	-0.0378838		-32.161	0.0554771		-32.161	0.12476
-32.135	0.00403214		-32.136	0.0523338		-32.136	-0.05653		-32.136	-0.00699997		-32.136	-0.0378838		-32.136	0.0554771		-32.136	0.12476
-32.11	0.00383687		-32.111	0.0523338		-32.111	-0.05653		-32.111	-0.00699997		-32.111	-0.0378838		-32.111	0.0554771		-32.111	0.12476
-32.085	-0.000850677		-32.086	0.047451		-32.086	-0.0614128		-32.086	-0.0118828		-32.086	-0.0427666		-32.086	0.0505943		-32.086	0.119877
-32.06	-0.00103879		-32.061	0.047451		-32.061	-0.0614128		-32.061	-0.0118828		-32.061	-0.0427666		-32.061	0.0505943		-32.061	0.119877
-32.035	-0.00554609		-32.036	0.0427635		-32.036	-0.0661004		-32.036	-0.0165703		-32.036	-0.0474541		-32.036	0.0556724		-32.036	0.115189
-32.01	-0.00573349		-32.011	0.0425682		-32.011	-0.0662956		-32.011	-0.0167656		-32.011	-0.0378838		-32.011	0.0554771		-32.011	0.114994
-31.985	-0.00573349		-31.986	0.0425682		-31.986	-0.0662956		-31.986	-0.0167656		-31.986	-0.0378838		-31.986	0.0546989		-31.986	0.114994
-31.96	-0.00573349		-31.961	0.0425682		-31.961	-0.0662956		-31.961	-0.0167656		-31.961	-0.0378838		-31.961	0.0457115		-31.961	0.114994
-31.935	-0.00573349		-31.936	0.0425682		-31.936	-0.0662956		-31.936	-0.0167656		-31.936	-0.0371056		-31.936	0.0457115		-31.936	0.114994
-31.91	0.00403214		-31.911	0.0523338		-31.911	-0.05653		-31.911	-0.00699997		-31.911	-0.0288963		-31.911	0.0457115		-31.911	0.12476
-31.885	0.00403214		-31.886	0.0523338		-31.886	-0.05653		-31.886	-0.00699997		-31.886	-0.0371056		-31.886	0.0457115		-31.886	0.12476
-31.86	0.00383687		-31.861	0.0523338		-31.861	-0.05653		-31.861	-0.00699997		-31.861	-0.0281181		-31.861	0.0457115		-31.861	0.12476
-31.835	-0.00103807		-31.836	0.047451		-31.836	-0.0614128		-31.836	-0.0118828		-31.836	-0.0330009		-31.836	0.0408287		-31.836	0.119877
-31.81	-0.00554538		-31.811	0.0427642		-31.811	-0.0660996		-31.811	-0.0165696		-31.811	-0.0376878		-31.811	0.0361419		-31.811	0.11519
-31.785	-0.00573349		-31.786	0.0425682		-31.786	-0.0662956		-31.786	-0.0167656		-31.786	-0.0378838		-31.786	0.0457115		-31.786	0.114994
-31.76	-0.00573349		-31.761	0.0425682		-31.761	-0.0662956		-31.761	-0.0167656		-31.761	-0.0281181		-31.761	0.0457115		-31.761	0.114994
-31.735	-0.00573349		-31.736	0.0425682		-31.736	-0.0662956		-31.736	-0.0167656		-31.736	-0.0281181		-31.736	0.0457115		-31.736	0.114994
-31.71	-0.00573349		-31.711	0.0425682		-31.711	-0.0662956		-31.711	-0.0167656		-31.711	-0.0281181		-31.711	0.0457115		-31.711	0.114994
-31.685	-0.00573349		-31.686	0.054287		-31.686	-0.0662956		-31.686	-0.0167656		-31.686	-0.0281181		-31.686	0.0457115		-31.686	0.114994
-31.66	-0.00573349		-31.661	0.054287		-31.661	-0.05653		-31.661	-0.0167656		-31.661	-0.0281181		-31.661	0.0457115		-31.661	0.114994
-31.635	-0.00573349		-31.636	0.054287		-31.636	-0.05653		-31.636	-0.0175438		-31.636	-0.0281181		-31.636	0.0457115		-31.636	0.12476
-31.61	0.00579786		-31.611	0.054287		-31.611	-0.05653		-31.611	-0.0167656		-31.611	-0.0281181		-31.611	0.0457115		-31.611	0.12476
-31.585	0.00105548		-31.586	0.0495992		-31.586	-0.0612178		-31.586	-0.0214534		-31.586	-0.0328059		-31.586	0.0410237		-31.586	0.120072
-31.56	-0.00475693		-31.561	0.0435448		-31.561	-0.0672722		-31.561	-0.0275078		-31.561	-0.0388603		-31.561	0.0466881		-31.561	0.113239
-31.535	-0.00475693		-31.536	0.0427666		-31.536	-0.0672722		-31.536	-0.0275078		-31.536	-0.0290947		-31.536	0.0466881		-31.536	0.104252
-31.51	-0.00475693		-31.511	0.0337791		-31.511	-0.0672722		-31.511	-0.0275078		-31.511	-0.0290947		-31.511	0.0466881		-31.511	0.104252
-31.485	-0.00475693		-31.486	0.0337791		-31.486	-0.0672722		-31.486	-0.0275078		-31.486	-0.0290947		-31.486	0.0466881		-31.486	0.104252
-31.46	-0.00475693		-31.461	0.0337791		-31.461	-0.0672722		-31.461	-0.0275078		-31.461	-0.0290947		-31.461	0.0466881		-31.461	0.104252
-31.435	-0.00475693		-31.436	0.0337791		-31.436	-0.0672722		-31.436	-0.0275078		-31.436	-0.0290947		-31.436	0.0466881		-31.436	0.104252
-31.41	-0.00475693		-31.411	0.0337791		-31.411	-0.0672722		-31.411	-0.0275078		-31.411	-0.0290947		-31.411	0.0466881		-31.411	0.114017
-31.385	-0.00498271		-31.386	0.0435448		-31.386	-0.0672722		-31.386	-0.0275078		-31.386	-0.0290947		-31.386	0.0466881		-31.386	0.114017
-31.36	-0.0103915		-31.361	0.0379195		-31.361	-0.0728974		-31.361	-0.0233674		-31.361	-0.0347199		-31.361	0.0410628		-31.361	0.108392
-31.335	-0.0106163		-31.336	0.0376854		-31.336	-0.0731316		-31.336	-0.0236015		-31.336	-0.0349541		-31.336	0.0400505		-31.336	0.108158
-31.31	-0.000850677		-31.311	0.0376854		-31.311	-0.0633659		-31.311	-0.0236015		-31.311	-0.0349541		-31.311	0.0310631		-31.311	0.108158
-31.285	-0.00104594		-31.286	0.0376854		-31.286	-0.0633659		-31.286	-0.0236015		-31.286	-0.0251884		-31.286	0.0408287		-31.286	0.108158
-31.26	-0.00573349		-31.261	0.0328026		-31.261	-0.0682487		-31.261	-0.0284843		-31.261	-0.0300713		-31.261	0.0359459		-31.261	0.103275
-31.235	-0.00573349		-31.236	0.0328026		-31.236	-0.0682487		-31.236	-0.0284843		-31.236	-0.0308495		-31.236	0.0359459		-31.236	0.103275
-31.21	-0.00573349		-31.211	0.0328026		-31.211	-0.0682487		-31.211	-0.0284843		-31.211	-0.0398369		-31.211	0.0359459		-31.211	0.103275
-31.185	-0.00573349		-31.186	0.0328026		-31.186	-0.0682487		-31.186	-0.0284843		-31.186	-0.0398369		-31.186	0.0359459		-31.186	0.103275
-31.16	-0.00573349		-31.161	0.0328026		-31.161	-0.0682487		-31.161	-0.0284843		-31.161	-0.0398369		-31.161	0.0359459		-31.161	0.113041
-31.135	-0.00590658		-31.136	0.0425682		-31.136	-0.0682487		-31.136	-0.0284843		-31.136	-0.0398369		-31.136	0.0359459		-31.136	0.113041
-31.11	-0.000116587		-31.111	0.0382543		-31.111	-0.0725627		-31.111	-0.0230327		-31.111	-0.0433726		-31.111	0.0316319		-31.111	0.108727
-31.085	0.00385952		-31.086	0.0423884		-31.086	-0.0684285		-31.086	-0.0188985		-31.086	-0.030251		-31.086	0.0455317		-31.086	0.112861
-31.06	0.00403214		-31.061	0.0425682		-31.061	-0.0682487		-31.061	-0.0187187		-31.061	-0.0300713		-31.061	0.0457115		-31.061	0.113041
-31.035	0.00403214		-31.036	0.0425682		-31.036	-0.0682487		-31.036	-0.0187187		-31.036	-0.0191307		-31.036	0.0457115		-31.036	0.113041
-31.01	0.00305796		-31.011	0.0425682		-31.011	-0.0682487		-31.011	-0.0187187		-31.011	-0.0281181		-31.011	0.0457115		-31.011	0.113041
-30.985	-0.0106163		-30.986	0.0376854		-30.986	-0.0731316		-30.986	-0.0236015		-30.986	-0.0330009		-30.986	0.0408287		-30.986	0.108158
-30.96	-0.0106163		-30.961	0.0376854		-30.961	-0.0731316		-30.961	-0.0236015		-30.961	-0.0330009		-30.961	0.0408287		-30.961	0.117924
-30.935	-0.0106163		-30.936	0.0376854		-30.936	-0.0731316		-30.936	-0.0236015		-30.936	-0.0330009		-30.936	0.0408287		-30.936	0.117924
-30.91	-0.0108037		-30.911	0.047451		-30.911	-0.0614128		-30.911	-0.0138359		-30.911	-0.0330009		-30.911	0.0408287		-30.911	0.117146
-30.885	-0.015311		-30.886	0.0427642		-30.886	-0.0660996		-30.886	-0.0185227		-30.886	-0.0376878		-30.886	0.0459075		-30.886	0.103471
-30.86	-0.0154991		-30.861	0.04179		-30.861	-0.0662956		-30.861	-0.0187187		-30.861	-0.0378838		-30.861	0.0457115		-30.861	0.103275
-30.835	-0.0154991		-30.836	0.0328026		-30.836	-0.0662956		-30.836	-0.0187187		-30.836	-0.0378838		-30.836	0.0457115		-30.836	0.103275
-30.81	-0.00573349		-30.811	0.0328026		-30.811	-0.0662956		-30.811	-0.0187187		-30.811	-0.0378838		-30.811	0.0457115		-30.811	0.103275
-30.785	-0.00573349		-30.786	0.0328026		-30.786	-0.0662956		-30.786	-0.0187187		-30.786	-0.0378838		-30.786	0.0457115		-30.786	0.103275
-30.76	-0.00573349		-30.761	0.0328026		-30.761	-0.0662956		-30.761	-0.0187187		-30.761	-0.0281181		-30.761	0.0457115		-30.761	0.103275
-30.735	-0.00573349		-30.736	0.0328026		-30.736	-0.0662956		-30.736	-0.0187187		-30.736	-0.0281181		-30.736	0.0457115		-30.736	0.103275
-30.71	-0.00592875		-30.711	0.0328026		-30.711	-0.0662956		-30.711	-0.0194969		-30.711	-0.0281181		-30.711	0.0457115		-30.711	0.103275
-30.685	-0.0108044		-30.686	0.0279198		-30.686	-0.0711784		-30.686	-0.0236015		-30.686	-0.0330009		-30.686	0.0408287		-30.686	0.108158
-30.66	-0.0153117		-30.661	0.0232322		-30.661	-0.075866		-30.661	-0.0282891		-30.661	-0.0376885		-30.661	0.0361412		-30.661	0.103471
-30.635	-0.0154991		-30.636	0.0328026		-30.636	-0.0760612		-30.636	-0.0284843		-30.636	-0.0378838		-30.636	0.0457115		-30.636	0.103275
-30.61	-0.0154991		-30.611	0.0328026		-30.611	-0.0760612		-30.611	-0.0284843		-30.611	-0.0378838		-30.611	0.0457115		-30.611	0.103275
-30.585	-0.00573349		-30.586	0.0328026		-30.586	-0.0760612		-30.586	-0.0284843		-30.586	-0.0378838		-30.586	0.0457115		-30.586	0.103275
-30.56	-0.00573349		-30.561	0.0328026		-30.561	-0.0670738		-30.561	-0.0284843		-30.561	-0.0378838		-30.561	0.0457115		-30.561	0.103275
-30.535	-0.00573349		-30.536	0.0328026		-30.536	-0.0760612		-30.536	-0.0284843		-30.536	-0.0378838		-30.536	0.0457115		-30.536	0.103275
-30.51	-0.00573349		-30.511	0.0328026		-30.511	-0.0760612		-30.511	-0.0284843		-30.511	-0.0281181		-30.511	0.0457115		-30.511	0.103275
-30.485	-0.00573349		-30.486	0.0328026		-30.486	-0.0760612		-30.486	-0.0187187		-30.486	-0.0281181		-30.486	0.0457115		-30.486	0.113041
-30.46	-0.00573349		-30.461	0.0328026		-30.461	-0.0760612		-30.461	-0.0187187		-30.461	-0.0281181		-30.461	0.0457115		-30.461	0.113041
-30.435	-0.00610256		-30.436	0.0328026		-30.436	-0.0760612		-30.436	-0.0187187		-30.436	-0.0281181		-30.436	0.0449333		-30.436	0.113041
-30.41	-0.014765		-30.411	0.0236058		-30.411	-0.085258		-30.411	-0.0279155		-30.411	-0.0373149		-30.411	0.0267491		-30.411	0.103844
-30.385	-0.0107894		-30.386	0.0375051		-30.386	-0.0811243		-30.386	-0.0237818		-30.386	-0.0331812		-30.386	0.0406485		-30.386	0.107978
-30.36	-0.000850677		-30.361	0.0376854		-30.361	-0.0809441		-30.361	-0.0236015		-30.361	-0.0330009		-30.361	0.0408287		-30.361	0.108158
-30.335	-0.000850677		-30.336	0.0376854		-30.336	-0.0809441		-30.336	-0.0236015		-30.336	-0.0232353		-30.336	0.0408287		-30.336	0.10738
-30.31	-0.000850677		-30.311	0.0376854		-30.311	-0.0711784		-30.311	-0.0236015		-30.311	-0.0232353		-30.311	0.0408287		-30.311	0.0983925
-30.285	-0.000850677		-30.286	0.0376854		-30.286	-0.0711784		-30.286	-0.0236015		-30.286	-0.0232353		-30.286	0.0408287		-30.286	0.0983925
-30.26	-0.000850677		-30.261	0.0376854		-30.261	-0.0711784		-30.261	-0.0118828		-30.261	-0.0232353		-30.261	0.0408287		-30.261	0.108158
-30.235	-0.00104594		-30.236	0.0376854		-30.236	-0.0711784		-30.236	-0.0118828		-30.236	-0.0232353		-30.236	0.0408287		-30.236	0.108158
-30.21	-0.00592089		-30.211	0.0328026		-30.211	-0.0760612		-30.211	-0.0167656		-30.211	-0.0281181		-30.211	0.0359459		-30.211	0.103275
-30.185	-0.0104282		-30.186	0.0281157		-30.186	-0.0807481		-30.186	-0.0214524		-30.186	-0.032805		-30.186	0.0312591		-30.186	0.0985885
-30.16	-0.0106163		-30.161	0.0279198		-30.161	-0.0809441		-30.161	-0.0216484		-30.161	-0.0330009		-30.161	0.0310631		-30.161	0.0983925
-30.135	-0.0106163		-30.136	0.0376854		-30.136	-0.0809441		-30.136	-0.0216484		-30.136	-0.0232353		-30.136	0.0408287		-30.136	0.0983925
-30.11	-0.000850677		-30.111	0.0376854		-30.111	-0.0809441		-30.111	-0.0216484		-30.111	-0.0232353		-30.111	0.0408287		-30.111	0.0983925
-30.085	-0.00162888		-30.086	0.0376854		-30.086	-0.0711784		-30.086	-0.0216484		-30.086	-0.0232353		-30.086	0.0408287		-30.086	0.0983925
-30.06	-0.0106163		-30.061	0.036747		-30.061	-0.0711784		-30.061	-0.0216484		-30.061	-0.0240135		-30.061	0.0408287		-30.061	0.0983925
-30.035	-0.0108116		-30.036	0.0259666		-30.036	-0.0711784		-30.036	-0.0216484		-30.036	-0.0330009		-30.036	0.0408287		-30.036	0.0983925
-30.01	-0.0154991		-30.011	0.0210838		-30.011	-0.0760612		-30.011	-0.0265312		-30.011	-0.0378838		-30.011	0.0359459		-30.011	0.0935097
-29.985	-0.0156865		-29.986	0.0210838		-29.986	-0.0760612		-29.986	-0.0175438		-29.986	-0.0378838		-29.986	0.0359459		-29.986	0.105228
-29.96	-0.0201948		-29.961	0.016396		-29.961	-0.080749		-29.961	-0.031219		-29.961	-0.0425715		-29.961	0.0312581		-29.961	0.100541
-29.935	-0.0203819		-29.936	0.0259666		-29.936	-0.0809441		-29.936	-0.031414		-29.936	-0.0427666		-29.936	0.0310631		-29.936	0.100346
-29.91	-0.0203819		-29.911	0.0259666		-29.911	-0.0809441		-29.911	-0.031414		-29.911	-0.0330009		-29.911	0.0408287		-29.911	0.100346
-29.885	-0.0203819		-29.886	0.0259666		-29.886	-0.0809441		-29.886	-0.031414		-29.886	-0.0330009		-29.886	0.0408287		-29.886	0.100346
-29.86	-0.0106163		-29.861	0.0259666		-29.861	-0.0809441		-29.861	-0.031414		-29.861	-0.0330009		-29.861	0.0408287		-29.861	0.100346
-29.835	-0.0107961		-29.836	0.0259666		-29.836	-0.0809441		-29.836	-0.031414		-29.836	-0.0330009		-29.836	0.0408287		-29.836	0.100346
-29.81	-0.0149453		-29.811	0.0214729		-29.811	-0.0854378		-29.811	-0.0359077		-29.811	-0.0374947		-29.811	0.036335		-29.811	0.0949135
-29.785	-0.0111852		-29.786	0.0255775		-29.786	-0.0715675		-29.786	-0.0318031		-29.786	-0.03339		-29.786	0.0404396		-29.786	0.0882378
-29.76	-0.0154991		-29.761	0.0210838		-29.761	-0.0760612		-29.761	-0.0265312		-29.761	-0.0378838		-29.761	0.0359459		-29.761	0.0935097
-29.735	-0.0156865		-29.736	0.0210838		-29.736	-0.0760612		-29.736	-0.0265312		-29.736	-0.0281181		-29.736	0.0351677		-29.736	0.0935097
-29.71	-0.0201948		-29.711	0.0261617		-29.711	-0.080749		-29.711	-0.031219		-29.711	-0.0328059		-29.711	0.0214925		-29.711	0.0888219
-29.685	-0.0203638		-29.686	0.0259666		-29.686	-0.0817223		-29.686	-0.031414		-29.686	-0.0330009		-29.686	0.0212975		-29.686	0.0886269
-29.66	-0.0197237		-29.661	0.0264173		-29.661	-0.0902591		-29.661	-0.0309634		-29.661	-0.0325503		-29.661	0.0315137		-29.661	0.0890775
-29.635	-0.00324655		-29.636	0.0316098		-29.636	-0.0850666		-29.636	-0.0257709		-29.636	-0.0273578		-29.636	0.0367062		-29.636	0.09427
-29.61	-0.00866318		-29.611	0.0259666		-29.611	-0.0907097		-29.611	-0.031414		-29.611	-0.0330009		-29.611	0.0310631		-29.611	0.0886269
-29.585	-0.00866318		-29.586	0.0259666		-29.586	-0.0907097		-29.586	-0.031414		-29.586	-0.0330009		-29.586	0.0310631		-29.586	0.0886269
-29.56	-0.00966716		-29.561	0.0259666		-29.561	-0.0907097		-29.561	-0.0216484		-29.561	-0.0330009		-29.561	0.0310631		-29.561	0.0983925
-29.535	-0.0240479		-29.536	0.0195632		-29.536	-0.0865693		-29.536	-0.0272737		-29.536	-0.0386262		-29.536	0.0254378		-29.536	0.0927672
-29.51	-0.0237188		-29.511	0.0107307		-29.511	-0.0864143		-29.511	-0.0271187		-29.511	-0.0287056		-29.511	0.0255928		-29.511	0.0929222
-29.485	-0.0194054		-29.486	0.0152245		-29.486	-0.0819206		-29.486	-0.022625		-29.486	-0.0249901		-29.486	0.0300865		-29.486	0.0974159
-29.46	-0.0194054		-29.461	0.0152245		-29.461	-0.0819206		-29.461	-0.0234032		-29.461	-0.0339775		-29.461	0.0300865		-29.461	0.0974159
-29.435	-0.0194054		-29.436	0.0152245		-29.436	-0.0819206		-29.436	-0.0323906		-29.436	-0.0339775		-29.436	0.0418053		-29.436	0.0966377
-29.41	-0.0194054		-29.411	0.0269432		-29.411	-0.0819206		-29.411	-0.0323906		-29.411	-0.0339775		-29.411	0.0418053		-29.411	0.0876503
-29.385	-0.0196013		-29.386	0.0269432		-29.386	-0.0819206		-29.386	-0.0323906		-29.386	-0.0339775		-29.386	0.0418053		-29.386	0.0876503
-29.36	-0.0242882		-29.361	0.0220604		-29.361	-0.0868034		-29.361	-0.0372734		-29.361	-0.0388603		-29.361	0.0369225		-29.361	0.0827675
-29.335	-0.0145226		-29.336	0.0220604		-29.336	-0.0868034		-29.336	-0.0372734		-29.336	-0.0388603		-29.336	0.0369225		-29.336	0.0925331
-29.31	-0.0147107		-29.311	0.0220604		-29.311	-0.0868034		-29.311	-0.0275078		-29.311	-0.0271416		-29.311	0.0369225		-29.311	0.0925331
-29.285	-0.019218		-29.286	0.0173728		-29.286	-0.0817254		-29.286	-0.0321953		-29.286	-0.0318291		-29.286	0.0322349		-29.286	0.0878456
-29.26	-0.0194054		-29.261	0.0171776		-29.261	-0.0819206		-29.261	-0.0323906		-29.261	-0.0320244		-29.261	0.0312614		-29.261	0.0876503
-29.235	-0.0194054		-29.236	0.0171776		-29.236	-0.0819206		-29.236	-0.0323906		-29.236	-0.0320244		-29.236	0.022274		-29.236	0.0876503
-29.21	-0.0194054		-29.211	0.0171776		-29.211	-0.0819206		-29.211	-0.0323906		-29.211	-0.0320244		-29.211	0.022274		-29.211	0.0876503
-29.185	-0.0194054		-29.186	0.0269432		-29.186	-0.0826988		-29.186	-0.0323906		-29.186	-0.0320244		-29.186	0.022274		-29.186	0.0876503
-29.16	-0.0196006		-29.161	0.0269432		-29.161	-0.0916862		-29.161	-0.0323906		-29.161	-0.0320244		-29.161	0.0320396		-29.161	0.0876503
-29.135	-0.0244763		-29.136	0.0212822		-29.136	-0.0965691		-29.136	-0.0372734		-29.136	-0.0369072		-29.136	0.0271568		-29.136	0.0925331
-29.11	-0.0297618		-29.111	0.00760722		-29.111	-0.101257		-29.111	-0.0321953		-29.111	-0.0415947		-29.111	0.0224693		-29.111	0.0878456
-29.085	-0.029171		-29.086	0.00741196		-29.086	-0.101452		-29.086	-0.0323906		-29.086	-0.04179		-29.086	0.022274		-29.086	0.0876503
-29.06	-0.029171		-29.061	0.00741196		-29.061	-0.101452		-29.061	-0.0323906		-29.061	-0.0320244		-29.061	0.022274		-29.061	0.0876503
-29.035	-0.029171		-29.036	0.00741196		-29.036	-0.101452		-29.036	-0.033329		-29.036	-0.0320244		-29.036	0.022274		-29.036	0.0868721
-29.01	-0.029171		-29.011	0.00741196		-29.011	-0.0916862		-29.011	-0.0441093		-29.011	-0.0320244		-29.011	0.022274		-29.011	0.0778847
-28.985	-0.029171		-28.986	0.00741196		-28.986	-0.0916862		-28.986	-0.0441093		-28.986	-0.0320244		-28.986	0.022274		-28.986	0.0778847
-28.96	-0.0293663		-28.961	0.00741196		-28.961	-0.0916862		-28.961	-0.0441093		-28.961	-0.0320244		-28.961	0.022274		-28.961	0.0778847
-28.935	-0.0340388		-28.936	0.0122948		-28.936	-0.0965691		-28.936	-0.0489922		-28.936	-0.0369072		-28.936	0.0173912		-28.936	0.0730019
-28.91	-0.0336947		-28.911	0.0126681		-28.911	-0.0961957		-28.911	-0.0486188		-28.911	-0.0365338		-28.911	0.0275302		-28.911	0.0733752
-28.885	-0.0340388		-28.886	0.0123105		-28.886	-0.0965533		-28.886	-0.0392108		-28.886	-0.0280643		-28.886	0.0271726		-28.886	0.0730176
-28.86	-0.0242727		-28.861	0.0122948		-28.861	-0.0965691		-28.861	-0.0392265		-28.861	-0.0388603		-28.861	0.0271568		-28.861	0.0730019
-28.835	-0.023735		-28.836	0.0126839		-28.836	-0.09618		-28.836	-0.0388374		-28.836	-0.0384712		-28.836	0.0275459		-28.836	0.073391
-28.81	-0.0199592		-28.811	0.0167885		-28.811	-0.0920753		-28.811	-0.0347328		-28.811	-0.0343666		-28.811	0.0316505		-28.811	0.0872612
-28.785	-0.0237193		-28.786	0.0126839		-28.786	-0.0864143		-28.786	-0.0388374		-28.786	-0.0384712		-28.786	0.0275459		-28.786	0.0831566
-28.76	-0.0196013		-28.761	0.0171776		-28.761	-0.0819206		-28.761	-0.0343437		-28.761	-0.0339775		-28.761	0.0312614		-28.761	0.0876503
-28.735	-0.0242882		-28.736	0.0122948		-28.736	-0.0868034		-28.736	-0.0392265		-28.736	-0.0388603		-28.736	0.0271568		-28.736	0.0827675
-28.71	-0.0250664		-28.711	0.0220604		-28.711	-0.0868034		-28.711	-0.0392265		-28.711	-0.0388603		-28.711	0.0271568		-28.711	0.0827675
-28.685	-0.0340538		-28.686	0.0220604		-28.686	-0.0868034		-28.686	-0.0294609		-28.686	-0.0290947		-28.686	0.0271568		-28.686	0.0827675
-28.66	-0.0342412		-28.661	0.0220604		-28.661	-0.0868034		-28.661	-0.0294609		-28.661	-0.0290947		-28.661	0.0271568		-28.661	0.0827675
-28.635	-0.0289829		-28.636	0.0165954		-28.636	-0.0914903		-28.636	-0.0341477		-28.636	-0.0337815		-28.636	0.02247		-28.636	0.0773025
-28.61	-0.029171		-28.611	0.00741196		-28.611	-0.0916862		-28.611	-0.0343437		-28.611	-0.0339775		-28.611	0.022274		-28.611	0.068119
-28.585	-0.029171		-28.586	0.00741196		-28.586	-0.0916862		-28.586	-0.0343437		-28.586	-0.0339775		-28.586	0.022274		-28.586	0.0778847
-28.56	-0.029171		-28.561	0.00741196		-28.561	-0.0924644		-28.561	-0.0343437		-28.561	-0.0339775		-28.561	0.022274		-28.561	0.0778847
-28.535	-0.029171		-28.536	0.00741196		-28.536	-0.101452		-28.536	-0.0343437		-28.536	-0.0339775		-28.536	0.022274		-28.536	0.0778847
-28.51	-0.029171		-28.511	0.0171776		-28.511	-0.0897331		-28.511	-0.0351219		-28.511	-0.0242119		-28.511	0.022274		-28.511	0.0778847
-28.485	-0.0293505		-28.486	0.0171776		-28.486	-0.0897331		-28.486	-0.0343437		-28.486	-0.0242119		-28.486	0.0320396		-28.486	0.0778847
-28.46	-0.0334702		-28.461	0.0126839		-28.461	-0.0942268		-28.461	-0.0388374		-28.461	-0.0287056		-28.461	0.0275459		-28.461	0.073391
-28.435	-0.0288119		-28.436	0.0175509		-28.436	-0.0893598		-28.436	-0.0339704		-28.436	-0.0238385		-28.436	0.032413		-28.436	0.078258
-28.41	-0.029156		-28.411	0.0171933		-28.411	-0.0897174		-28.411	-0.034328		-28.411	-0.0241961		-28.411	0.0320554		-28.411	0.0779004
-28.385	-0.029171		-28.386	0.0171776		-28.386	-0.0897331		-28.386	-0.0343437		-28.386	-0.0242119		-28.386	0.0320396		-28.386	0.0876503
-28.36	-0.0194054		-28.361	0.0171776		-28.361	-0.0897331		-28.361	-0.0343437		-28.361	-0.0242119		-28.361	0.0320396		-28.361	0.0876503
-28.335	-0.0194054		-28.336	0.0171776		-28.336	-0.0897331		-28.336	-0.0343437		-28.336	-0.0242119		-28.336	0.0320396		-28.336	0.0868721
-28.31	-0.0194054		-28.311	0.0171776		-28.311	-0.0897331		-28.311	-0.0343437		-28.311	-0.0249901		-28.311	0.0311012		-28.311	0.0778847
-28.285	-0.0196006		-28.286	0.0171776		-28.286	-0.0897331		-28.286	-0.0343437		-28.286	-0.0339775		-28.286	0.0203209		-28.286	0.0778847
-28.26	-0.0242882		-28.261	0.0220604		-28.261	-0.0848503		-28.261	-0.0275078		-28.261	-0.0290947		-28.261	0.0252037		-28.261	0.0730019
-28.235	-0.0242882		-28.236	0.0212822		-28.236	-0.0848503		-28.236	-0.0275078		-28.236	-0.0290947		-28.236	0.0252037		-28.236	0.0730019
-28.21	-0.0244756		-28.211	0.0122948		-28.211	-0.0848503		-28.211	-0.0275078		-28.211	-0.0290947		-28.211	0.0252037		-28.211	0.0730019
-28.185	-0.0299213		-28.186	0.00760794		-28.186	-0.0895371		-28.186	-0.0321946		-28.186	-0.0337815		-28.186	0.0205169		-28.186	0.068315
-28.16	-0.0408897		-28.161	0.00741196		-28.161	-0.0905113		-28.161	-0.0331688		-28.161	-0.0339775		-28.161	0.0203209		-28.161	0.0798378
-28.135	-0.0408897		-28.136	0.00741196		-28.136	-0.0994987		-28.136	-0.0421562		-28.136	-0.0339775		-28.136	0.0203209		-28.136	0.0798378
-28.11	-0.0311241		-28.111	0.00741196		-28.111	-0.0994987		-28.111	-0.0421562		-28.111	-0.0339775		-28.111	0.0203209		-28.111	0.0798378
-28.085	-0.0311241		-28.086	0.00741196		-28.086	-0.0994987		-28.086	-0.0421562		-28.086	-0.0339775		-28.086	0.0203209		-28.086	0.0798378
-28.06	-0.0313051		-28.061	0.00741196		-28.061	-0.0994987		-28.061	-0.0323906		-28.061	-0.0339775		-28.061	0.0300865		-28.061	0.0798378
-28.035	-0.0354605		-28.036	0.0126681		-28.036	-0.0942426		-28.036	-0.0369		-28.036	-0.0287213		-28.036	0.0255771		-28.036	0.0753284
-28.01	-0.0314853		-28.011	0.0169973		-28.011	-0.0899134		-28.011	-0.0325708		-28.011	-0.0243921		-28.011	0.0299063		-28.011	0.0796576
-27.985	-0.0358195		-27.986	0.01249		-27.986	-0.0944207		-27.986	-0.0370781		-27.986	-0.0288994		-27.986	0.025399		-27.986	0.0751503
-27.96	-0.0360069		-27.961	0.0122948		-27.961	-0.0946159		-27.961	-0.0372734		-27.961	-0.0290947		-27.961	0.0252037		-27.961	0.074955
-27.935	-0.0360069		-27.936	0.0122948		-27.936	-0.0946159		-27.936	-0.0372734		-27.936	-0.0290947		-27.936	0.0252037		-27.936	0.0741768
-27.91	-0.0360069		-27.911	0.0122948		-27.911	-0.0946159		-27.911	-0.0275078		-27.911	-0.0290947		-27.911	0.0252037		-27.911	0.0651894
-27.885	-0.0360069		-27.886	0.0122948		-27.886	-0.0946159		-27.886	-0.0275078		-27.886	-0.0290947		-27.886	0.0252037		-27.886	0.074955
-27.86	-0.0270195		-27.861	0.0122948		-27.861	-0.0946159		-27.861	-0.0275078		-27.861	-0.0290947		-27.861	0.0244255		-27.861	0.074955
-27.835	-0.0360069		-27.836	0.0122948		-27.836	-0.0946159		-27.836	-0.0275078		-27.836	-0.0201073		-27.836	0.0252037		-27.836	0.074955
-27.81	-0.036391		-27.811	0.0220604		-27.811	-0.0848503		-27.811	-0.028286		-27.811	-0.0290947		-27.811	0.0252037		-27.811	0.074955
-27.785	-0.0455852		-27.786	0.0117118		-27.786	-0.0951989		-27.786	-0.0468438		-27.786	-0.0386651		-27.786	0.0156333		-27.786	0.0653846
-27.76	-0.0457726		-27.761	0.00252914		-27.761	-0.104382		-27.761	-0.047039		-27.761	-0.0388603		-27.761	0.0154381		-27.761	0.0651894
-27.735	-0.0457575		-27.736	0.00252914		-27.736	-0.104382		-27.736	-0.047039		-27.736	-0.0388603		-27.736	0.0154381		-27.736	0.0651894
-27.71	-0.0452259		-27.711	0.00290275		-27.711	-0.104008		-27.711	-0.0368998		-27.711	-0.0384867		-27.711	0.0158117		-27.711	0.065563
-27.685	-0.0410628		-27.686	0.00723171		-27.686	-0.099679		-27.686	-0.0325708		-27.686	-0.0341578		-27.686	0.0201406		-27.686	0.0796576
-27.66	-0.0408897		-27.661	0.00741196		-27.661	-0.0994987		-27.661	-0.0323906		-27.661	-0.0339775		-27.661	0.0203209		-27.661	0.0798378
-27.635	-0.0311241		-27.636	0.00741196		-27.636	-0.0994987		-27.636	-0.0323906		-27.636	-0.0339775		-27.636	0.0203209		-27.636	0.0798378
-27.61	-0.0311241		-27.611	0.00741196		-27.611	-0.0994987		-27.611	-0.0323906		-27.611	-0.0242119		-27.611	0.0203209		-27.611	0.0790596
-27.585	-0.0311241		-27.586	0.00741196		-27.586	-0.0994987		-27.586	-0.0323906		-27.586	-0.0242119		-27.586	0.0320396		-27.586	0.0700722
-27.56	-0.0313342		-27.561	0.00741196		-27.561	-0.0994987		-27.561	-0.0323906		-27.561	-0.0242119		-27.561	0.0320396		-27.561	0.0700722
-27.535	-0.0369682		-27.536	0.0138946		-27.536	-0.0949693		-27.536	-0.0278611		-27.536	-0.029448		-27.536	0.0260253		-27.536	0.064836
-27.51	-0.0418663		-27.511	0.0173759		-27.511	-0.0907097		-27.511	-0.0236015		-27.511	-0.0251884		-27.511	0.0212975		-27.511	0.0690956
-27.485	-0.0421004		-27.486	0.00838852		-27.486	-0.0907097		-27.486	-0.0236015		-27.486	-0.0259666		-27.486	0.0212975		-27.486	0.0788612
-27.46	-0.0477107		-27.461	0.00252914		-27.461	-0.0965691		-27.461	-0.0294609		-27.461	-0.0408134		-27.461	0.0154381		-27.461	0.0730019
-27.435	-0.0471785		-27.436	0.00290251		-27.436	-0.0961957		-27.436	-0.0290875		-27.436	-0.0404401		-27.436	0.0158114		-27.436	0.0733752
-27.41	-0.0430155		-27.411	0.00723219		-27.411	-0.0926442		-27.411	-0.0255361		-27.411	-0.0361104		-27.411	0.0201411		-27.411	0.0777049
-27.385	-0.0428429		-27.386	0.00741196		-27.386	-0.101452		-27.386	-0.0343437		-27.386	-0.0359306		-27.386	0.0203209		-27.386	0.0771065
-27.36	-0.0311241		-27.361	0.00741196		-27.361	-0.101452		-27.361	-0.0343437		-27.361	-0.0359306		-27.361	0.0203209		-27.361	0.068119
-27.335	-0.0311241		-27.336	0.00741196		-27.336	-0.101452		-27.336	-0.0245781		-27.336	-0.0242119		-27.336	0.0203209		-27.336	0.068119
-27.31	-0.0313122		-27.311	0.00741196		-27.311	-0.101452		-27.311	-0.0245781		-27.311	-0.0242119		-27.311	0.0300865		-27.311	0.068119
-27.285	-0.0358195		-27.286	0.00194621		-27.286	-0.106139		-27.286	-0.0292656		-27.286	-0.0288994		-27.286	0.0246208		-27.286	0.0731971
-27.26	-0.0367851		-27.261	-0.00723648		-27.261	-0.106335		-27.261	-0.0294609		-27.261	-0.0290947		-27.261	0.0154381		-27.261	0.0730019
-27.235	-0.0457726		-27.236	0.00252914		-27.236	-0.0965691		-27.236	-0.0294609		-27.236	-0.0290947		-27.236	0.0154381		-27.236	0.0730019
-27.21	-0.0457575		-27.211	0.00252914		-27.211	-0.0965691		-27.211	-0.0294609		-27.211	-0.0290947		-27.211	0.0154381		-27.211	0.0730019
-27.185	-0.0454214		-27.186	0.00290251		-27.186	-0.0961957		-27.186	-0.0290875		-27.186	-0.0287213		-27.186	0.0158114		-27.186	0.0724368
-27.16	-0.0459452		-27.161	0.00234938		-27.161	-0.0967488		-27.161	-0.0296407		-27.161	-0.0292745		-27.161	0.0152583		-27.161	0.0611033
-27.135	-0.0457571		-27.136	0.00252914		-27.136	-0.0965691		-27.136	-0.0294609		-27.136	-0.0298729		-27.136	0.0154381		-27.136	0.0612831
-27.11	-0.0453913		-27.111	0.00291824		-27.111	-0.09618		-27.111	-0.0200844		-27.111	-0.0384712		-27.111	0.0158272		-27.111	0.0714378
-27.085	-0.0455854		-27.086	0.00178576		-27.086	-0.096374		-27.086	-0.0292659		-27.086	-0.0288997		-27.086	0.0246205		-27.086	0.0712438
-27.06	-0.0360069		-27.061	-0.00918961		-27.061	-0.0975075		-27.061	-0.0294609		-27.061	-0.0290947		-27.061	0.0154381		-27.061	0.0710487
-27.035	-0.0367851		-27.036	-0.00918961		-27.036	-0.108288		-27.036	-0.0294609		-27.036	-0.0290947		-27.036	0.0154381		-27.036	0.0710487
-27.01	-0.0457726		-27.011	0.000576019		-27.011	-0.0985222		-27.011	-0.0294609		-27.011	-0.0290947		-27.011	0.0154381		-27.011	0.0710487
-26.985	-0.0457575		-26.986	0.000576019		-26.986	-0.0985222		-26.986	-0.0294609		-26.986	-0.0290947		-26.986	0.0154381		-26.986	0.0710487
-26.96	-0.0452259		-26.961	0.000949621		-26.961	-0.0981486		-26.961	-0.0290873		-26.961	-0.0287211		-26.961	0.0158117		-26.961	0.0706441
-26.935	-0.0410628		-26.936	0.00527859		-26.936	-0.0938196		-26.936	-0.0149927		-26.936	-0.0243921		-26.936	0.0201406		-26.936	0.0659857
-26.91	-0.0412724		-26.911	0.00545883		-26.911	-0.0936394		-26.911	-0.0148125		-26.911	-0.0242119		-26.911	0.0203209		-26.911	0.0661659
-26.885	-0.0504673		-26.886	-0.00411081		-26.886	-0.103209		-26.886	-0.0243821		-26.886	-0.0345597		-26.886	0.0205169		-26.886	0.0663619
-26.86	-0.0506554		-26.861	-0.00430679		-26.861	-0.103405		-26.861	-0.0253563		-26.861	-0.0437431		-26.861	0.0203209		-26.861	0.0661659
-26.835	-0.0514336		-26.836	-0.00430679		-26.836	-0.103405		-26.836	-0.0343437		-26.836	-0.0339775		-26.836	0.0195427		-26.836	0.0661659
-26.81	-0.060421		-26.811	-0.00430679		-26.811	-0.103405		-26.811	-0.0343437		-26.811	-0.0339775		-26.811	0.0105553		-26.811	0.0653877
-26.785	-0.0506554		-26.786	0.00468063		-26.786	-0.0936394		-26.786	-0.0343437		-26.786	-0.0339775		-26.786	0.0105553		-26.786	0.0564003
-26.76	-0.0506372		-26.761	-0.00430679		-26.761	-0.0936394		-26.761	-0.0343437		-26.761	-0.0339775		-26.761	0.0105553		-26.761	0.0564003
-26.735	-0.0499971		-26.736	-0.00385618		-26.736	-0.0931888		-26.736	-0.0338931		-26.736	-0.0335269		-26.736	0.0110059		-26.736	0.0568509
-26.71	-0.0450029		-26.711	0.00133705		-26.711	-0.0879955		-26.711	-0.0286999		-26.711	-0.0283337		-26.711	0.0161991		-26.711	0.0620441
-26.685	-0.0451643		-26.686	0.00155258		-26.686	-0.08778		-26.686	-0.0167656		-26.686	-0.0281181		-26.686	0.0164146		-26.686	0.0720253
-26.66	-0.0538054		-26.661	-0.00762868		-26.661	-0.0977395		-26.661	-0.0267251		-26.661	-0.0380776		-26.661	0.016999		-26.661	0.062844
-26.635	-0.050457		-26.636	-0.00333023		-26.636	-0.102428		-26.636	-0.031414		-26.636	-0.0427666		-26.636	0.0212975		-26.636	0.0663643
-26.61	-0.0594444		-26.611	-0.00333023		-26.611	-0.102428		-26.611	-0.031414		-26.611	-0.0330009		-26.611	0.0212975		-26.611	0.0573769
-26.585	-0.0594444		-26.586	-0.00410843		-26.586	-0.102428		-26.586	-0.031414		-26.586	-0.0330009		-26.586	0.0205193		-26.586	0.0573769
-26.56	-0.0594444		-26.561	-0.00333023		-26.561	-0.0907097		-26.561	-0.031414		-26.561	-0.0330009		-26.561	0.0115318		-26.561	0.0573769
-26.535	-0.0594294		-26.536	-0.00333023		-26.536	-0.0907097		-26.536	-0.031414		-26.536	-0.0330009		-26.536	0.0115318		-26.536	0.0573769
-26.51	-0.0590854		-26.511	-0.00295687		-26.511	-0.0903363		-26.511	-0.0310407		-26.511	-0.0326276		-26.511	0.0119052		-26.511	0.0577502
-26.485	-0.0496638		-26.486	-0.0033145		-26.486	-0.090694		-26.486	-0.0216327		-26.486	-0.0329852		-26.486	0.0115476		-26.486	0.0573926
-26.46	-0.0496788		-26.461	-0.00333023		-26.461	-0.0907097		-26.461	-0.0216484		-26.461	-0.0330009		-26.461	0.0212975		-26.461	0.0565987
-26.435	-0.049859		-26.436	-0.00333023		-26.436	-0.0907097		-26.436	-0.0224266		-26.436	-0.0330009		-26.436	0.0212975		-26.436	0.05933
-26.41	-0.0547709		-26.411	-0.00782394		-26.411	-0.0952034		-26.411	-0.0359077		-26.411	-0.0382729		-26.411	0.0168037		-26.411	0.0548363
-26.385	-0.0594444		-26.386	-0.00410843		-26.386	-0.0914879		-26.386	-0.031414		-26.386	-0.0330009		-26.386	0.0212975		-26.386	0.05933
-26.36	-0.0594444		-26.361	-0.0130959		-26.361	-0.100475		-26.361	-0.031414		-26.361	-0.0330009		-26.361	0.0212975		-26.361	0.05933
-26.335	-0.0594444		-26.336	-0.00333023		-26.336	-0.100475		-26.336	-0.031414		-26.336	-0.0330009		-26.336	0.0205193		-26.336	0.05933
-26.31	-0.0596175		-26.311	-0.00333023		-26.311	-0.100475		-26.311	-0.031414		-26.311	-0.0330009		-26.311	0.0115318		-26.311	0.05933
-26.285	-0.0635931		-26.286	-0.00764418		-26.286	-0.104789		-26.286	-0.035728		-26.286	-0.0373149		-26.286	0.00721788		-26.286	0.055016
-26.26	-0.0598133		-26.261	-0.00351048		-26.261	-0.100656		-26.261	-0.0218287		-26.261	-0.0331812		-26.261	0.0113516		-26.261	0.0583715
-26.235	-0.0643272		-26.236	-0.00899124		-26.236	-0.105358		-26.236	-0.0265312		-26.236	-0.0378838		-26.236	0.00664902		-26.236	0.0446815
-26.21	-0.0643117		-26.211	-0.0179787		-26.211	-0.0955925		-26.211	-0.0274696		-26.211	-0.0378838		-26.211	0.0164146		-26.211	0.0446815
-26.185	-0.0646963		-26.186	-0.0175896		-26.186	-0.0952034		-26.186	-0.0378609		-26.186	-0.0374947		-26.186	0.0168037		-26.186	0.0548363
-26.16	-0.0613976		-26.161	-0.0130959		-26.161	-0.0914879		-26.161	-0.0333672		-26.161	-0.0339394		-26.161	0.020359		-26.161	0.05933
-26.135	-0.0613825		-26.136	-0.0130959		-26.136	-0.100475		-26.136	-0.0333672		-26.136	-0.0349541		-26.136	0.0095787		-26.136	0.0585518
-26.11	-0.0608511		-26.111	-0.00295687		-26.111	-0.100102		-26.111	-0.0329938		-26.111	-0.0345807		-26.111	0.00995207		-26.111	0.0499377
-26.085	-0.0568748		-26.086	0.00137281		-26.086	-0.0957723		-26.086	-0.0286641		-26.086	-0.030251		-26.086	0.0142817		-26.086	0.0542674
-26.06	-0.0612094		-26.061	-0.00313425		-26.061	-0.100279		-26.061	-0.0234056		-26.061	-0.0347581		-26.061	0.00977468		-26.061	0.0497603
-26.035	-0.0613976		-26.036	-0.00410843		-26.036	-0.100475		-26.036	-0.0236015		-26.036	-0.0349541		-26.036	0.0095787		-26.036	0.0495644
-26.01	-0.0615935		-26.011	-0.0130959		-26.011	-0.0907097		-26.011	-0.0243797		-26.011	-0.0349541		-26.011	0.0193443		-26.011	0.0495644
-25.985	-0.0662653		-25.986	-0.0179787		-25.986	-0.0955925		-25.986	-0.03825		-25.986	-0.0398369		-25.986	0.0144615		-25.986	0.0544472
-25.96	-0.0657337		-25.961	-0.0176051		-25.961	-0.0959971		-25.961	-0.0378764		-25.961	-0.0394633		-25.961	0.0148351		-25.961	0.0540426
-25.935	-0.0615706		-25.936	-0.0132761		-25.936	-0.100656		-25.936	-0.0335474		-25.936	-0.0253687		-25.936	0.0191641		-25.936	0.0493841
-25.91	-0.0613976		-25.911	-0.0130959		-25.911	-0.100475		-25.911	-0.0333672		-25.911	-0.0259666		-25.911	0.0193443		-25.911	0.0495644
-25.885	-0.0616233		-25.886	-0.0138741		-25.886	-0.100475		-25.886	-0.0333672		-25.886	-0.0349541		-25.886	0.0185661		-25.886	0.0495644
-25.86	-0.0677917		-25.861	-0.0284867		-25.861	-0.106101		-25.861	-0.0389924		-25.861	-0.0405793		-25.861	0.00395346		-25.861	0.0439391
-25.835	-0.0763378		-25.836	-0.018486		-25.836	-0.105865		-25.836	-0.0297699		-25.836	-0.0403442		-25.836	0.00418854		-25.836	0.0441742
-25.81	-0.0711482		-25.811	-0.0130959		-25.811	-0.100475		-25.811	-0.0333672		-25.811	-0.0349541		-25.811	0.0095787		-25.811	0.0583916
-25.785	-0.0608511		-25.786	-0.0127225		-25.786	-0.100102		-25.786	-0.0329938		-25.786	-0.0345807		-25.786	0.0216708		-25.786	0.0479846
-25.76	-0.0568836		-25.761	-0.00839329		-25.761	-0.0860071		-25.761	-0.0286646		-25.761	-0.0302515		-25.761	0.026		-25.761	0.0523138
-25.735	-0.0613976		-25.736	-0.0130959		-25.736	-0.0914879		-25.736	-0.0333672		-25.736	-0.0349541		-25.736	0.0212975		-25.736	0.0476112
-25.71	-0.0613976		-25.711	-0.0130959		-25.711	-0.100475		-25.711	-0.0333672		-25.711	-0.0357323		-25.711	0.0212975		-25.711	0.0476112
-25.685	-0.0613976		-25.686	-0.0130959		-25.686	-0.100475		-25.686	-0.0341454		-25.686	-0.0447197		-25.686	0.0205193		-25.686	0.0476112
-25.66	-0.0615695		-25.661	-0.0138741		-25.661	-0.100475		-25.661	-0.0431328		-25.661	-0.0349541		-25.661	0.0115318		-25.661	0.0476112
-25.635	-0.0655229		-25.636	-0.0271592		-25.636	-0.104773		-25.636	-0.0376649		-25.636	-0.0392518		-25.636	0.0072341		-25.636	0.0425353
-25.61	-0.0613825		-25.611	-0.0228615		-25.611	-0.100475		-25.611	-0.0333672		-25.611	-0.0349541		-25.611	0.0115318		-25.611	0.0476112
-25.585	-0.0608509		-25.586	-0.0224879		-25.586	-0.100102		-25.586	-0.0329936		-25.586	-0.0345805		-25.586	0.0119054		-25.586	0.0479848
-25.56	-0.0566878		-25.561	-0.0181589		-25.561	-0.0957727		-25.561	-0.0286646		-25.561	-0.0302515		-25.561	0.0162344		-25.561	0.0523138
-25.535	-0.0567491		-25.536	-0.00625992		-25.536	-0.0955925		-25.536	-0.0284843		-25.536	-0.0300713		-25.536	0.0254021		-25.536	0.052494
-25.51	-0.0623741		-25.511	-0.0121193		-25.511	-0.0916862		-25.511	-0.0351219		-25.511	-0.0359306		-25.511	0.0105553		-25.511	0.0466347
-25.485	-0.0631523		-25.486	-0.0121193		-25.486	-0.0916862		-25.486	-0.0441093		-25.486	-0.0367088		-25.486	0.0105553		-25.486	0.0458565
-25.46	-0.0721397		-25.461	-0.0121193		-25.461	-0.0924644		-25.461	-0.0441093		-25.461	-0.0339775		-25.461	0.0105553		-25.461	0.036869
-25.435	-0.0721242		-25.436	-0.0121193		-25.436	-0.101452		-25.436	-0.0343437		-25.436	-0.0339775		-25.436	0.0105553		-25.436	0.036869
-25.41	-0.0715561		-25.411	-0.0117302		-25.411	-0.101063		-25.411	-0.0339546		-25.411	-0.0335884		-25.411	0.0109444		-25.411	0.0372581
-25.385	-0.0668979		-25.386	-0.00686312		-25.386	-0.0961957		-25.386	-0.0290875		-25.386	-0.0287213		-25.386	0.0158114		-25.386	0.0518909
-25.36	-0.0672419		-25.361	-0.00722075		-25.361	-0.0965533		-25.361	-0.0294452		-25.361	-0.029079		-25.361	0.0146756		-25.361	0.0515332
-25.335	-0.0672569		-25.336	-0.00723648		-25.336	-0.0965691		-25.336	-0.0294609		-25.336	-0.0290947		-25.336	0.00567245		-25.336	0.0515175
-25.31	-0.0672569		-25.311	-0.0081749		-25.311	-0.0965691		-25.311	-0.0302391		-25.311	-0.0298729		-25.311	0.00567245		-25.311	0.0507393
-25.285	-0.0672569		-25.286	-0.0189552		-25.286	-0.0965691		-25.286	-0.0392265		-25.286	-0.0388603		-25.286	0.0154381		-25.286	0.0417519
-25.26	-0.0674529		-25.261	-0.0189552		-25.261	-0.0965691		-25.261	-0.0392265		-25.261	-0.0388603		-25.261	0.0154381		-25.261	0.0417519
-25.235	-0.0721242		-25.236	-0.023838		-25.236	-0.10223		-25.236	-0.0343437		-25.236	-0.0437431		-25.236	0.0105553		-25.236	0.036869
-25.21	-0.0715709		-25.211	-0.0234489		-25.211	-0.101063		-25.211	-0.0339546		-25.211	-0.0335884		-25.211	0.0109444		-25.211	0.0372581
-25.185	-0.0672569		-25.186	-0.0189552		-25.186	-0.0965691		-25.186	-0.0294609		-25.186	-0.0290947		-25.186	0.0154381		-25.186	0.0417519
-25.16	-0.0680201		-25.161	-0.0189552		-25.161	-0.0965691		-25.161	-0.0294609		-25.161	-0.0298729		-25.161	0.0154381		-25.161	0.0417519
-25.135	-0.0764754		-25.136	-0.0185819		-25.136	-0.0961957		-25.136	-0.0290875		-25.136	-0.038487		-25.136	0.0150332		-25.136	0.0421252
-25.11	-0.0723124		-25.111	-0.0142522		-25.111	-0.091866		-25.111	-0.0255361		-25.111	-0.0341573		-25.111	0.0103755		-25.111	0.0464549
-25.085	-0.0623741		-25.086	-0.0140724		-25.086	-0.0916862		-25.086	-0.0343437		-25.086	-0.0339775		-25.086	0.0105553		-25.086	0.0458565
-25.06	-0.0625622		-25.061	-0.0148506		-25.061	-0.0916862		-25.061	-0.022625		-25.061	-0.0339775		-25.061	0.0105553		-25.061	0.036869
-25.035	-0.0672491		-25.036	-0.0285256		-25.036	-0.0963738		-25.036	-0.0273125		-25.036	-0.0386651		-25.036	0.0156333		-25.036	0.0419471
-25.01	-0.0715704		-25.011	-0.0234489		-25.011	-0.101841		-25.011	-0.0320015		-25.011	-0.043354		-25.011	0.0109444		-25.011	0.0372581
-24.985	-0.0672569		-24.986	-0.0189552		-24.986	-0.0965691		-24.986	-0.0275078		-24.986	-0.0388603		-24.986	0.0154381		-24.986	0.0417519
-24.96	-0.0672569		-24.961	-0.0189552		-24.961	-0.0965691		-24.961	-0.0275078		-24.961	-0.0388603		-24.961	0.0154381		-24.961	0.0417519
-24.935	-0.0672569		-24.936	-0.0189552		-24.936	-0.0965691		-24.936	-0.0275078		-24.936	-0.0298729		-24.936	0.0154381		-24.936	0.0417519
-24.91	-0.0680351		-24.911	-0.0189552		-24.911	-0.0965691		-24.911	-0.028286		-24.911	-0.0388603		-24.911	0.0154381		-24.911	0.0417519
-24.885	-0.0770226		-24.886	-0.0189552		-24.886	-0.0965691		-24.886	-0.0372734		-24.886	-0.0388603		-24.886	0.0146599		-24.886	0.0409737
-24.86	-0.0772178		-24.861	-0.0189552		-24.861	-0.0965691		-24.861	-0.0372734		-24.861	-0.0388603		-24.861	0.00567245		-24.861	0.0319862
-24.835	-0.0818717		-24.836	-0.023838		-24.836	-0.101452		-24.836	-0.0421562		-24.836	-0.0437431		-24.836	0.000789642		-24.836	0.0271034
-24.81	-0.0806773		-24.811	-0.0237768		-24.811	-0.100612		-24.811	-0.0413167		-24.811	-0.0429037		-24.811	0.00162911		-24.811	0.0279429
-24.785	-0.0713701		-24.786	-0.023077		-24.786	-0.0918636		-24.786	-0.0218639		-24.786	-0.0332165		-24.786	0.0113163		-24.786	0.0376301
-24.76	-0.0711632		-24.761	-0.0228615		-24.761	-0.102428		-24.761	-0.0216484		-24.761	-0.0330009		-24.761	0.0115318		-24.761	0.0378456
-24.735	-0.0711632		-24.736	-0.0228615		-24.736	-0.102428		-24.736	-0.0216484		-24.736	-0.0330009		-24.736	0.0212975		-24.736	0.0378456
-24.71	-0.0711632		-24.711	-0.0228615		-24.711	-0.0926628		-24.711	-0.0216484		-24.711	-0.0337791		-24.711	0.0212975		-24.711	0.0476112
-24.685	-0.0711632		-24.686	-0.0130959		-24.686	-0.0926628		-24.686	-0.0216484		-24.686	-0.0427666		-24.686	0.0212975		-24.686	0.046833
-24.66	-0.0713506		-24.661	-0.0130959		-24.661	-0.0926628		-24.661	-0.0225868		-24.661	-0.0427666		-24.661	0.0205193		-24.661	0.0378456
-24.635	-0.0768163		-24.636	-0.0177827		-24.636	-0.0973496		-24.636	-0.038054		-24.636	-0.0474534		-24.636	0.006845		-24.636	0.0331588
-24.61	-0.0803602		-24.611	-0.0232506		-24.611	-0.102818		-24.611	-0.0427437		-24.611	-0.0423775		-24.611	0.0021553		-24.611	0.0284691
-24.585	-0.076031		-24.586	-0.0277443		-24.586	-0.107311		-24.586	-0.03825		-24.586	-0.0378838		-24.586	0.00664902		-24.586	0.0329628
-24.56	-0.0754988		-24.561	-0.0273709		-24.561	-0.106938		-24.561	-0.0378766		-24.561	-0.0375104		-24.561	0.00702238		-24.561	0.0333362
-24.535	-0.0713358		-24.536	-0.0230412		-24.536	-0.102608		-24.536	-0.0237813		-24.536	-0.0331807		-24.536	0.0113521		-24.536	0.0376658
-24.51	-0.0711632		-24.511	-0.0228615		-24.511	-0.0907097		-24.511	-0.0236015		-24.511	-0.0330009		-24.511	0.0115318		-24.511	0.0378456
-24.485	-0.0711632		-24.486	-0.0228615		-24.486	-0.0907097		-24.486	-0.0236015		-24.486	-0.0330009		-24.486	0.0115318		-24.486	0.0378456
-24.46	-0.0711632		-24.461	-0.0228615		-24.461	-0.0907097		-24.461	-0.0236015		-24.461	-0.0337791		-24.461	0.0115318		-24.461	0.0370674
-24.435	-0.0711482		-24.436	-0.0228615		-24.436	-0.0907097		-24.436	-0.0243797		-24.436	-0.0427666		-24.436	0.0107536		-24.436	0.02808
-24.41	-0.0715747		-24.411	-0.0224881		-24.411	-0.0903363		-24.411	-0.0329938		-24.411	-0.0423932		-24.411	0.0119052		-24.411	0.0284534
-24.385	-0.0805323		-24.386	-0.0234308		-24.386	-0.0905008		-24.386	-0.0331583		-24.386	-0.0425577		-24.386	0.0117407		-24.386	0.0282888
-24.36	-0.076046		-24.361	-0.0179787		-24.361	-0.0858269		-24.361	-0.0284843		-24.361	-0.0378838		-24.361	0.0164146		-24.361	0.0329628
-24.335	-0.076046		-24.336	-0.0179787		-24.336	-0.0858269		-24.336	-0.0284843		-24.336	-0.0281181		-24.336	0.0164146		-24.336	0.0427284
-24.31	-0.076046		-24.311	-0.0179787		-24.311	-0.0858269		-24.311	-0.0284843		-24.311	-0.0281181		-24.311	0.0164146		-24.311	0.0427284
-24.285	-0.0762334		-24.286	-0.0179787		-24.286	-0.0858269		-24.286	-0.0284843		-24.286	-0.0281181		-24.286	0.0164146		-24.286	0.0427284
-24.26	-0.0807407		-24.261	-0.0226655		-24.261	-0.0905137		-24.261	-0.0339494		-24.261	-0.032805		-24.261	0.0117278		-24.261	0.0372634
-24.235	-0.0809288		-24.236	-0.0228615		-24.236	-0.0907097		-24.236	-0.0333672		-24.236	-0.0330009		-24.236	0.0115318		-24.236	0.02808
-24.21	-0.0809138		-24.211	-0.0236397		-24.211	-0.0914879		-24.211	-0.0333672		-24.211	-0.0330009		-24.211	0.0115318		-24.211	0.02808
-24.185	-0.0811598		-24.186	-0.0322537		-24.186	-0.100102		-24.186	-0.0329938		-24.186	-0.0326276		-24.186	0.0109668		-24.186	0.0284534
-24.16	-0.0859842		-24.161	-0.0279241		-24.161	-0.0860066		-24.161	-0.0286641		-24.161	-0.0292363		-24.161	0.00451612		-24.161	0.032783
-24.135	-0.0857928		-24.136	-0.0277443		-24.136	-0.0858269		-24.136	-0.0284843		-24.136	-0.0398369		-24.136	0.00469589		-24.136	0.0329628
-24.11	-0.0851269		-24.111	-0.0272751		-24.111	-0.0853577		-24.111	-0.0280151		-24.111	-0.0393677		-24.111	0.0051651		-24.111	0.033432
-24.085	-0.0801475		-24.086	-0.0121193		-24.086	-0.0799675		-24.086	-0.022625		-24.086	-0.0339775		-24.086	0.0105553		-24.086	0.0388222
-24.06	-0.0731163		-24.061	-0.0170021		-24.061	-0.0848503		-24.061	-0.028286		-24.061	-0.0388603		-24.061	0.0154381		-24.061	0.0330009
-24.035	-0.0731163		-24.036	-0.0177803		-24.036	-0.0848503		-24.036	-0.0275078		-24.036	-0.0388603		-24.036	0.0154381		-24.036	0.0222206
-24.01	-0.0731163		-24.011	-0.0267677		-24.011	-0.0848503		-24.011	-0.0275078		-24.011	-0.0298729		-24.011	0.0154381		-24.011	0.0339394
-23.985	-0.0731163		-23.986	-0.0267677		-23.986	-0.0848503		-23.986	-0.0275078		-23.986	-0.0388603		-23.986	0.0146599		-23.986	0.0339394
-23.96	-0.0731163		-23.961	-0.0267677		-23.961	-0.0848503		-23.961	-0.0275078		-23.961	-0.0388603		-23.961	0.00567245		-23.961	0.0339394
-23.935	-0.0742278		-23.936	-0.0267677		-23.936	-0.0848503		-23.936	-0.0275078		-23.936	-0.0388603		-23.936	0.00567245		-23.936	0.0339394
-23.91	-0.0889838		-23.911	-0.0310817		-23.911	-0.0899425		-23.911	-0.0325999		-23.911	-0.0431743		-23.911	0.00135851		-23.911	0.0296254
-23.885	-0.0850081		-23.886	-0.0277262		-23.886	-0.0947962		-23.886	-0.0374537		-23.886	-0.0390406		-23.886	0.00549221		-23.886	0.0329809
-23.86	-0.0848196		-23.861	-0.0365334		-23.861	-0.0946159		-23.861	-0.0372734		-23.861	-0.0388603		-23.861	0.00567245		-23.861	0.0241737
-23.835	-0.0842662		-23.836	-0.0361443		-23.836	-0.0942268		-23.836	-0.0368843		-23.836	-0.0384712		-23.836	0.00606155		-23.836	0.0245628
-23.81	-0.0799522		-23.811	-0.0316505		-23.811	-0.0799675		-23.811	-0.0323906		-23.811	-0.0339775		-23.811	0.0105553		-23.811	0.0290565
-23.785	-0.0799522		-23.786	-0.0316505		-23.786	-0.0799675		-23.786	-0.022625		-23.786	-0.0347557		-23.786	0.0105553		-23.786	0.0290565
-23.76	-0.0809114		-23.761	-0.0316505		-23.761	-0.0799675		-23.761	-0.022625		-23.761	-0.0437431		-23.761	0.0105553		-23.761	0.0290565
-23.735	-0.0940542		-23.736	-0.03616		-23.736	-0.0844769		-23.736	-0.0271344		-23.736	-0.0482526		-23.736	0.00604582		-23.736	0.0245471
-23.71	-0.089875		-23.711	-0.0228429		-23.711	-0.0801473		-23.711	-0.0228047		-23.711	-0.0439229		-23.711	0.0095973		-23.711	0.0280986
-23.685	-0.0891485		-23.686	-0.0312614		-23.686	-0.0795784		-23.686	-0.0230141		-23.686	-0.0335884		-23.686	0.00117874		-23.686	0.01968
-23.66	-0.0848351		-23.661	-0.0267677		-23.661	-0.0758629		-23.661	-0.0275078		-23.661	-0.0290947		-23.661	0.00567245		-23.661	0.0241737
-23.635	-0.0848351		-23.636	-0.0267677		-23.636	-0.0848503		-23.636	-0.0275078		-23.636	-0.0290947		-23.636	0.00567245		-23.636	0.0241737
-23.61	-0.0848351		-23.611	-0.0267677		-23.611	-0.0848503		-23.611	-0.0275078		-23.611	-0.0290947		-23.611	0.0154381		-23.611	0.0241737
-23.585	-0.0850224		-23.586	-0.0267677		-23.586	-0.0848503		-23.586	-0.0275078		-23.586	-0.0290947		-23.586	0.0154381		-23.586	0.0233955
-23.56	-0.0895147		-23.561	-0.0314546		-23.561	-0.0895371		-23.561	-0.022429		-23.561	-0.0345597		-23.561	0.0107512		-23.561	0.0194869
-23.535	-0.0899341		-23.536	-0.0322156		-23.536	-0.0893598		-23.536	-0.0222516		-23.536	-0.0433698		-23.536	0.0109286		-23.536	0.0196643
-23.51	-0.0844386		-23.511	-0.0382776		-23.511	-0.0846415		-23.511	-0.0175333		-23.511	-0.0386515		-23.511	0.0156469		-23.511	0.0243826
-23.485	-0.0799522		-23.486	-0.0336037		-23.486	-0.0799675		-23.486	-0.0128593		-23.486	-0.0339775		-23.486	0.0195427		-23.486	0.0290565
-23.46	-0.0799522		-23.461	-0.0336037		-23.461	-0.0807457		-23.461	-0.0136375		-23.461	-0.0339775		-23.461	0.0105553		-23.461	0.0290565
-23.435	-0.0801873		-23.436	-0.0336037		-23.436	-0.0897331		-23.436	-0.022625		-23.436	-0.0339775		-23.436	0.0105553		-23.436	0.0290565
-23.41	-0.0857966		-23.411	-0.039463		-23.411	-0.0955925		-23.411	-0.0284843		-23.411	-0.0398369		-23.411	0.00469589		-23.411	0.022419
-23.385	-0.0860426		-23.386	-0.0398679		-23.386	-0.0854535		-23.386	-0.028111		-23.386	-0.0402417		-23.386	0.00506926		-23.386	0.0138049
-23.36	-0.090867		-23.361	-0.0445256		-23.361	-0.0811238		-23.361	-0.0237813		-23.361	-0.0351338		-23.361	0.00939894		-23.361	0.0181346
-23.335	-0.0906944		-23.336	-0.0345802		-23.336	-0.0809441		-23.336	-0.0138359		-23.336	-0.0349541		-23.336	0.0095787		-23.336	0.0183144
-23.31	-0.0906944		-23.311	-0.0345802		-23.311	-0.0809441		-23.311	-0.0138359		-23.311	-0.0349541		-23.311	0.00880051		-23.311	0.0183144
-23.285	-0.0906789		-23.286	-0.0345802		-23.286	-0.0809441		-23.286	-0.0146141		-23.286	-0.0349541		-23.286	-0.00018692		-23.286	0.0175362
-23.26	-0.0901251		-23.261	-0.0341911		-23.261	-0.0813332		-23.261	-0.0232124		-23.261	-0.034565		-23.261	0.000202179		-23.261	0.0187035
-23.235	-0.0865717		-23.236	-0.0304756		-23.236	-0.0858269		-23.236	-0.0187187		-23.236	-0.0300713		-23.236	0.00469589		-23.236	0.0231972
-23.21	-0.094919		-23.211	-0.0390124		-23.211	-0.0853763		-23.211	-0.0182681		-23.211	-0.0296206		-23.211	0.0051465		-23.211	0.0236478
-23.185	-0.0901511		-23.186	-0.0338199		-23.186	-0.0801837		-23.186	-0.0130756		-23.186	-0.0252063		-23.186	0.010339		-23.186	0.0288403
-23.16	-0.0953524		-23.161	-0.0392289		-23.161	-0.0855927		-23.161	-0.0184846		-23.161	-0.0396028		-23.161	0.00493002		-23.161	0.0226531
-23.135	-0.0955772		-23.136	-0.039463		-23.136	-0.0858269		-23.136	-0.0187187		-23.136	-0.0398369		-23.136	0.0136833		-23.136	0.0134315
-23.11	-0.0955772		-23.111	-0.0402412		-23.111	-0.0760612		-23.111	-0.0196571		-23.111	-0.0281181		-23.111	0.00469589		-23.111	0.0134315
-23.085	-0.0963554		-23.086	-0.0492287		-23.086	-0.0760612		-23.086	-0.0304375		-23.086	-0.0281181		-23.086	0.00469589		-23.086	0.0134315
-23.06	-0.105327		-23.061	-0.0492287		-23.061	-0.0760612		-23.061	-0.0206718		-23.061	-0.0281181		-23.061	0.00469589		-23.061	0.0134315
-23.035	-0.104774		-23.036	-0.0488396		-23.036	-0.0764503		-23.036	-0.0202827		-23.036	-0.027729		-23.036	0.00508499		-23.036	0.0138206
-23.01	-0.0906794		-23.011	-0.0443459		-23.011	-0.0809441		-23.011	-0.015789		-23.011	-0.0240135		-23.011	0.0095787		-23.011	0.0175362
-22.985	-0.0903432		-22.986	-0.0447507		-22.986	-0.0805707		-22.986	-0.0154157		-22.986	-0.0326276		-22.986	0.00917387		-22.986	0.0089221
-22.96	-0.0916452		-22.961	-0.0542912		-22.961	-0.0811238		-22.961	-0.0159688		-22.961	-0.0331807		-22.961	-0.000366688		-22.961	0.00836897
-22.935	-0.10046		-22.936	-0.0443459		-22.936	-0.0809441		-22.936	-0.015789		-22.936	-0.0330009		-22.936	-0.00018692		-22.936	0.00854874
-22.91	-0.100445		-22.911	-0.0443459		-22.911	-0.0809441		-22.911	-0.0165672		-22.911	-0.0330009		-22.911	-0.00018692		-22.911	0.0183144
-22.885	-0.0998907		-22.886	-0.044735		-22.886	-0.080555		-22.886	-0.0251656		-22.886	-0.0326118		-22.886	0.000202179		-22.886	0.0187035
-22.86	-0.0955622		-22.861	-0.0492287		-22.861	-0.0769997		-22.861	-0.0206718		-22.861	-0.0288963		-22.861	0.00469589		-22.861	0.0222588
-22.835	-0.0958087		-22.836	-0.0488551		-22.836	-0.0776408		-22.836	-0.0202982		-22.836	-0.0375102		-22.836	0.00506949		-22.836	0.011852
-22.81	-0.100633		-22.811	-0.0445261		-22.811	-0.0733118		-22.811	-0.0159693		-22.811	-0.0234156		-22.811	0.00862026		-22.811	0.016181
-22.785	-0.10046		-22.786	-0.0443459		-22.786	-0.0731316		-22.786	-0.015789		-22.786	-0.0232353		-22.786	-0.00018692		-22.786	0.0163612
-22.76	-0.10046		-22.761	-0.0443459		-22.761	-0.0731316		-22.761	-0.00484848		-22.761	-0.0232353		-22.761	-0.00018692		-22.761	0.0163612
-22.735	-0.100445		-22.736	-0.0451241		-22.736	-0.0731316		-22.736	-0.0138359		-22.736	-0.0241737		-22.736	-0.00018692		-22.736	0.0163612
-22.71	-0.100692		-22.711	-0.0537379		-22.711	-0.072758		-22.711	-0.0134623		-22.711	-0.0345805		-22.711	-0.000751734		-22.711	0.0159566
-22.685	-0.1055		-22.686	-0.0494089		-22.686	-0.068429		-22.686	-0.00913334		-22.686	-0.0302515		-22.686	-0.0072031		-22.686	0.0112982
-22.66	-0.104774		-22.661	-0.0496178		-22.661	-0.0686378		-22.661	-0.008564		-22.661	-0.0296822		-22.661	-0.00663376		-22.661	0.0118675
-22.635	-0.10046		-22.636	-0.0541115		-22.636	-0.0731316		-22.636	-0.00407028		-22.636	-0.0251884		-22.636	-0.00214005		-22.636	0.0163612
-22.61	-0.100647		-22.611	-0.0541115		-22.611	-0.0731316		-22.611	-0.00407028		-22.611	-0.0251884		-22.611	-0.00214005		-22.611	0.015583
-22.585	-0.106274		-22.586	-0.0587993		-22.586	-0.0680537		-22.586	-0.00953627		-22.586	-0.0298762		-22.586	0.00489092		-22.586	0.00190783
-22.56	-0.121397		-22.561	-0.0644422		-22.561	-0.0727582		-22.561	-0.0232282		-22.561	-0.0353589		-22.561	0.000186443		-22.561	0.00696898
-22.535	-0.117234		-22.536	-0.0708928		-22.536	-0.0684285		-22.536	-0.00913286		-22.536	-0.0400167		-22.536	0.00373793		-22.536	0.0112987
-22.51	-0.117043		-22.511	-0.0609474		-22.511	-0.0690269		-22.511	-0.00895309		-22.511	-0.0398369		-22.511	-0.00506973		-22.511	0.0107002
-22.485	-0.116362		-22.486	-0.0604782		-22.486	-0.0775452		-22.486	-0.00848389		-22.486	-0.0393677		-22.486	-0.00460052		-22.486	0.00218201
-22.46	-0.110656		-22.461	-0.0547144		-22.461	-0.0717814		-22.461	-0.00272012		-22.461	-0.0238383		-22.461	0.00116324		-22.461	0.00794578
-22.435	-0.106493		-22.436	-0.0511637		-22.436	-0.0674524		-22.436	0.00083065		-22.436	-0.0195093		-22.436	0.00549221		-22.436	0.0114965
-22.41	-0.107098		-22.411	-0.0599709		-22.411	-0.0672722		-22.411	-0.00797653		-22.411	-0.0201073		-22.411	0.00489426		-22.411	0.00268936
-22.385	-0.106304		-22.386	-0.0599709		-22.386	-0.0672722		-22.386	-0.00797653		-22.386	-0.0290947		-22.386	-0.00409317		-22.386	0.00268936
-22.36	-0.105773		-22.361	-0.0603757		-22.361	-0.0668988		-22.361	-0.00760317		-22.361	-0.0287213		-22.361	-0.00371981		-22.361	0.00306273
-22.335	-0.101609		-22.336	-0.0650334		-22.336	-0.0535817		-22.336	-0.00327349		-22.336	-0.0243917		-22.336	0.000609875		-22.336	0.00739241
-22.31	-0.102199		-22.311	-0.0656319		-22.311	-0.0623894		-22.311	-0.00309372		-22.311	-0.0242119		-22.311	0.000789642		-22.311	0.00679398
-22.285	-0.110806		-22.286	-0.0742302		-22.286	-0.0620003		-22.286	-0.00348282		-22.286	-0.0238228		-22.286	0.000400543		-22.286	-0.00180435
-22.26	-0.110663		-22.261	-0.0740499		-22.261	-0.06182		-22.261	-0.01229		-22.261	-0.0244207		-22.261	-0.00840664		-22.261	-0.00162411
-22.235	-0.112153		-22.236	-0.0755773		-22.236	-0.0625691		-22.236	-0.00327349		-22.236	-0.0341573		-22.236	-0.00915575		-22.236	-0.00237322
-22.21	-0.120968		-22.211	-0.0843849		-22.211	-0.0631676		-22.211	-0.00309372		-22.211	-0.0339775		-22.211	-0.00897598		-22.211	-0.00297165
-22.185	-0.121728		-22.186	-0.0843849		-22.186	-0.072155		-22.186	-0.00309372		-22.186	-0.0339775		-22.186	-0.00975418		-22.186	-0.0119591
-22.16	-0.13006		-22.161	-0.0847125		-22.161	-0.0717044		-22.161	-0.00342131		-22.161	-0.0335269		-22.161	-0.018291		-22.161	-0.0115085
-22.135	-0.124512		-22.136	-0.0888965		-22.136	-0.0661228		-22.136	-0.00682712		-22.136	-0.0279453		-22.136	-0.0127094		-22.136	-0.00592685
-22.11	-0.12077		-22.111	-0.093174		-22.111	-0.0614128		-22.111	-0.00211716		-22.111	-0.0142479		-22.111	-0.00799942		-22.111	-0.00121689
-22.085	-0.129757		-22.086	-0.093174		-22.086	-0.062191		-22.086	-0.00211716		-22.086	-0.0232353		-22.086	-0.00877762		-22.086	-0.00199509
-22.06	-0.13052		-22.061	-0.0948906		-22.061	-0.0614128		-22.061	-0.00211716		-22.061	-0.0232353		-22.061	-0.00799942		-22.061	-0.00121689
-22.035	-0.138961		-22.036	-0.114285		-22.036	-0.0610394		-22.036	-0.00174379		-22.036	-0.022862		-22.036	-0.00762606		-22.036	-0.000843525
-22.01	-0.135021		-22.011	-0.110345		-22.011	-0.0563211		-22.011	0.00219631		-22.011	-0.0181437		-22.011	-0.00290775		-22.011	0.00387478
-21.985	-0.139523		-21.986	-0.115437		-21.986	-0.0516472		-21.986	-0.00211716		-21.986	-0.0142479		-21.986	0.000988007		-21.986	0.00761032
-21.96	-0.140446		-21.961	-0.113483		-21.961	-0.0516472		-21.961	-0.00211716		-21.961	-0.0232353		-21.961	-0.00799942		-21.961	-0.00317001
-21.935	-0.150694		-21.936	-0.122876		-21.936	-0.0512738		-21.936	-0.00174379		-21.936	-0.022862		-21.936	-0.00762606		-21.936	-0.00279665
-21.91	-0.147505		-21.911	-0.128312		-21.911	-0.0477223		-21.911	0.0115733		-21.911	-0.0185323		-21.911	-0.00329638		-21.911	0.00153303
-21.885	-0.161973		-21.886	-0.143566		-21.886	-0.0614128		-21.886	-0.00211716		-21.886	-0.0232353		-21.886	-0.00799942		-21.886	-0.00394821
-21.86	-0.176216		-21.861	-0.166999		-21.861	-0.0661004		-21.861	-0.0068047		-21.861	-0.0279229		-21.861	-0.0134652		-21.861	-0.0176232
-21.835	-0.185084		-21.836	-0.176358		-21.836	-0.0655329		-21.836	-0.00623727		-21.836	-0.0273554		-21.836	-0.0218852		-21.836	-0.0178339
-21.81	-0.186372		-21.811	-0.179093		-21.811	-0.0567102		-21.811	0.00258541		-21.811	-0.019311		-21.811	-0.0130625		-21.811	-0.0187769
-21.785	-0.186184		-21.786	-0.189465		-21.786	-0.0573082		-21.786	0.00182724		-21.786	-0.0281181		-21.786	-0.0128822		-21.786	-0.0185966
-21.76	-0.195418		-21.761	-0.207837		-21.761	-0.0659223		-21.761	-0.00857973		-21.761	-0.0277448		-21.761	-0.0134473		-21.761	-0.0272107
-21.735	-0.20118		-21.736	-0.213273		-21.736	-0.0615926		-21.736	-0.00425005		-21.736	-0.0234151		-21.736	-0.0101323		-21.736	-0.0236592
-21.71	-0.212551		-21.711	-0.223644		-21.711	-0.0614128		-21.711	-0.00407028		-21.711	-0.0240135		-21.711	-0.00995255		-21.711	-0.0332451
-21.685	-0.222533		-21.686	-0.242161		-21.686	-0.049305		-21.686	-0.00368118		-21.686	-0.0326118		-21.686	-0.00956345		-21.686	-0.0426216
-21.66	-0.236434		-21.661	-0.248852		-21.661	-0.0444379		-21.661	0.000407696		-21.661	-0.0179791		-21.661	-0.00469637		-21.661	-0.0475202
-21.635	-0.242036		-21.636	-0.255075		-21.636	-0.0410471		-21.636	-0.00425053		-21.636	-0.0136499		-21.636	-0.00114536		-21.636	-0.0531168
-21.61	-0.252415		-21.611	-0.27364		-21.611	-0.0516472		-21.611	-0.00407028		-21.611	-0.0134697		-21.611	-0.00995255		-21.611	-0.0644951
-21.585	-0.27134		-21.586	-0.284191		-21.586	-0.0516472		-21.586	0.00569534		-21.586	-0.0144081		-21.586	-0.0107307		-21.586	-0.0742607
-21.56	-0.285406		-21.561	-0.307446		-21.561	-0.0561566		-21.561	0.000407696		-21.561	-0.0296979		-21.561	-0.0242276		-21.561	-0.0885358
-21.535	-0.293019		-21.536	-0.312653		-21.536	-0.0514379		-21.536	-0.00386095		-21.536	-0.0249791		-21.536	-0.0195088		-21.536	-0.0935826
-21.51	-0.306746		-21.511	-0.319951		-21.511	-0.046391		-21.511	0.00118589		-21.511	-0.0199323		-21.511	-0.0152402		-21.511	-0.0990872
-21.485	-0.313307		-21.486	-0.334366		-21.486	-0.0420613		-21.486	0.00551558		-21.486	-0.0156026		-21.486	-0.0206761		-21.486	-0.113503
-21.46	-0.335668		-21.461	-0.349052		-21.461	-0.0469737		-21.461	0.0013814		-21.461	-0.0197368		-21.461	-0.0337977		-21.461	-0.127563
-21.435	-0.338062		-21.436	-0.358977		-21.436	-0.0471406		-21.436	0.00942373		-21.436	-0.0116944		-21.436	-0.0257554		-21.436	-0.130301
-21.41	-0.362183		-21.411	-0.363685		-21.411	-0.0510628		-21.411	-0.00348592		-21.411	-0.0246041		-21.411	-0.0394433		-21.411	-0.144775
-21.385	-0.367181		-21.386	-0.377842		-21.386	-0.046314		-21.386	0.0012629		-21.386	-0.0198553		-21.386	-0.0436819		-21.386	-0.158771
-21.36	-0.371938		-21.361	-0.384993		-21.361	-0.0321331		-21.361	0.00567818		-21.361	-0.01544		-21.361	-0.0392666		-21.361	-0.163343
-21.335	-0.381751		-21.336	-0.403149		-21.336	-0.0405314		-21.336	-0.00272012		-21.336	-0.0238383		-21.336	-0.0386775		-21.336	-0.173306
-21.31	-0.396318		-21.311	-0.408586		-21.311	-0.0362024		-21.311	0.0113745		-21.311	-0.0195093		-21.311	-0.0450525		-21.311	-0.178117
-21.285	-0.406302		-21.286	-0.418583		-21.286	-0.0356488		-21.286	0.0119281		-21.286	-0.00996828		-21.286	-0.0650449		-21.286	-0.189122
-21.26	-0.422116		-21.261	-0.432611		-21.261	-0.0317087		-21.261	0.0158682		-21.261	-0.0142374		-21.261	-0.0700922		-21.261	-0.194169
-21.235	-0.427044		-21.236	-0.438267		-21.236	-0.0356488		-21.236	0.0119281		-21.236	-0.00919008		-21.236	-0.0748105		-21.236	-0.199673
-21.21	-0.437557		-21.211	-0.458992		-21.211	-0.0358281		-21.211	0.0117488		-21.211	-0.0101476		-21.211	-0.0847554		-21.211	-0.218598
-21.185	-0.450884		-21.186	-0.464285		-21.186	-0.0305691		-21.186	0.0170078		-21.186	-0.013876		-21.186	-0.089262		-21.186	-0.22389
-21.16	-0.451604		-21.161	-0.474607		-21.161	-0.0221376		-21.161	0.0254393		-21.161	-0.00466633		-21.161	-0.0907564		-21.161	-0.233426
-21.135	-0.447227		-21.136	-0.488214		-21.136	-0.0259867		-21.136	0.0215902		-21.136	-0.000306129		-21.136	-0.106164		-21.136	-0.238214
-21.11	-0.460419		-21.111	-0.49317		-21.111	-0.0202391		-21.111	0.0273378		-21.111	-0.003546		-21.111	-0.110182		-21.111	-0.244025
-21.085	-0.467812		-21.086	-0.508797		-21.086	-0.0153203		-21.086	0.0322566		-21.086	0.000594616		-21.086	-0.115029		-21.086	-0.249657
-21.06	-0.480472		-21.061	-0.51362		-21.061	-0.0103703		-21.061	0.0469723		-21.061	-0.00266457		-21.061	-0.110086		-21.061	-0.262674
-21.035	-0.476807		-21.036	-0.517766		-21.036	-0.00475788		-21.036	0.0516462		-21.036	0.0119352		-21.036	-0.114232		-21.036	-0.25784
-21.01	-0.490479		-21.011	-0.523256		-21.011	0.000303745		-21.011	0.0459275		-21.011	0.0162187		-21.011	-0.118936		-21.011	-0.26333
-20.985	-0.495661		-20.986	-0.536667		-20.986	0.0154033		-20.986	0.0504832		-20.986	0.0117869		-20.986	-0.124306		-20.986	-0.276902
-20.96	-0.506299		-20.961	-0.537295		-20.961	0.0247016		-20.961	0.0507941		-20.961	0.012876		-20.961	-0.134776		-20.961	-0.267451
-20.935	-0.510859		-20.936	-0.552763		-20.936	0.0215778		-20.936	0.0476704		-20.936	0.0178013		-20.936	-0.138678		-20.936	-0.280333
-20.91	-0.520741		-20.911	-0.562493		-20.911	0.0305936		-20.911	0.055908		-20.911	0.0152586		-20.911	-0.140213		-20.911	-0.281082
-20.885	-0.526085		-20.886	-0.567801		-20.886	0.0358372		-20.886	0.0513859		-20.886	0.0107365		-20.886	-0.153715		-20.886	-0.28639
-20.86	-0.540459		-20.861	-0.582219		-20.861	0.040164		-20.861	0.0459471		-20.861	0.0142775		-20.861	-0.159154		-20.861	-0.300809
-20.835	-0.544758		-20.836	-0.586693		-20.836	0.0448375		-20.836	0.0416331		-20.836	0.000983715		-20.836	-0.164406		-20.836	-0.306061
-20.81	-0.547265		-20.811	-0.579446		-20.811	0.045676		-20.811	0.0416934		-20.811	0.00104403		-20.811	-0.175126		-20.811	-0.316781
-20.785	-0.556103		-20.786	-0.588114		-20.786	0.0557532		-20.786	0.0418448		-20.786	0.00135565		-20.786	-0.174815		-20.786	-0.317255
-20.76	-0.560476		-20.761	-0.592802		-20.761	0.0616169		-20.761	0.0459156		-20.761	-0.00270653		-20.761	-0.179502		-20.761	-0.330137
-20.735	-0.56585		-20.736	-0.597844		-20.736	0.074542		-20.736	0.0490675		-20.736	-0.00134754		-20.736	-0.184545		-20.736	-0.326985
-20.71	-0.570007		-20.711	-0.603108		-20.711	0.08076		-20.711	0.0357618		-20.711	-0.0146532		-20.711	-0.189656		-20.711	-0.340291
-20.685	-0.570053		-20.686	-0.613981		-20.686	0.0904334		-20.686	0.0356696		-20.686	-0.0155313		-20.686	-0.198889		-20.686	-0.341322
-20.66	-0.570022		-20.661	-0.612948		-20.661	0.100293		-20.661	0.0359166		-20.661	-0.0234783		-20.661	-0.200434		-20.661	-0.351069
-20.635	-0.571695		-20.636	-0.614256		-20.636	0.0987563		-20.636	0.0264144		-20.636	-0.0240006		-20.636	-0.209937		-20.636	-0.352377
-20.61	-0.585066		-20.611	-0.627172		-20.611	0.103808		-20.611	0.0223188		-20.611	-0.0288744		-20.611	-0.204106		-20.611	-0.365293
-20.585	-0.581689		-20.586	-0.622846		-20.586	0.108912		-20.586	0.0248518		-20.586	-0.0353289		-20.586	-0.200566		-20.586	-0.361753
-20.56	-0.590605		-20.561	-0.623391		-20.561	0.11814		-20.561	0.0243061		-20.561	-0.026109		-20.561	-0.209306		-20.561	-0.370652
-20.535	-0.585782		-20.536	-0.636714		-20.536	0.113958		-20.536	0.0111442		-20.536	-0.0392709		-20.536	-0.214427		-20.536	-0.377413
-20.51	-0.596242		-20.511	-0.638998		-20.511	0.114253		-20.511	0.010653		-20.511	-0.039762		-20.511	-0.224912		-20.511	-0.386098
-20.485	-0.595588		-20.486	-0.647092		-20.486	0.115138		-20.486	0.00255871		-20.486	-0.0478563		-20.486	-0.224813		-20.486	-0.375447
-20.46	-0.601021		-20.461	-0.651947		-20.461	0.110283		-20.461	-0.0024569		-20.461	-0.0536501		-20.461	-0.238648		-20.461	-0.381088
-20.435	-0.609495		-20.436	-0.652372		-20.436	0.110643		-20.436	-0.00467491		-20.436	-0.0640697		-20.436	-0.239073		-20.436	-0.389708
-20.41	-0.605871		-20.411	-0.657414		-20.411	0.124187		-20.411	0.00121593		-20.411	-0.0609179		-20.411	-0.244115		-20.411	-0.38593
-20.385	-0.61031		-20.386	-0.651674		-20.386	0.117743		-20.386	-0.0116284		-20.386	-0.0737622		-20.386	-0.24814		-20.386	-0.392373
-20.36	-0.616115		-20.361	-0.64907		-20.361	0.113946		-20.361	-0.00723171		-20.361	-0.0693655		-20.361	-0.245536		-20.361	-0.396171
-20.335	-0.616047		-20.336	-0.658002		-20.336	0.113994		-20.336	-0.016324		-20.336	-0.0784578		-20.336	-0.255254		-20.336	-0.396909
-20.31	-0.616106		-20.311	-0.658232		-20.311	0.11455		-20.311	-0.0183468		-20.311	-0.0804806		-20.311	-0.263678		-20.311	-0.405333
-20.285	-0.620268		-20.286	-0.662434		-20.286	0.118541		-20.286	-0.0225492		-20.286	-0.0846829		-20.286	-0.259686		-20.286	-0.400555
-20.26	-0.615205		-20.261	-0.657532		-20.261	0.115242		-20.261	-0.0174944		-20.261	-0.0796282		-20.261	-0.262985		-20.261	-0.395653
-20.235	-0.618269		-20.236	-0.662328		-20.236	0.119433		-20.236	-0.0204897		-20.236	-0.0834093		-20.236	-0.258794		-20.236	-0.400449
-20.21	-0.614254		-20.211	-0.658002		-20.211	0.122973		-20.211	-0.0169497		-20.211	-0.0882235		-20.211	-0.245488		-20.211	-0.396123
-20.185	-0.615323		-20.186	-0.658232		-20.186	0.11455		-20.186	-0.0255337		-20.186	-0.0796947		-20.186	-0.253912		-20.186	-0.395567
-20.16	-0.611375		-20.161	-0.662492		-20.161	0.118484		-20.161	-0.0226068		-20.161	-0.0757608		-20.161	-0.249978		-20.161	-0.391633
-20.135	-0.61523		-20.136	-0.658159		-20.136	0.114623		-20.136	-0.0182736		-20.136	-0.0804074		-20.136	-0.253839		-20.136	-0.395494
-20.11	-0.610204		-20.111	-0.661944		-20.111	0.129583		-20.111	-0.022059		-20.111	-0.0841928		-20.111	-0.248805		-20.111	-0.390299
-20.085	-0.609581		-20.086	-0.661042		-20.086	0.129706		-20.086	-0.0217829		-20.086	-0.0839167		-20.086	-0.250321		-20.086	-0.38041
-20.06	-0.609591		-20.061	-0.653906		-20.061	0.128641		-20.061	-0.0219865		-20.061	-0.0841203		-20.061	-0.249587		-20.061	-0.381476
-20.035	-0.615728		-20.036	-0.667794		-20.036	0.122947		-20.036	-0.0376749		-20.036	-0.0998087		-20.036	-0.25528		-20.036	-0.38717
-20.01	-0.607671		-20.011	-0.658587		-20.011	0.123174		-20.011	-0.0292535		-20.011	-0.0913873		-20.011	-0.255053		-20.011	-0.386942
-19.985	-0.616534		-19.986	-0.659313		-19.986	0.122448		-19.986	-0.0381732		-19.986	-0.100307		-19.986	-0.254993		-19.986	-0.386882
-19.96	-0.614674		-19.961	-0.657012		-19.961	0.114824		-19.961	-0.0276783		-19.961	-0.0995777		-19.961	-0.253478		-19.961	-0.386306
-19.935	-0.605518		-19.936	-0.647807		-19.936	0.123174		-19.936	-0.0274529		-19.936	-0.0985742		-19.936	-0.244273		-19.936	-0.386942
-19.91	-0.609625		-19.911	-0.653539		-19.911	0.127437		-19.911	-0.033185		-19.911	-0.0961046		-19.911	-0.250005		-19.911	-0.381894
-19.885	-0.606666		-19.886	-0.649607		-19.886	0.123174		-19.886	-0.0292535		-19.886	-0.101153		-19.886	-0.245287		-19.886	-0.377963
-19.86	-0.601755		-19.861	-0.653073		-19.861	0.127903		-19.861	-0.0327191		-19.861	-0.104619		-19.861	-0.230008		-19.861	-0.381428
-19.835	-0.600733		-19.836	-0.643706		-19.836	0.138841		-19.836	-0.0233521		-19.836	-0.0952516		-19.836	-0.220641		-19.836	-0.371275
-19.81	-0.584492		-19.811	-0.646471		-19.811	0.144278		-19.811	-0.0259571		-19.811	-0.0980167		-19.811	-0.223246		-19.811	-0.365686
-19.785	-0.576778		-19.786	-0.640233		-19.786	0.142314		-19.786	-0.0180788		-19.786	-0.08006		-19.786	-0.215367		-19.786	-0.36601
-19.76	-0.584476		-19.761	-0.648264		-19.761	0.142477		-19.761	-0.0279102		-19.761	-0.0888767		-19.761	-0.225199		-19.761	-0.366854
-19.735	-0.57559		-19.736	-0.63984		-19.736	0.142707		-19.736	-0.0194864		-19.736	-0.0886469		-19.736	-0.215989		-19.736	-0.35843
-19.71	-0.572933		-19.711	-0.64362		-19.711	0.147121		-19.711	-0.0232661		-19.711	-0.0842326		-19.711	-0.211575		-19.711	-0.352444
-19.685	-0.576215		-19.686	-0.638317		-19.686	0.14423		-19.686	-0.0179636		-19.686	-0.0871241		-19.686	-0.214466		-19.686	-0.346356
-19.66	-0.580209		-19.661	-0.651158		-19.661	0.139591		-19.661	-0.0306439		-19.661	-0.091763		-19.661	-0.219105		-19.661	-0.350842
-19.635	-0.580875		-19.636	-0.645117		-19.636	0.136644		-19.636	-0.022963		-19.636	-0.093924		-19.636	-0.221266		-19.636	-0.351363
-19.61	-0.580726		-19.611	-0.653146		-19.611	0.128615		-19.611	-0.0230267		-19.611	-0.0937588		-19.611	-0.220315		-19.611	-0.352205
-19.585	-0.587039		-19.586	-0.649529		-19.586	0.132232		-19.586	-0.0194101		-19.586	-0.0983362		-19.586	-0.216699		-19.586	-0.348588
-19.56	-0.58101		-19.561	-0.65247		-19.561	0.128352		-19.561	-0.022351		-19.561	-0.0930831		-19.561	-0.21964		-19.561	-0.351529
-19.535	-0.576105		-19.536	-0.647677		-19.536	0.123304		-19.536	-0.0174053		-19.536	-0.0964916		-19.536	-0.214694		-19.536	-0.345797
-19.51	-0.580302		-19.511	-0.653704		-19.511	0.127271		-19.511	-0.0217919		-19.511	-0.094317		-19.511	-0.21892		-19.511	-0.34183
-19.485	-0.575511		-19.486	-0.649049		-19.486	0.133498		-19.486	-0.0181439		-19.486	-0.0978558		-19.486	-0.213639		-19.486	-0.345529
-19.46	-0.576034		-19.461	-0.649133		-19.461	0.141608		-19.461	-0.0100336		-19.461	-0.0799799		-19.461	-0.195603		-19.461	-0.339211
-19.435	-0.576365		-19.436	-0.638234		-19.436	0.134547		-19.436	-0.0178807		-19.436	-0.0870411		-19.436	-0.202665		-19.436	-0.346273
-19.41	-0.57547		-19.411	-0.637137		-19.411	0.143686		-19.411	-0.0167835		-19.411	-0.0779026		-19.411	-0.192588		-19.411	-0.336982
-19.385	-0.570379		-19.386	-0.6322		-19.386	0.138003		-19.386	-0.0124717		-19.386	-0.0835853		-19.386	-0.188276		-19.386	-0.340864
-19.36	-0.566302		-19.361	-0.629911		-19.361	0.142085		-19.361	-0.0167439		-19.361	-0.0795033		-19.361	-0.192388		-19.361	-0.336782
-19.335	-0.570425		-19.336	-0.634881		-19.336	0.1379		-19.336	-0.0137414		-19.336	-0.0836877		-19.336	-0.187753		-19.336	-0.331361
-19.31	-0.564919		-19.311	-0.637522		-19.311	0.143454		-19.311	-0.00818825		-19.311	-0.0781345		-19.311	-0.183992		-19.311	-0.326815
-19.285	-0.567092		-19.286	-0.628628		-19.286	0.143368		-19.286	0.00149131		-19.286	-0.0782206		-19.286	-0.184078		-19.286	-0.318707
-19.26	-0.565205		-19.261	-0.627601		-19.261	0.15596		-19.261	0.00251794		-19.261	-0.0773466		-19.261	-0.182266		-19.261	-0.325874
-19.235	-0.562322		-19.236	-0.633899		-19.236	0.148801		-19.236	-0.00284123		-19.236	-0.0845063		-19.236	-0.179431		-19.236	-0.322253
-19.21	-0.566365		-19.211	-0.639787		-19.211	0.152907		-19.211	0.00111282		-19.211	-0.0803996		-19.211	-0.183519		-19.211	-0.318147
-19.185	-0.549318		-19.186	-0.634582		-19.186	0.149919		-19.186	-0.00367641		-19.186	-0.0833883		-19.186	-0.177688		-19.186	-0.321296
-19.16	-0.549797		-19.161	-0.634564		-19.161	0.15813		-19.161	0.00453472		-19.161	-0.0751772		-19.161	-0.171269		-19.161	-0.314092
-19.135	-0.550916		-19.136	-0.634701		-19.136	0.149638		-19.136	-0.00379634		-19.136	-0.0835083		-19.136	-0.1796		-19.136	-0.314229
-19.11	-0.550155		-19.111	-0.6426		-19.111	0.148301		-19.111	-0.00334048		-19.111	-0.083205		-19.111	-0.179145		-19.111	-0.321967
-19.085	-0.550486		-19.086	-0.636247		-19.086	0.148254		-19.086	-0.0035485		-19.086	-0.0850533		-19.086	-0.179192		-19.086	-0.313821
-19.06	-0.54913		-19.061	-0.643381		-19.061	0.149313		-19.061	-0.004282		-19.061	-0.0742283		-19.061	-0.178133		-19.061	-0.320955
-19.035	-0.549087		-19.036	-0.625207		-19.036	0.149527		-19.036	-0.0040679		-19.036	-0.0740142		-19.036	-0.178079		-19.036	-0.311922
-19.01	-0.544996		-19.011	-0.629999		-19.011	0.154501		-19.011	0.000906229		-19.011	-0.0698259		-19.011	-0.174898		-19.011	-0.309526
-18.985	-0.549372		-18.986	-0.632834		-18.986	0.159868		-18.986	0.0161908		-18.986	-0.0726612		-18.986	-0.159613		-18.986	-0.312201
-18.96	-0.541619		-18.961	-0.625775		-18.961	0.167705		-18.961	0.0160629		-18.961	-0.066388		-18.961	-0.159741		-18.961	-0.29437
-18.935	-0.549223		-18.936	-0.625536		-18.936	0.167944		-18.936	0.0161495		-18.936	-0.0743427		-18.936	-0.159502		-18.936	-0.302324
-18.91	-0.540642		-18.911	-0.624799		-18.911	0.168681		-18.911	0.0150862		-18.911	-0.0654116		-18.911	-0.158765		-18.911	-0.293393
-18.885	-0.548439		-18.886	-0.624563		-18.886	0.168917		-18.886	0.0153224		-18.886	-0.0733693		-18.886	-0.157903		-18.886	-0.301511
-18.86	-0.543773		-18.861	-0.629332		-18.861	0.164934		-18.861	0.0113392		-18.861	-0.0691586		-18.861	-0.155485		-18.861	-0.298307
-18.835	-0.545237		-18.836	-0.637681		-18.836	0.165564		-18.836	0.0113438		-18.836	-0.0775081		-18.836	-0.163674		-18.836	-0.298303
-18.81	-0.545603		-18.811	-0.630579		-18.811	0.17188		-18.811	0.0112587		-18.811	-0.0711921		-18.811	-0.15478		-18.811	-0.298388
-18.785	-0.544444		-18.786	-0.629518		-18.786	0.163962		-18.786	0.0129459		-18.786	-0.0783246		-18.786	-0.153718		-18.786	-0.297326
-18.76	-0.549872		-18.761	-0.634189		-18.761	0.159291		-18.761	0.0146761		-18.761	-0.0748014		-18.761	-0.159328		-18.761	-0.302936
-18.735	-0.553984		-18.736	-0.629997		-18.736	0.164268		-18.736	0.0106733		-18.736	-0.0698245		-18.736	-0.165131		-18.736	-0.308739
-18.71	-0.549369		-18.711	-0.632674		-18.711	0.169633		-18.711	0.0161908		-18.711	-0.0726612		-18.711	-0.158828		-18.711	-0.302436
-18.685	-0.541506		-18.686	-0.624682		-18.686	0.167783		-18.686	0.0161415		-18.686	-0.0663093		-18.686	-0.140917		-18.686	-0.294291
-18.66	-0.548346		-18.661	-0.633615		-18.661	0.178611		-18.661	0.0268161		-18.661	-0.0734417		-18.661	-0.14805		-18.661	-0.301423
-18.635	-0.540106		-18.636	-0.625209		-18.636	0.178823		-18.636	0.0252275		-18.636	-0.0650358		-18.636	-0.139644		-18.636	-0.293017
-18.61	-0.545013		-18.611	-0.629997		-18.611	0.183014		-18.611	0.0294187		-18.611	-0.0690386		-18.611	-0.143646		-18.611	-0.29718
-18.585	-0.549929		-18.586	-0.623301		-18.586	0.179944		-18.586	0.0263493		-18.586	-0.0640666		-18.586	-0.138674		-18.586	-0.283297
-18.56	-0.545158		-18.561	-0.619486		-18.561	0.183759		-18.561	0.0303169		-18.561	-0.0700935		-18.561	-0.144701		-18.561	-0.27933
-18.535	-0.540784		-18.536	-0.625139		-18.536	0.178107		-18.536	0.0256793		-18.536	-0.0657513		-18.536	-0.139573		-18.536	-0.283181
-18.51	-0.543646		-18.511	-0.619933		-18.511	0.183312		-18.511	0.0225306		-18.511	-0.0695257		-18.511	-0.134368		-18.511	-0.277976
-18.485	-0.535651		-18.486	-0.619839		-18.486	0.183407		-18.486	0.0298116		-18.486	-0.0694315		-18.486	-0.134274		-18.486	-0.277882
-18.46	-0.542536		-18.461	-0.618811		-18.461	0.184434		-18.461	0.0308392		-18.461	-0.068404		-18.461	-0.133399		-18.461	-0.276068
-18.435	-0.535123		-18.436	-0.618941		-18.436	0.19407		-18.436	0.0307099		-18.436	-0.0686935		-18.436	-0.135329		-18.436	-0.268156
-18.41	-0.549809		-18.411	-0.622761		-18.411	0.189472		-18.411	0.0262637		-18.411	-0.065167		-18.411	-0.130009		-18.411	-0.282597
-18.385	-0.549089		-18.386	-0.613879		-18.386	0.188588		-18.386	0.0262423		-18.386	-0.06425		-18.386	-0.129092		-18.386	-0.2727
-18.36	-0.545148		-18.361	-0.599992		-18.361	0.192702		-18.361	0.0203619		-18.361	-0.0601358		-18.361	-0.124192		-18.361	-0.268586
-18.335	-0.553121		-18.336	-0.599362		-18.336	0.184353		-18.336	0.0202062		-18.336	-0.0692713		-18.336	-0.124348		-18.336	-0.276936
-18.31	-0.543422		-18.311	-0.589303		-18.311	0.193626		-18.311	0.0310509		-18.311	-0.0683525		-18.311	-0.123429		-18.311	-0.267815
-18.285	-0.540167		-18.286	-0.584291		-18.286	0.189498		-18.286	0.0352774		-18.286	-0.0659189		-18.286	-0.120996		-18.286	-0.273583
-18.26	-0.53425		-18.261	-0.577566		-18.261	0.192865		-18.261	0.0322437		-18.261	-0.0689526		-18.261	-0.124029		-18.261	-0.268423
-18.235	-0.519129		-18.236	-0.563408		-18.236	0.189056		-18.236	0.0364755		-18.236	-0.0645682		-18.236	-0.119645		-18.236	-0.273018
-18.21	-0.509621		-18.211	-0.553546		-18.211	0.198133		-18.211	0.0355581		-18.211	-0.0636851		-18.211	-0.118762		-18.211	-0.26237
-18.185	-0.508304		-18.186	-0.551783		-18.186	0.189352		-18.186	0.0357571		-18.186	-0.0636387		-18.186	-0.118563		-18.186	-0.262323
-18.16	-0.499261		-18.161	-0.533586		-18.161	0.189422		-18.161	0.0352011		-18.161	-0.0652094		-18.161	-0.118493		-18.161	-0.263894
-18.135	-0.493317		-18.136	-0.527681		-18.136	0.201735		-18.136	0.0313473		-18.136	-0.0608692		-18.136	-0.11516		-18.136	-0.258768
-18.11	-0.478097		-18.111	-0.512787		-18.111	0.198821		-18.111	0.0364755		-18.111	-0.0637823		-18.111	-0.109879		-18.111	-0.253487
-18.085	-0.46838		-18.086	-0.503546		-18.086	0.208291		-18.086	0.035951		-18.086	-0.0543123		-18.086	-0.109389		-18.086	-0.252211
-18.06	-0.468276		-18.061	-0.492993		-18.061	0.200099		-18.061	0.035953		-18.061	-0.0625043		-18.061	-0.117581		-18.061	-0.252209
-18.035	-0.450649		-18.036	-0.475007		-18.036	0.208312		-18.036	0.0351855		-18.036	-0.0544447		-18.036	-0.108583		-18.036	-0.252191
-18.01	-0.450322		-18.011	-0.474139		-18.011	0.199262		-18.011	0.0262963		-18.011	-0.0659202		-18.011	-0.109431		-18.011	-0.253039
-17.985	-0.44363		-17.986	-0.459203		-17.986	0.202632		-17.986	0.0410717		-17.986	-0.0591862		-17.986	-0.104497		-17.986	-0.257871
-17.96	-0.428491		-17.961	-0.441536		-17.961	0.198036		-17.961	0.0354609		-17.961	-0.0548024		-17.961	-0.100113		-17.961	-0.252701
-17.935	-0.409435		-17.936	-0.422295		-17.936	0.19931		-17.936	0.0449293		-17.936	-0.0543139		-17.936	-0.098839		-17.936	-0.242447
-17.91	-0.402924		-17.911	-0.415963		-17.911	0.204077		-17.911	0.0407169		-17.911	-0.0579007		-17.911	-0.0940716		-17.911	-0.236894
-17.885	-0.384044		-17.886	-0.39609		-17.886	0.205045		-17.886	0.041845		-17.886	-0.0503715		-17.886	-0.0931038		-17.886	-0.226786
-17.86	-0.378768		-17.861	-0.382432		-17.861	0.207137		-17.861	0.0455773		-17.861	-0.0546806		-17.861	-0.0902259		-17.861	-0.222115
-17.835	-0.369205		-17.836	-0.381261		-17.836	0.19855		-17.836	0.0351899		-17.836	-0.0550735		-17.836	-0.0906188		-17.836	-0.221883
-17.81	-0.363465		-17.811	-0.367314		-17.811	0.212489		-17.811	0.0393631		-17.811	-0.0590942		-17.811	-0.0946395		-17.811	-0.206219
-17.785	-0.350038		-17.786	-0.361555		-17.786	0.20849		-17.786	0.0345783		-17.786	-0.0550518		-17.786	-0.0904446		-17.786	-0.192251
-17.76	-0.357212		-17.761	-0.361079		-17.761	0.199041		-17.761	0.0163013		-17.761	-0.0743436		-17.761	-0.107936		-17.761	-0.199984
-17.735	-0.343052		-17.736	-0.354893		-17.736	0.193668		-17.736	0.0127289		-17.736	-0.0697219		-17.736	-0.103467		-17.736	-0.18559
-17.71	-0.34265		-17.711	-0.345521		-17.711	0.192489		-17.711	0.0238946		-17.711	-0.0790946		-17.711	-0.11464		-17.711	-0.185204
-17.685	-0.333633		-17.686	-0.336515		-17.686	0.183528		-17.686	0.0213345		-17.686	-0.0700961		-17.686	-0.115407		-17.686	-0.176198
-17.66	-0.322809		-17.661	-0.33548		-17.661	0.182999		-17.661	0.0126114		-17.661	-0.0796051		-17.661	-0.12413		-17.661	-0.175941
-17.635	-0.312188		-17.636	-0.325772		-17.636	0.174114		-17.636	0.0127064		-17.636	-0.0878643		-17.636	-0.11427		-17.636	-0.174282
-17.61	-0.302962		-17.611	-0.326573		-17.611	0.165187		-17.611	0.00315404		-17.611	-0.0894439		-17.611	-0.123036		-17.611	-0.164304
-17.585	-0.299109		-17.586	-0.311925		-17.586	0.167491		-17.586	-0.0011031		-17.586	-0.0853469		-17.586	-0.118313		-17.586	-0.150433
-17.56	-0.285782		-17.561	-0.298429		-17.561	0.16302		-17.561	0.000826716		-17.561	-0.0906039		-17.561	-0.115598		-17.561	-0.145925
-17.535	-0.284726		-17.536	-0.297409		-17.536	0.162475		-17.536	-0.00791198		-17.536	-0.0993426		-17.536	-0.115357		-17.536	-0.144905
-17.51	-0.274399		-17.511	-0.286458		-17.511	0.164447		-17.511	-0.00751191		-17.511	-0.0990952		-17.511	-0.114171		-17.511	-0.134732
-17.485	-0.269012		-17.486	-0.27249		-17.486	0.168489		-17.486	-0.0122967		-17.486	-0.104895		-17.486	-0.108412		-17.486	-0.128973
-17.46	-0.263335		-17.461	-0.275986		-17.461	0.153435		-17.461	-0.0257111		-17.461	-0.109169		-17.461	-0.103699		-17.461	-0.123482
-17.435	-0.254003		-17.436	-0.265847		-17.436	0.153022		-17.436	-0.0279163		-17.436	-0.108796		-17.436	-0.103325		-17.436	-0.114281
-17.41	-0.253592		-17.411	-0.257236		-17.411	0.143665		-17.411	-0.0372734		-17.411	-0.100193		-17.411	-0.102924		-17.411	-0.115673
-17.385	-0.244641		-17.386	-0.256559		-17.386	0.142779		-17.386	-0.0381595		-17.386	-0.108495		-17.386	-0.0940372		-17.386	-0.0970203
-17.36	-0.242491		-17.361	-0.235573		-17.361	0.134315		-17.361	-0.0456851		-17.361	-0.0980533		-17.361	-0.0820392		-17.361	-0.0947879
-17.335	-0.23325		-17.336	-0.227139		-17.336	0.122982		-17.336	-0.0470241		-17.336	-0.0986065		-17.336	-0.0736049		-17.336	-0.0863537
-17.31	-0.224111		-17.311	-0.2262		-17.311	0.122356		-17.311	-0.0560039		-17.311	-0.0986065		-17.311	-0.0736049		-17.311	-0.0854152
-17.285	-0.223356		-17.286	-0.216519		-17.286	0.113292		-17.286	-0.0481151		-17.286	-0.0997051		-17.286	-0.0747036		-17.286	-0.0765117
-17.26	-0.21202		-17.261	-0.206078		-17.261	0.11396		-17.261	-0.0466617		-17.261	-0.0892643		-17.261	-0.0642627		-17.261	-0.0742801
-17.235	-0.198094		-17.236	-0.20097		-17.236	0.10931		-17.236	-0.0415539		-17.236	-0.0841564		-17.236	-0.0591549		-17.236	-0.060963
-17.21	-0.179193		-17.211	-0.191044		-17.211	0.108532		-17.211	-0.0324062		-17.211	-0.0750087		-17.211	-0.0500072		-17.211	-0.0600246
-17.185	-0.178558		-17.186	-0.18144		-17.186	0.0975903		-17.186	-0.0325671		-17.186	-0.0743915		-17.186	-0.04939		-17.186	-0.0504199
-17.16	-0.169312		-17.161	-0.172211		-17.161	0.106811		-17.161	-0.032326		-17.161	-0.065163		-17.161	-0.0401614		-17.161	-0.0411914
-17.135	-0.167834		-17.136	-0.170697		-17.136	0.0985669		-17.136	-0.0308124		-17.136	-0.0519305		-17.136	-0.0386478		-17.136	-0.0396777
-17.11	-0.159393		-17.111	-0.161922		-17.111	0.0975685		-17.111	-0.0220375		-17.111	-0.0431557		-17.111	-0.0298729		-17.111	-0.0301247
-17.085	-0.164993		-17.086	-0.165654		-17.086	0.0840794		-17.086	-0.0257686		-17.086	-0.0476649		-17.086	-0.033604		-17.086	-0.0256465
-17.06	-0.16176		-17.061	-0.162301		-17.061	0.0767277		-17.061	-0.0231944		-17.061	-0.0533		-17.061	-0.0310298		-17.061	-0.0312816
-17.035	-0.161972		-17.036	-0.152938		-17.036	0.0565574		-17.036	-0.0327446		-17.036	-0.0537026		-17.036	-0.0396416		-17.036	-0.0316842
-17.01	-0.165622		-17.011	-0.156788		-17.011	0.0511439		-17.011	-0.0286214		-17.011	-0.0575521		-17.011	-0.0352819		-17.011	-0.025768
-16.985	-0.155729		-16.986	-0.146711		-16.986	0.0424747		-16.986	-0.0193233		-16.986	-0.048254		-16.986	-0.034193		-16.986	-0.01647
-16.96	-0.150788		-16.961	-0.141159		-16.961	0.0382611		-16.961	-0.023537		-16.961	-0.0516894		-16.961	-0.0188754		-16.961	-0.0199054
-16.935	-0.150438		-16.936	-0.13144		-16.936	0.0382146		-16.936	-0.0228053		-16.936	-0.0419704		-16.936	-0.00993454		-16.936	-0.0101863
-16.91	-0.150234		-16.911	-0.132198		-16.911	0.0401878		-16.911	-0.0234032		-16.911	-0.0425682		-16.911	-0.0187416		-16.911	-0.0109444
-16.885	-0.149911		-16.886	-0.142216		-16.886	0.0293919		-16.886	-0.031628		-16.886	-0.0507931		-16.886	-0.0187572		-16.886	-0.0209621
-16.86	-0.149854		-16.861	-0.133782		-16.861	0.0288388		-16.861	-0.0231937		-16.861	-0.042519		-16.861	-0.0185322		-16.861	-0.0117496
-16.835	-0.145613		-16.836	-0.137722		-16.836	0.02412		-16.836	-0.0279124		-16.836	-0.0482524		-16.836	-0.0134853		-16.836	-0.00748092
-16.81	-0.150422		-16.811	-0.133393		-16.811	0.0186833		-16.811	-0.032571		-16.811	-0.0447017		-16.811	-0.0100948		-16.811	-0.0121394
-16.785	-0.149665		-16.786	-0.133602		-16.786	0.0102654		-16.786	-0.0327797		-16.786	-0.043354		-16.786	-0.0203056		-16.786	-0.0123482
-16.76	-0.144453		-16.761	-0.137333		-16.761	0.0147434		-16.761	-0.0365108		-16.761	-0.0388759		-16.761	-0.0158275		-16.761	-0.0160793
-16.735	-0.141232		-16.736	-0.133197		-16.736	0.00911361		-16.736	-0.0331532		-16.736	-0.0437276		-16.736	-0.0206792		-16.736	-0.0127217
-16.71	-0.149345		-16.711	-0.133229		-16.711	0.000873268		-16.711	-0.0413936		-16.711	-0.0437587		-16.711	-0.0199321		-16.711	-0.0111964
-16.685	-0.145555		-16.686	-0.138276		-16.686	0.00403488		-16.686	-0.0374538		-16.686	-0.0488063		-16.686	-0.0167705		-16.686	-0.00725663
-16.66	-0.136364		-16.661	-0.138874		-16.661	-0.00477219		-16.661	-0.0382118		-16.661	-0.0494041		-16.661	-0.0138588		-16.661	-0.00785446
-16.635	-0.14425		-16.636	-0.137333		-16.636	-0.0047878		-16.636	-0.038464		-16.636	-0.057629		-16.636	-0.0138744		-16.636	-0.0160793
-16.61	-0.135983		-16.611	-0.128121		-16.611	0.00520289		-16.611	-0.0300297		-16.611	-0.0484165		-16.611	-0.0136493		-16.611	-0.00764501
-16.585	-0.139952		-16.586	-0.123852		-16.586	0.00931138		-16.586	-0.0339702		-16.586	-0.0441478		-16.586	-0.00938064		-16.586	-0.0115855
-16.56	-0.135771		-16.561	-0.128511		-16.561	0.00208175		-16.561	-0.0304195		-16.561	-0.0488063		-16.561	-0.0140392		-16.561	-0.00725663
-16.535	-0.135852		-16.536	-0.127861		-16.536	-0.0062561		-16.536	-0.0387573		-16.536	-0.0391693		-16.536	-0.0141678		-16.536	-0.00738525
-16.51	-0.140801		-16.511	-0.122799		-16.511	-0.00119376		-16.511	-0.033695		-16.511	-0.0423162		-16.511	-0.0173147		-16.511	-0.0105321
-16.485	-0.135224		-16.486	-0.126204		-16.486	-0.00459862		-16.486	-0.0370998		-16.486	-0.0367336		-16.486	-0.0117321		-16.486	-0.00572777
-16.46	-0.129843		-16.461	-0.12151		-16.461	9.50694e-05		-16.461	-0.031628		-16.461	-0.0320399		-16.461	-0.00703841		-16.461	-0.00924331
-16.435	-0.127553		-16.436	-0.127299		-16.436	-0.00569391		-16.436	-0.0292077		-16.436	-0.0378289		-16.436	-0.0128274		-16.436	-0.00604486
-16.41	-0.136758		-16.411	-0.128292		-16.411	-0.00652695		-16.411	-0.03825		-16.411	-0.0378838		-16.411	-0.0136604		-16.411	-0.00703812
-16.385	-0.140359		-16.386	-0.143193		-16.386	-0.0196346		-16.386	-0.0333828		-16.386	-0.0429424		-16.386	-0.0267681		-16.386	-0.0219387
-16.36	-0.132646		-16.361	-0.134369		-16.361	-0.0115894		-16.361	-0.0335468		-16.361	-0.0448993		-16.361	-0.0188831		-16.361	-0.0131153
-16.335	-0.140913		-16.336	-0.133816		-16.336	-0.0110362		-16.336	-0.0329936		-16.336	-0.0443462		-16.336	-0.0291103		-16.336	-0.0133403
-16.31	-0.136182		-16.311	-0.129876		-16.311	-0.0153056		-16.311	-0.0290538		-16.311	-0.0404063		-16.311	-0.0243922		-16.311	-0.00784409
-16.285	-0.131926		-16.286	-0.133816		-16.286	-0.0110362		-16.286	-0.0329936		-16.286	-0.0443462		-16.286	-0.0193446		-16.286	-0.00357467
-16.26	-0.136182		-16.261	-0.129098		-16.261	-0.0153056		-16.261	-0.0290538		-16.261	-0.0298625		-16.261	-0.0154048		-16.261	-0.00784409
-16.235	-0.131148		-16.236	-0.124829		-16.236	-0.0111964		-16.236	-0.0329936		-16.236	-0.0255931		-16.236	-0.0193446		-16.236	-0.00279647
-16.21	-0.127194		-16.211	-0.129097		-16.211	-0.017258		-16.211	-0.0282749		-16.211	-0.0298618		-16.211	-0.00563848		-16.211	0.00114405
-16.185	-0.131163		-16.186	-0.124829		-16.186	-0.0122112		-16.186	-0.0240062		-16.186	-0.024815		-16.186	-0.00957906		-16.186	-0.00279653
-16.16	-0.127172		-16.161	-0.129486		-16.161	-0.00865972		-16.161	-0.028664		-16.161	-0.0212635		-16.161	-0.00524938		-16.161	0.000754952
-16.135	-0.131716		-16.136	-0.123839		-16.136	-0.0217652		-16.136	-0.0230165		-16.136	-0.034369		-16.136	-0.0101457		-16.136	-0.0123506
-16.11	-0.136241		-16.111	-0.119946		-16.111	-0.00732833		-16.111	-0.0192836		-16.111	-0.0304759		-16.111	-0.0144618		-16.111	-0.00767928
-16.085	-0.126963		-16.086	-0.129486		-16.086	-0.00865972		-16.086	-0.0306171		-16.086	-0.0400165		-16.086	-0.0157932		-16.086	-0.00901067
-16.06	-0.126261		-16.061	-0.128387		-16.061	-0.0165479		-16.061	-0.0302961		-16.061	-0.0389173		-16.061	-0.0236814		-16.061	-0.0168989
-16.035	-0.125066		-16.036	-0.117804		-16.036	-0.00674248		-16.036	-0.0286999		-16.036	-0.0193462		-16.036	-0.013876		-16.036	-0.00709343
-16.01	-0.124311		-16.011	-0.117993		-16.011	-0.0151409		-16.011	-0.0288891		-16.011	-0.0277447		-16.011	-0.0222744		-16.011	-0.00572622
-15.985	-0.120373		-15.986	-0.122261		-15.986	-0.0112003		-15.986	-0.0331577		-15.986	-0.0230259		-15.986	-0.0183338		-15.986	-0.00100744
-15.96	-0.124859		-15.961	-0.118366		-15.961	-0.0155144		-15.961	-0.0284843		-15.961	-0.0191307		-15.961	-0.0226479		-15.961	0.00288773
-15.935	-0.124311		-15.936	-0.12698		-15.936	-0.0159191		-15.936	-0.0288891		-15.936	-0.0277447		-15.936	-0.0222744		-15.936	-0.00572622
-15.91	-0.120358		-15.911	-0.122261		-15.911	-0.0201877		-15.911	-0.0331577		-15.911	-0.0238041		-15.911	-0.0183338		-15.911	-0.00194585
-15.885	-0.124327		-15.886	-0.117993		-15.886	-0.0151409		-15.886	-0.0281109		-15.886	-0.0277447		-15.886	-0.0222744		-15.886	-0.00767934
-15.86	-0.120133		-15.861	-0.122651		-15.861	-0.00182378		-15.861	-0.0147938		-15.861	-0.023415		-15.861	-0.0188831		-15.861	-0.00334966
-15.835	-0.119063		-15.836	-0.121708		-15.836	-0.00986892		-15.836	-0.0228389		-15.836	-0.0224727		-15.836	-0.0287212		-15.836	-0.00318557
-15.81	-0.116001		-15.811	-0.118511		-15.811	-0.00651133		-15.811	-0.0194813		-15.811	-0.0192753		-15.811	-0.0148197		-15.811	-0.00803721
-15.785	-0.125907		-15.786	-0.128544		-15.786	-0.0147517		-15.786	-0.0277217		-15.786	-0.0293086		-15.786	-0.0148509		-15.786	-0.00806838
-15.76	-0.122118		-15.761	-0.124604		-15.761	-0.0117503		-15.761	-0.0237819		-15.761	-0.026147		-15.761	-0.0198985		-15.761	-0.013116
-15.735	-0.112927		-15.736	-0.124424		-15.736	-0.0223503		-15.736	-0.0243797		-15.736	-0.0251884		-15.736	-0.0197182		-15.736	-0.0129356
-15.71	-0.120829		-15.711	-0.12444		-15.711	-0.0215877		-15.711	-0.0326045		-15.711	-0.0244258		-15.711	-0.0197337		-15.711	-0.0129512
-15.685	-0.112321		-15.686	-0.114839		-15.686	-0.0135432		-15.686	-0.0245601		-15.686	-0.0163814		-15.686	-0.0198985		-15.686	-0.013116
-15.66	-0.111827		-15.661	-0.114674		-15.661	-0.0215877		-15.661	-0.0326045		-15.661	-0.0244258		-15.661	-0.0197337		-15.661	-0.00318557
-15.635	-0.111805		-15.636	-0.114465		-15.636	-0.0131698		-15.636	-0.0234084		-15.636	-0.0152297		-15.636	-0.0195251		-15.636	-0.00297689
-15.61	-0.107453		-15.611	-0.109955		-15.611	-0.0176471		-15.611	-0.0198368		-15.611	-0.0114979		-15.611	-0.015015		-15.611	0.000754952
-15.585	-0.107487		-15.586	-0.110165		-15.586	-0.00731277		-15.586	-0.0202827		-15.586	-0.0199165		-15.586	-0.0152245		-15.586	-0.00766373
-15.56	-0.111708		-15.561	-0.114208		-15.561	-0.00314689		-15.561	-0.0153387		-15.561	-0.0157506		-15.561	-0.0192678		-15.561	-0.00349784
-15.535	-0.111206		-15.536	-0.113702		-15.536	-0.0116284		-15.536	-0.0156109		-15.536	-0.0242321		-15.536	-0.00899625		-15.536	-0.0119793
-15.51	-0.111396		-15.511	-0.114071		-15.511	-0.0119972		-15.511	-0.024189		-15.511	-0.0238228		-15.511	-0.00936508		-15.511	-0.01157
-15.485	-0.115538		-15.486	-0.118191		-15.486	-0.0161174		-15.486	-0.0193217		-15.486	-0.0197337		-15.486	-0.0134853		-15.486	-0.00748092
-15.46	-0.112314		-15.461	-0.104096		-15.461	-0.012566		-15.461	-0.0157703		-15.461	-0.0146259		-15.461	-0.00993383		-15.461	-0.0121387
-15.435	-0.124618		-15.436	-0.108734		-15.436	-0.0254139		-15.436	-0.0286182		-15.436	-0.0184864		-15.436	-0.0227817		-15.436	-0.0159992
-15.41	-0.105485		-15.411	-0.108002		-15.411	-0.015694		-15.411	-0.0196766		-15.411	-0.00954473		-15.411	-0.0130619		-15.411	-0.00705755
-15.385	-0.104226		-15.386	-0.10706		-15.386	-0.01553		-15.386	-0.0277218		-15.386	-0.0175899		-15.386	-0.0128978		-15.386	-0.0151027
-15.36	-0.096513		-15.361	-0.0990146		-15.361	-0.015694		-15.361	-0.0196766		-15.361	-0.00954473		-15.361	-0.0130619		-15.361	-0.00627935
-15.335	-0.104781		-15.336	-0.107449		-15.336	-0.0061534		-15.336	-0.0281108		-15.336	-0.017979		-15.336	-0.0132869		-15.336	0.00310105
-15.31	-0.100064		-15.311	-0.102731		-15.311	-0.0104228		-15.311	-0.0233927		-15.311	-0.0132609		-15.311	-0.0175563		-15.311	-0.00296122
-15.285	-0.096325		-15.286	-0.098835		-15.286	-0.00574875		-15.286	-0.00973129		-15.286	-0.00936508		-15.286	-0.0128822		-15.286	0.000934601
-15.26	-0.104226		-15.261	-0.10706		-15.261	-0.00576437		-15.261	-0.0179561		-15.261	-0.0175899		-15.261	-0.0130581		-15.261	-0.00729024
-15.235	-0.0957348		-15.236	-0.0884708		-15.236	-0.0059284		-15.236	-0.00913274		-15.236	-0.00876653		-15.236	-0.00524938		-15.236	0.000754952
-15.21	-0.0959535		-15.211	-0.0886958		-15.211	-0.00537521		-15.211	-0.00935775		-15.211	-0.00915176		-15.211	-0.00547439		-15.211	-0.00767928
-15.185	-0.0924393		-15.186	-0.0929652		-15.186	-0.00159556		-15.186	-0.0136271		-15.186	-0.0054484		-15.186	-0.00974375		-15.186	-0.00296122
-15.16	-0.0926404		-15.161	-0.0929788		-15.161	-0.0123895		-15.161	-0.0144189		-15.161	-0.00624019		-15.161	-0.0105355		-15.161	-0.00375301
-15.135	-0.0977457		-15.136	-0.0986217		-15.136	-0.0178722		-15.136	-0.0281109		-15.136	-0.0199322		-15.136	-0.0242275		-15.136	-0.017445
-15.11	-0.101999		-15.111	-0.104683		-15.111	-0.0123752		-15.111	-0.0233921		-15.111	-0.0152134		-15.111	-0.0195087		-15.111	-0.0127262
-15.085	-0.0968723		-15.086	-0.0995595		-15.086	-0.00725144		-15.086	-0.0192067		-15.086	-0.0108678		-15.086	-0.0151631		-15.086	0.00138503
-15.06	-0.0926412		-15.061	-0.0943668		-15.061	-0.002837		-15.061	-0.0247944		-15.061	-0.0146626		-15.061	-0.0189579		-15.061	-0.00240976
-15.035	-0.100853		-15.036	-0.0945396		-15.036	-0.011219		-15.036	-0.024189		-15.036	-0.0148354		-15.036	-0.0191307		-15.036	-0.00258255
-15.01	-0.0960066		-15.011	-0.0869411		-15.011	-0.00635183		-15.011	-0.0201		-15.011	-0.0189556		-15.011	-0.0232509		-15.011	-0.00670278
-14.985	-0.0926061		-14.986	-0.0826114		-14.986	-0.00280035		-14.986	-0.013039		-14.986	-0.0154041		-14.986	-0.0196995		-14.986	-0.0023731
-14.96	-0.100853		-14.961	-0.0828209		-14.961	-0.011219		-14.961	-0.0124702		-14.961	-0.012104		-14.961	-0.0281181		-14.961	-0.00258255
-14.935	-0.0961947		-14.936	-0.0869411		-14.936	-0.00713003		-14.936	-0.00838125		-14.936	-0.00723684		-14.936	-0.0232509		-14.936	-0.00670278
-14.91	-0.0972983		-14.911	-0.087299		-14.911	-0.0164754		-14.911	-0.0177266		-14.911	-0.00837296		-14.911	-0.0146214		-14.911	-0.00706071
-14.885	-0.0939002		-14.886	-0.0868454		-14.886	-0.0160217		-14.886	-0.0172729		-14.886	-0.0169067		-14.886	-0.0231552		-14.886	-0.00738525
-14.86	-0.0881947		-14.861	-0.0818599		-14.861	-0.0110362		-14.861	-0.0122874		-14.861	-0.0119212		-14.861	-0.0181697		-14.861	-0.010609
-14.835	-0.0847787		-14.836	-0.0865177		-14.836	-0.0059284		-14.836	-0.0169452		-14.836	-0.016579		-14.836	-0.0228275		-14.836	-0.00721776
-14.81	-0.0925075		-14.811	-0.0855755		-14.811	-0.00576437		-14.811	-0.016003		-14.811	-0.0156368		-14.811	-0.0218853		-14.811	-0.00533712
-14.785	-0.0842262		-14.786	-0.0775303		-14.786	-0.0059284		-14.786	-0.00795782		-14.786	-0.00759161		-14.786	-0.0140003		-14.786	0.00348628
-14.76	-0.0894889		-14.761	-0.0814552		-14.761	-0.0106316		-14.761	-0.0216484		-14.761	-0.0212822		-14.761	-0.0294838		-14.761	-0.00199509
-14.735	-0.097579		-14.736	-0.0806926		-14.736	-0.0106471		-14.736	-0.0118983		-14.736	-0.021458		-14.736	-0.0287212		-14.736	-0.0102199
-14.71	-0.0935787		-14.711	-0.0773351		-14.711	-0.0154988		-14.711	-0.01675		-14.711	-0.0281026		-14.711	-0.0253636		-14.711	-0.00608414
-14.685	-0.0932857		-14.686	-0.0855755		-14.686	-0.0147518		-14.686	-0.016003		-14.686	-0.0273556		-14.686	-0.033604		-14.686	-0.00611532
-14.66	-0.084031		-14.661	-0.0767521		-14.661	-0.00686681		-14.661	-0.00795782		-14.661	-0.0193104		-14.661	-0.015015		-14.661	-0.00627935
-14.635	-0.0838279		-14.636	-0.0773506		-14.636	-0.0174675		-14.636	-0.0167656		-14.636	-0.0281181		-14.636	-0.0156136		-14.636	-0.0068779
-14.61	-0.0836816		-14.611	-0.0855754		-14.611	-0.00576431		-14.611	-0.0167812		-14.611	-0.0175899		-14.611	-0.0238383		-14.611	-0.00533706
-14.585	-0.0859661		-14.586	-0.0767521		-14.586	-0.0059284		-14.586	-0.0169452		-14.586	-0.00954473		-14.586	-0.0157932		-14.586	0.00348628
-14.56	-0.0853253		-14.561	-0.0769002		-14.561	-0.00529838		-14.561	-0.0163152		-14.561	-0.0179021		-14.561	-0.0241506		-14.561	0.0033381
-14.535	-0.0850639		-14.536	-0.075227		-14.536	-0.00518155		-14.536	-0.0161984		-14.536	-0.0177853		-14.536	-0.0232556		-14.536	-0.0047543
-14.51	-0.0899224		-14.511	-0.070713		-14.511	-0.009655		-14.511	-0.0109062		-14.511	-0.0222588		-14.511	-0.0195198		-14.511	-0.000240326
-14.485	-0.0944619		-14.486	-0.0767482		-14.486	-0.0147517		-14.486	-0.016003		-14.486	-0.0273555		-14.486	-0.0238383		-14.486	-0.00611526
-14.46	-0.0859841		-14.461	-0.0787052		-14.461	-0.0067066		-14.461	-0.00811803		-14.461	-0.0193104		-14.461	-0.015015		-14.461	-0.00627935
-14.435	-0.0865592		-14.436	-0.0785255		-14.436	-0.0155144		-14.436	-0.0187187		-14.436	-0.0281181		-14.436	-0.0156136		-14.436	-0.0068779
-14.41	-0.0944619		-14.411	-0.0777629		-14.411	-0.0155299		-14.411	-0.0179561		-14.411	-0.0183681		-14.411	-0.0238383		-14.411	-0.00533706
-14.385	-0.0764298		-14.386	-0.0697184		-14.386	-0.0156947		-14.386	-0.0099116		-14.386	-0.0185328		-14.386	-0.0157939		-14.386	0.00348562
-14.36	-0.0818933		-14.361	-0.0837771		-14.361	-0.0110003		-14.361	-0.0239703		-14.361	-0.0236041		-14.361	-0.0298526		-14.361	-0.00236386
-14.335	-0.0862759		-14.336	-0.0792125		-14.336	-0.00721395		-14.336	-0.0194057		-14.336	-0.0198177		-14.336	-0.025288		-14.336	-0.0067867
-14.31	-0.0809138		-14.311	-0.0646553		-14.311	-0.0106316		-14.311	-0.0146141		-14.311	-0.0232353		-14.311	-0.0204964		-14.311	-0.0021553
-14.285	-0.0811604		-14.286	-0.0732692		-14.286	-0.0110362		-14.286	-0.023228		-14.286	-0.02364		-14.286	-0.0291103		-14.286	-0.0125621
-14.26	-0.0859541		-14.261	-0.0689402		-14.261	-0.0156947		-14.261	-0.0099116		-14.261	-0.0185328		-14.261	-0.0159541		-14.261	-0.00823313
-14.235	-0.0846963		-14.236	-0.0687755		-14.236	-0.0147517		-14.236	-0.0179561		-14.236	-0.0175899		-14.236	-0.0257915		-14.236	-0.00729018
-14.21	-0.076188		-14.211	-0.0689396		-14.211	-0.0067066		-14.211	-0.00913274		-14.211	-0.00970495		-14.211	-0.0169681		-14.211	0.0105206
-14.185	-0.0758956		-14.186	-0.0679973		-14.186	-0.0147518		-14.186	-0.00896871		-14.186	-0.0195431		-14.186	-0.0168041		-14.186	0.00247538
-14.16	-0.0711482		-14.161	-0.0638615		-14.161	-0.010616		-14.161	-0.0138204		-14.161	-0.0154073		-14.161	-0.0216557		-14.161	0.00661117
-14.135	-0.0711326		-14.136	-0.0646553		-14.136	-0.01157		-14.136	-0.0138359		-14.136	-0.016201		-14.136	-0.0216713		-14.136	0.00581741
-14.11	-0.070826		-14.111	-0.0631145		-14.111	-0.011822		-14.111	-0.00408584		-14.111	-0.0244258		-14.111	-0.0216869		-14.111	-0.00240737
-14.085	-0.0715159		-14.086	-0.0542911		-14.086	-0.00299871		-14.086	-0.00424993		-14.086	-0.0163807		-14.086	-0.0218509		-14.086	0.00563776
-14.06	-0.0764495		-14.061	-0.059399		-14.061	-0.00810659		-14.061	-0.00935781		-14.061	-0.0199322		-14.061	-0.0261806		-14.061	-0.00767934
-14.035	-0.0852279		-14.036	-0.0683553		-14.036	-0.0170628		-14.036	-0.0183141		-14.036	-0.019901		-14.036	-0.0152089		-14.036	0.00211746
-14.01	-0.0808951		-14.011	-0.0638771		-14.011	-0.0125847		-14.011	-0.0138359		-14.011	-0.016201		-14.011	-0.0197182		-14.011	0.00581741
-13.985	-0.0804802		-13.986	-0.0638158		-13.986	-0.0125234		-13.986	-0.0137746		-13.986	-0.0243489		-13.986	-0.0188786		-13.986	-0.00233048
-13.96	-0.0801442		-13.961	-0.063116		-13.961	-0.0118236		-13.961	-0.0130748		-13.961	-0.0154399		-13.961	-0.00996965		-13.961	0.00657851
-13.935	-0.0793894		-13.936	-0.0625271		-13.936	-0.0120128		-13.936	-0.0124859		-13.936	-0.0238384		-13.936	-0.0183681		-13.936	-0.00181997
-13.91	-0.0746731		-13.911	-0.0585865		-13.911	-0.00651586		-13.911	0.00106013		-13.911	-0.0191196		-13.911	-0.0144275		-13.911	0.00289881
-13.885	-0.0617284		-13.886	-0.0531349		-13.886	-0.0018425		-13.886	-0.00504684		-13.886	-0.00545883		-13.886	-0.0187416		-13.886	0.00679398
-13.86	-0.0811558		-13.861	-0.0623318		-13.861	-0.0118176		-13.861	-0.0142437		-13.861	-0.0236431		-13.861	-0.0279385		-13.861	-0.0113903
-13.835	-0.0766113		-13.836	-0.0587467		-13.836	-0.0162815		-13.836	-0.0104984		-13.836	-0.0191196		-13.836	-0.0144275		-13.836	0.00289881
-13.81	-0.0723551		-13.811	-0.0644802		-13.811	-0.0120128		-13.811	-0.014439		-13.811	-0.014851		-13.811	-0.0183681		-13.811	0.00716746
-13.785	-0.0766262		-13.786	-0.0597614		-13.786	-0.0162815		-13.786	-0.00972021		-13.786	-0.0191196		-13.786	-0.0136493		-13.786	0.00289881
-13.76	-0.0721247		-13.761	-0.0558662		-13.761	-0.0116081		-13.761	-0.00582504		-13.761	-0.0144463		-13.761	-0.00975418		-13.761	0.00679398
-13.735	-0.0725587		-13.736	-0.0644801		-13.736	-0.00224715		-13.736	-0.0144389		-13.736	-0.0148509		-13.736	-0.0183681		-13.736	-0.00181991
-13.71	-0.0818567		-13.711	-0.0648381		-13.711	-0.0115926		-13.711	-0.00503129		-13.711	-0.0241963		-13.711	-0.0187261		-13.711	-0.00217789
-13.685	-0.0711029		-13.686	-0.0647892		-13.686	-0.0107654		-13.686	-0.00498235		-13.686	-0.0136036		-13.686	-0.0186771		-13.686	-0.00135076
-13.66	-0.067231		-13.661	-0.0591739		-13.661	-0.0067066		-13.661	-0.00913274		-13.661	-0.00954473		-13.661	-0.0130619		-13.661	0.00254786
-13.635	-0.076031		-13.636	-0.0589943		-13.636	-0.0155144		-13.636	-0.00895309		-13.636	-0.0183525		-13.636	-0.0128822		-13.636	-0.00805283
-13.61	-0.0754838		-13.611	-0.0593989		-13.611	-0.015919		-13.611	-0.00935775		-13.611	-0.017979		-13.611	-0.0134471		-13.611	0.00208634
-13.585	-0.0715301		-13.586	-0.0636677		-13.586	-0.0201877		-13.586	-0.0136265		-13.586	-0.0141987		-13.586	-0.0195087		-13.586	0.00602686
-13.56	-0.0756869		-13.561	-0.0586208		-13.561	-0.00537527		-13.561	-0.00857961		-13.561	-0.0199322		-13.561	-0.0144619		-13.561	0.00208628
-13.535	-0.0760155		-13.536	-0.0597569		-13.536	-0.00573319		-13.536	4.98891e-05		-13.536	-0.0105245		-13.536	-0.015598		-13.536	0.000950158
-13.51	-0.0762367		-13.511	-0.0683708		-13.511	-0.00629807		-13.511	-0.008564		-13.511	-0.0109291		-13.511	-0.0242119		-13.511	-0.00766373
-13.485	-0.0804504		-13.486	-0.0642049		-13.486	-0.0121343		-13.486	-0.00361985		-13.486	-0.0149724		-13.486	-0.0102803		-13.486	-0.00271958
-13.46	-0.0706029		-13.461	-0.0724925		-13.461	-0.0122127		-13.461	-0.00369829		-13.461	-0.0150508		-13.461	-0.018568		-13.461	-0.00279802
-13.435	-0.0750544		-13.436	-0.0677834		-13.436	-0.0164909		-13.436	-0.00797653		-13.436	-0.0193291		-13.436	-0.0138588		-13.436	0.00268936
-13.41	-0.0745066		-13.411	-0.0584224		-13.411	-0.0168957		-13.411	-0.00838125		-13.411	-0.0189556		-13.411	-0.0142635		-13.411	0.00228465
-13.385	-0.0699629		-13.386	-0.0626912		-13.386	-0.0211644		-13.386	-0.01265		-13.386	-0.0150151		-13.386	-0.0185322		-13.386	-0.00198406
-13.36	-0.0702308		-13.361	-0.0623318		-13.361	-0.020805		-13.361	-0.000571847		-13.361	-0.0236431		-13.361	-0.0181729		-13.361	-0.0016247
-13.335	-0.0752263		-13.336	-0.0589756		-13.336	-0.00768316		-13.336	0.00262415		-13.336	-0.00974309		-13.336	-0.0148166		-13.336	0.00173151
-13.31	-0.0754241		-13.311	-0.0673943		-13.311	-0.0161018		-13.311	-0.00758743		-13.311	-0.00995255		-13.311	-0.0134697		-13.311	-0.00668716
-13.285	-0.0815542		-13.286	-0.0625271		-13.286	-0.0112347		-13.286	-0.0027203		-13.286	-0.0140728		-13.286	-0.00860256		-13.286	-0.00259823
-13.26	-0.0820474		-13.261	-0.0638584		-13.261	-0.012566		-13.261	-0.00405163		-13.261	-0.0154042		-13.261	-0.00993389		-13.261	-0.000420034
-13.235	-0.08079		-13.236	-0.0621379		-13.236	-0.0206111		-13.236	-0.0120967		-13.236	-0.0234492		-13.236	-0.017979		-13.236	-0.000255883
-13.21	-0.0633092		-13.211	-0.0533146		-13.211	-0.0117878		-13.211	-0.00327337		-13.211	-0.0146259		-13.211	-0.00915563		-13.211	-0.000419974
-13.185	-0.071556		-13.186	-0.0536842		-13.186	-0.0022316		-13.186	-0.00348282		-13.186	-0.0148354		-13.186	-0.00936508		-13.186	0.000148773
-13.16	-0.0668979		-13.161	-0.0595974		-13.161	-0.00635189		-13.161	-0.00760311		-13.161	-0.0189556		-13.161	-0.0134854		-13.161	0.00407749
-13.135	-0.0680053		-13.136	-0.0599553		-13.136	-0.00670975		-13.136	-0.00873917		-13.136	-0.0193135		-13.136	-0.0146214		-13.136	-0.00706071
-13.11	-0.0764572		-13.111	-0.0603755		-13.111	-0.00712997		-13.111	-0.00760299		-13.111	-0.00801498		-13.111	-0.0134853		-13.111	-0.00670272
-13.085	-0.0718227		-13.086	-0.0645641		-13.086	-0.0113186		-13.086	-0.00280416		-13.086	-0.0122036		-13.086	-0.00868642		-13.086	-0.00268209
-13.06	-0.0711482		-13.061	-0.0638771		-13.061	-0.0106316		-13.061	-0.00289536		-13.061	-0.0115166		-13.061	-0.00893784		-13.061	-0.0109825
-13.035	-0.0713779		-13.036	-0.0642819		-13.036	-0.0110363		-13.036	-0.0115094		-13.036	-0.0120816		-13.036	-0.0193447		-13.036	-0.00162166
-13.01	-0.0641004		-13.011	-0.0685505		-13.011	-0.00358622		-13.011	-0.00679056		-13.011	-0.0181431		-13.011	-0.014626		-13.011	-0.00589029
-12.985	-0.0634818		-12.986	-0.0563955		-12.986	-0.0040884		-12.986	-0.00713253		-12.986	-0.0177069		-12.986	-0.0149679		-12.986	-0.00545406
-12.96	-0.0594374		-12.961	-0.0513973		-12.961	-0.00987047		-12.961	-0.0111217		-12.961	-0.0127086		-12.961	-0.0189571		-12.961	-0.00123399
-12.935	-0.0676498		-12.936	-0.0515709		-12.936	-0.0092659		-12.936	-0.0105171		-12.936	-0.0128822		-12.936	-0.00858688		-12.936	-0.00961685
-12.91	-0.0628029		-12.911	-0.0556912		-12.911	-0.00517696		-12.911	0.00333744		-12.911	-0.0072369		-12.911	-0.00449795		-12.911	-0.00552791
-12.885	-0.0586099		-12.886	-0.0513615		-12.886	-0.00983469		-12.886	-0.00132029		-12.886	-0.0029072		-12.886	-0.00915568		-12.886	-0.0101856
-12.86	-0.0581307		-12.861	-0.0511974		-12.861	-0.00889236		-12.861	-0.000377953		-12.861	-0.00274307		-12.861	-0.00899154		-12.861	-0.00924331
-12.835	-0.0586254		-12.836	-0.0513614		-12.836	-6.90222e-05		-12.836	0.00766718		-12.836	-0.00290716		-12.836	-0.00915563		-12.836	0.00856745
-12.81	-0.0581009		-12.811	-0.0508083		-12.811	-0.00029403		-12.811	-0.000767052		-12.811	-0.00235397		-12.811	-0.00860244		-12.811	0.000133216
-12.785	-0.0580715		-12.786	-0.0509737		-12.786	0.000318706		-12.786	-0.00171071		-12.786	-0.00329763		-12.786	-0.0095461		-12.786	-3.22461e-05
-12.76	-0.0545732		-12.761	-0.0373116		-12.761	0.00499344		-12.761	-0.00602341		-12.761	-0.00761032		-12.761	-0.00409317		-12.761	0.00386429
-12.735	-0.0586574		-12.736	-0.0515506		-12.736	-0.00103636		-12.736	-0.011275		-12.736	-0.0038745		-12.736	-0.010123		-12.736	-0.0103747
-12.71	-0.0541504		-12.711	-0.0470661		-12.711	-0.0055393		-12.711	0.00203669		-12.711	-0.00837743		-12.711	-0.0146259		-12.711	-0.00666845
-12.685	-0.0498948		-12.686	-0.0427974		-12.686	-0.000492394		-12.686	-0.00369674		-12.686	-0.00333053		-12.686	-0.009579		-12.686	-0.010609
-12.66	-0.0541652		-12.661	-0.0470675		-12.661	0.00344676		-12.661	0.00102061		-12.661	0.000608623		-12.661	-0.00563985		-12.661	-0.00589162
-12.635	-0.0496639		-12.636	-0.0423927		-12.636	-0.000865936		-12.636	0.00491714		-12.636	-0.00370407		-12.636	-0.00995255		-12.636	0.00761032
-12.61	-0.0493196		-12.611	-0.0427974		-12.611	0.00927323		-12.611	-0.00369674		-12.611	-0.00333053		-12.611	-0.009579		-12.611	-0.00279647
-12.585	-0.050767		-12.586	-0.0521428		-12.586	0.00813705		-12.586	-0.00405473		-12.586	-0.00446671		-12.586	0.00100356		-12.586	-0.00315446
-12.56	-0.065165		-12.561	-0.0465129		-12.561	-0.00498611		-12.561	-0.00896865		-12.561	-0.0175899		-12.561	-0.0121196		-12.561	-0.00806838
-12.535	-0.0566696		-12.536	-0.0376909		-12.536	0.00383586		-12.536	-0.00913411		-12.536	-0.0087679		-12.536	-0.00423604		-12.536	-0.00823385
-12.51	-0.0460495		-12.511	-0.0379791		-12.511	0.00370789		-12.511	-0.00848389		-12.511	0.000869751		-12.511	-0.0143661		-12.511	-0.00758362
-12.485	-0.0413087		-12.486	-0.0429958		-12.486	0.000484169		-12.486	0.00626725		-12.486	-0.00235397		-12.486	-0.00860244		-12.486	-0.00259811
-12.46	-0.0506249		-12.461	-0.0433537		-12.461	0.000126183		-12.461	-0.00307816		-12.461	-0.00365037		-12.461	-0.00896043		-12.461	-0.00217789
-12.435	-0.0500686		-12.436	-0.0429802		-12.436	0.00948715		-12.436	-0.00348282		-12.436	-0.0140572		-12.436	-0.00936508		-12.436	-0.00258255
-12.41	-0.045113		-12.411	-0.0388144		-12.411	0.00544375		-12.411	-0.00752622		-12.411	-0.00911313		-12.411	-0.0134085		-12.411	-0.00662595
-12.385	-0.0408827		-12.386	-0.0426083		-12.386	0.0106373		-12.386	-0.00233269		-12.386	-0.0039196		-12.386	0.000772476		-12.386	-0.00143242
-12.36	-0.0490951		-12.361	-0.032238		-12.361	0.0103035		-12.361	-0.00250626		-12.361	-0.00409317		-12.361	-0.00761032		-12.361	-0.00160599
-12.335	-0.0444836		-12.336	-0.0281489		-12.336	0.00439042		-12.336	-0.00662643		-12.336	-0.00821334		-12.336	-0.00274307		-12.336	-0.00572616
-12.31	-0.0371294		-12.311	-0.0386661		-12.311	0.00286067		-12.311	-0.00893438		-12.311	-0.00974309		-12.311	-0.00505102		-12.311	-0.00725591
-12.285	-0.0498815		-12.286	-0.0427835		-12.286	-0.00203492		-12.286	-0.0122736		-12.286	-0.0146387		-12.286	-0.0181558		-12.286	-0.0121515
-12.26	-0.0452104		-12.261	-0.0381129		-12.261	-0.00635177		-12.261	-0.00760299		-12.261	-0.0091899		-12.261	-0.0142635		-12.261	-0.00670272
-12.235	-0.0404935		-12.236	-0.0341724		-12.236	-0.00163305		-12.236	-0.00366247		-12.236	-0.00524938		-12.236	-0.0185322		-12.236	-0.0027622
-12.21	-0.0367702		-12.211	-0.0384865		-12.211	0.0120277		-12.211	-0.00797653		-12.211	-0.00956345		-12.211	-0.00409317		-12.211	-0.00707626
-12.185	-0.0452104		-12.186	-0.0381129		-12.186	0.00341386		-12.186	-0.00760299		-12.186	-0.0091899		-12.186	-0.00449783		-12.186	-0.00670272
-12.16	-0.0404783		-12.161	-0.0341738		-12.161	0.00735301		-12.161	-0.00382406		-12.161	-0.00525075		-12.161	-0.0087679		-12.161	-0.00198537
-12.135	-0.0268555		-12.136	-0.0283473		-12.136	0.00341386		-12.136	-0.00955611		-12.136	-0.0091899		-12.136	-0.00449783		-12.136	0.00228471
-12.11	-0.0408593		-12.111	-0.0335881		-12.111	-0.00182694		-12.111	-0.0147969		-12.111	-0.0144307		-12.111	-0.0187261		-12.111	-0.0119435
-12.085	-0.0403061		-12.086	-0.0339928		-12.086	-0.0022316		-12.086	-0.00543594		-12.086	-0.00506973		-12.086	-0.0183525		-12.086	-0.00258255
-12.06	-0.0362229		-12.061	-0.0381129		-12.061	-0.00635177		-12.061	-0.00955611		-12.061	-0.0091899		-12.061	-0.0142635		-12.061	-0.00670272
-12.035	-0.0404934		-12.036	-0.0333956		-12.036	-0.00163442		-12.036	-0.00483876		-12.036	-0.00447255		-12.036	-0.0087679		-12.036	-0.00198537
-12.01	-0.035992		-12.011	-0.0287209		-12.011	0.0120277		-12.011	-0.00094223		-12.011	-0.000576019		-12.011	-0.00409317		-12.011	0.00268936
-11.985	-0.0354448		-11.986	-0.0291255		-11.986	0.00341386		-11.986	-0.00955611		-11.986	-0.0091899		-11.986	-0.00449783		-11.986	0.00212449
-11.96	-0.0316785		-11.961	-0.0333942		-11.961	0.00735439		-11.961	-0.00561558		-11.961	-0.00447117		-11.961	-0.00876652		-11.961	-0.00393711
-11.935	-0.0401557		-11.936	-0.0232693		-11.936	-0.00127376		-11.936	-0.0142437		-11.936	0.00487553		-11.936	-0.00840724		-11.936	0.00540959
-11.91	-0.0263961		-11.911	-0.0191362		-11.911	0.0028593		-11.911	-0.000345044		-11.911	2.11671e-05		-11.911	0.00455303		-11.911	0.000555225
-11.885	-0.0263168		-11.886	-0.0192642		-11.886	0.00273132		-11.886	-0.000473022		-11.886	-0.000106812		-11.886	-0.00557709		-11.886	0.00120544
-11.86	-0.0296847		-11.861	-0.022411		-11.861	-0.000415489		-11.861	-0.00361983		-11.861	-0.00325362		-11.861	0.000263527		-11.861	0.00626786
-11.835	-0.0293623		-11.836	-0.0221004		-11.836	0.00966078		-11.836	-0.00408739		-11.836	-0.00294298		-11.836	-0.000204027		-11.836	-0.00240892
-11.81	-0.0286022		-11.811	-0.0224342		-11.811	0.00948715		-11.811	-0.0124702		-11.811	-0.00233841		-11.811	-0.00858688		-11.811	-0.00180435
-11.785	-0.0244619		-11.786	-0.0287209		-11.786	0.00499344		-11.786	-0.00797653		-11.786	0.0109825		-11.786	-0.00409317		-11.786	0.0144081
-11.76	-0.0293598		-11.761	-0.0232693		-11.761	0.000679418		-11.761	-0.0130688		-11.761	-0.00411184		-11.761	0.000580236		-11.761	0.00931589
-11.735	-0.0355957		-11.736	-0.0187458		-11.736	0.00426449		-11.736	-0.00581394		-11.736	0.000411645		-11.736	-0.0038837		-11.736	0.00485195
-11.71	-0.0208119		-11.711	-0.0144771		-11.711	-0.00146896		-11.711	-0.000767052		-11.711	0.00468034		-11.711	0.00116318		-11.711	0.00912064
-11.685	-0.0166481		-11.686	-0.0191349		-11.686	0.00286068		-11.686	0.00278439		-11.686	2.25455e-05		-11.686	0.00471462		-11.686	0.00446285
-11.66	-0.0172232		-11.661	-0.0189552		-11.661	0.00226212		-11.661	-0.00602341		-11.661	0.000202179		-11.661	-0.00409317		-11.661	0.00464249
-11.635	-0.0255085		-11.636	-0.0181926		-11.636	0.00380296		-11.636	-0.00526077		-11.636	0.0119054		-11.636	-0.00333053		-11.636	0.00462693
-11.61	-0.0262264		-11.611	-0.0197179		-11.611	0.00305587		-11.611	-0.00600785		-11.611	0.00217086		-11.611	-0.00485581		-11.611	-0.00510758
-11.585	-0.026989		-11.586	-0.0287209		-11.586	0.00226212		-11.586	-0.00696182		-11.586	0.00137711		-11.586	-0.00409317		-11.586	0.00464249
-11.56	-0.0348915		-11.561	-0.0279582		-11.561	-0.00596267		-11.561	-0.0169795		-11.561	-0.00684768		-11.561	-0.00333053		-11.561	0.00462693
-11.535	-0.026415		-11.536	-0.00937062		-11.536	0.0028593		-11.536	0.00160808		-11.536	0.00197429		-11.536	0.00471324		-11.536	0.00446147
-11.51	-0.0262108		-11.511	-0.00918961		-11.511	0.00226212		-11.511	0.00101089		-11.511	0.0021553		-11.511	-0.00409317		-11.511	0.00464249
-11.485	-0.026129		-11.486	-0.00920516		-11.486	-0.00596267		-11.486	-0.00721389		-11.486	0.00213975		-11.486	-0.00333053		-11.486	0.00462693
-11.46	-0.0222826		-11.461	-0.0149944		-11.461	0.00817609		-11.461	-0.00401568		-11.461	-0.00364947		-11.461	-0.000910521		-11.461	-0.00116229
-11.435	-0.0225154		-11.436	-0.015049		-11.436	-0.000865936		-11.436	-0.00484848		-11.436	0.00606155		-11.436	-0.00995255		-11.436	-0.00121689
-11.41	-0.0266544		-11.411	-0.0203366		-11.411	-0.00537533		-11.411	-0.0183453		-11.411	0.000773966		-11.411	-0.00469631		-11.411	0.00310093
-11.385	-0.022717		-11.386	-0.0246052		-11.386	-0.00143473		-11.386	-0.0136265		-11.386	-0.00349467		-11.386	-0.000755712		-11.386	-0.00296061
-11.36	-0.0272029		-11.361	-0.00821304		-11.361	-0.00574875		-11.361	3.43323e-05		-11.361	0.00117874		-11.361	-0.00506973		-11.361	0.0017128
-11.335	-0.0266712		-11.336	-0.0078395		-11.336	-0.00537521		-11.336	-0.00857955		-11.336	0.000774086		-11.336	-0.00563461		-11.336	0.00208634
-11.31	-0.0226613		-11.311	-0.00428806		-11.311	-0.00182377		-11.311	-0.00424992		-11.311	-0.0038837		-11.311	-0.0120853		-11.311	0.00563778
-11.285	-0.0265777		-11.286	-0.0169426		-11.286	-0.0144783		-11.286	-0.0086952		-11.286	-0.00832899		-11.286	-0.0157524		-11.286	-0.00701673
-11.26	-0.0264482		-11.261	-0.00745203		-11.261	0.00477789		-11.261	-0.00819208		-11.261	0.00193976		-11.261	0.00545691		-11.261	0.00169562
-11.235	-0.0262225		-11.236	-0.00723648		-11.236	0.00421524		-11.236	-0.00797653		-11.236	0.0021553		-11.236	0.00489426		-11.236	0.00268936
-11.21	-0.0255417		-11.211	-0.00754547		-11.211	-0.00430298		-11.211	-0.00828552		-11.211	0.0016861		-11.211	-0.00362396		-11.211	0.00315857
-11.185	-0.00831181		-11.186	-0.0107692		-11.186	0.000522316		-11.186	-0.00174361		-11.186	-0.00333053		-11.186	0.00213975		-11.186	0.00814408
-11.16	-0.00980391		-11.161	-0.00155812		-11.161	-0.0108126		-11.161	-0.00229817		-11.161	-0.00388508		-11.161	0.000806995		-11.161	-0.0013979
-11.135	-0.0230937		-11.136	-0.00606467		-11.136	-0.0153191		-11.136	-0.00758292		-11.136	-0.00839163		-11.136	-0.012687		-11.136	-0.00590445
-11.11	-0.0221963		-11.111	-0.00627548		-11.111	-0.0147517		-11.111	-0.016003		-11.111	-0.00860244		-11.111	-0.0121196		-11.111	-0.00611526
-11.085	-0.0137184		-11.086	-0.00643956		-11.086	0.00305904		-11.086	-0.00717961		-11.086	0.000999101		-11.086	-0.00407445		-11.086	0.00348628
-11.06	-0.0143093		-11.061	-0.00625992		-11.061	-0.00574875		-11.061	0.00198746		-11.061	0.00117874		-11.061	-0.00311661		-11.061	0.00366592
-11.035	-0.0227481		-11.036	-0.00588649		-11.036	-0.00537532		-11.036	-0.00662654		-11.036	0.00077397		-11.036	-0.00274318		-11.036	0.00326115
-11.01	-0.0180176		-11.011	-0.0019459		-11.011	-0.00143473		-11.011	-0.00190775		-11.011	-0.00349467		-11.011	0.00197561		-11.011	-0.00100748
-10.985	-0.013382		-10.986	0.00387925		-10.986	-0.00537521		-10.986	0.002361		-10.986	0.00155228		-10.986	0.00624436		-10.986	0.00403947
-10.96	-0.0193367		-10.961	-0.00136155		-10.961	-0.000850379		-10.961	-0.0118672		-10.961	-0.00446671		-10.961	-0.00798386		-10.961	-0.00120133
-10.935	-0.0197982		-10.936	-0.000988007		-10.936	-0.00125504		-10.936	-0.0114937		-10.936	-0.00331497		-10.936	-0.00838852		-10.936	-0.00160599
-10.91	-0.0149513		-10.911	0.00294072		-10.911	-0.00537532		-10.911	0.00313908		-10.911	0.00155217		-10.911	-0.0125088		-10.911	0.00403935
-10.885	-0.0107733		-10.886	-0.00350992		-10.886	-0.00104563		-10.886	0.00653036		-10.886	0.00510366		-10.886	-0.00817911		-10.886	0.00836904
-10.86	-0.0108108		-10.861	-0.00294113		-10.861	-0.00125504		-10.861	-0.00368118		-10.861	-0.00331497		-10.861	0.0021553		-10.861	0.00815964
-10.835	-0.0151399		-10.836	0.00114793		-10.836	-0.00537521		-10.836	0.00118607		-10.836	0.00155228		-10.836	0.00624436		-10.836	0.00403947
-10.81	-0.0154686		-10.811	0.00156814		-10.811	0.00403243		-10.811	4.98891e-05		-10.811	0.0004161		-10.811	-0.00310105		-10.811	0.00368148
-10.785	-0.014929		-10.786	0.00194168		-10.786	0.00362778		-10.786	-0.008564		-10.786	0.00156784		-10.786	-0.00272751		-10.786	0.0128822
-10.76	-0.00103094		-10.761	0.00643539		-10.761	-0.000865936		-10.761	0.00569534		-10.761	0.00528336		-10.761	0.000988007		-10.761	0.00659561
-10.735	-0.00594951		-10.736	0.00114793		-10.736	-0.00537521		-10.736	0.000407875		-10.736	-0.00821334		-10.736	-0.0125087		-10.736	0.00208634
-10.71	-0.01022		-10.711	-0.00312077		-10.711	-0.00143468		-10.711	-0.00386082		-10.711	-0.00349461		-10.711	-0.00778996		-10.711	0.00680507
-10.685	-0.00590594		-10.686	0.00155258		-10.686	-0.00574875		-10.686	0.000812531		-10.686	0.000400543		-10.686	0.0057106		-10.686	0.0107002
-10.66	-0.00986404		-10.661	-0.00353832		-10.661	-0.0100615		-10.661	-0.00427837		-10.661	-0.0128996		-10.661	-0.00938243		-10.661	-0.0025999
-10.635	-0.00611546		-10.636	-0.00800364		-10.636	0.00344808		-10.636	-0.00874369		-10.636	-0.00837748		-10.636	-0.00486033		-10.636	0.00192221
-10.61	-0.0106163		-10.611	-0.00333023		-10.611	-0.000865936		-10.611	-0.00407028		-10.611	0.00512314		-10.611	-0.00018692		-10.611	0.00581741
-10.585	-0.0105795		-10.586	0.00643539		-10.586	-0.000865936		-10.586	0.00491714		-10.586	-0.0056572		-10.586	-0.000965118		-10.586	0.00659561
-10.56	-0.00969519		-10.561	0.00657685		-10.561	-0.000884693		-10.561	-0.00315062		-10.561	-0.00473754		-10.561	-0.00903289		-10.561	0.00751527
-10.535	-0.000671927		-10.536	-0.00237411		-10.536	-0.0116286		-10.536	-0.00311416		-10.536	-0.00470107		-10.536	-0.00899642		-10.536	0.00677354
-10.51	-0.00962481		-10.511	-0.00235367		-10.511	-0.0116081		-10.511	-0.00387192		-10.511	-0.00545883		-10.511	1.14441e-05		-10.511	-0.00219345
-10.485	-0.00907756		-10.486	-0.00198012		-10.486	-0.0120128		-10.486	-0.0124858		-10.486	-0.0140727		-10.486	-0.00860244		-10.486	-0.0018199
-10.46	-0.00436065		-10.461	0.00196041		-10.461	-0.00651585		-10.461	-0.00776707		-10.461	0.000411639		-10.461	-0.00388371		-10.461	0.00212062
-10.435	-0.000824769		-10.436	-0.00235367		-10.436	-0.0018425		-10.436	-0.00309372		-10.436	0.00430679		-10.436	0.000789642		-10.436	0.00757217
-10.41	-0.0137703		-10.411	0.00309925		-10.411	-0.0069334		-10.411	-0.00818462		-10.411	-0.00899334		-10.411	-0.00430126		-10.411	0.00325947
-10.385	-0.00924351		-10.386	0.00762136		-10.386	-0.0113987		-10.386	-0.0126499		-10.386	-0.00447123		-10.386	-0.00876658		-10.386	0.00700338
-10.36	-0.00474199		-10.361	0.0115166		-10.361	-0.00672531		-10.361	0.00178909		-10.361	-0.000576019		-10.361	0.00567245		-10.361	0.00268936
-10.335	-0.0049885		-10.336	0.00290269		-10.336	-0.00712997		-10.336	0.00138444		-10.336	-0.0091899		-10.336	0.0052678		-10.336	0.00306291
-10.31	-0.000226264		-10.311	0.00723232		-10.311	-0.00202214		-10.311	-0.00327336		-10.311	-0.00486027		-10.311	0.000610003		-10.311	0.00661434
-10.285	-0.0044134		-10.286	0.00214005		-10.286	-0.00633621		-10.286	-0.00758743		-10.286	0.0025444		-10.286	-0.00370407		-10.286	-0.00668716
-10.26	-0.00549362		-10.261	0.00178688		-10.261	-0.00824577		-10.261	-0.00965721		-10.261	0.000634846		-10.261	-0.00561363		-10.261	-0.00781852
-10.235	-0.00517131		-10.236	0.00192613		-10.236	-0.017094		-10.236	-0.0202983		-10.236	-0.00821334		-10.236	-0.0144618		-10.236	0.00326127
-10.21	-0.0012326		-10.211	0.00664485		-10.211	-0.0123752		-10.211	-0.0155796		-10.211	-0.00349461		-10.211	-0.00974309		-10.211	-0.00100743
-10.185	-0.00571856		-10.186	0.0103798		-10.186	-0.00770187		-10.186	-0.0109062		-10.186	0.000400543		-10.186	0.00469589		-10.186	0.00366592
-10.16	-0.00516999		-10.161	-2.71173e-05		-10.161	0.00165898		-10.161	0.000407758		-10.161	-0.00821346		-10.161	0.00429112		-10.161	0.00326115
-10.135	-0.00045445		-10.136	0.00469167		-10.136	-0.00260966		-10.136	-0.00386088		-10.136	-0.00349467		-10.136	2.24854e-05		-10.136	-0.00100748
-10.11	0.0124917		-10.111	0.00936508		-10.111	0.00206375		-10.111	0.000812531		-10.111	0.000400543		-10.111	0.00469589		-10.111	0.00366592
-10.085	-0.00693705		-10.086	-0.000610003		-10.086	-0.00791133		-10.086	-0.00838436		-10.086	-0.00801815		-10.086	-0.00527919		-10.086	-0.00553096
-10.06	-0.00240747		-10.061	0.00469173		-10.061	-0.0123752		-10.061	-0.00463902		-10.061	-0.00349461		-10.061	-0.00974309		-10.061	0.00781978
[truncated: 12,403 more rows]

## Sheet: Experimental Data for Fig. 3f
Cycle: 4 1C-3 0.1 nM			Cycle: 5 1C-3 1 nM			Cycle: 6 1C-3 10 nM			Cycle: 7 1C-3 1000 nM
(time)	(RU)		(time)	(RU)		(time)	(RU)		(time)	(RU)
-60.064	0.00357056		-60.064	0.0551758		-60.064	0.0102539		-60.064	0.035553
-59.964	0.00357056		-59.964	0.0551758		-59.964	0.0102539		-59.964	0.035553
-59.864	0.00357056		-59.864	0.0551758		-59.864	0.0102539		-59.864	0.035553
-59.764	0.00357056		-59.764	0.0551758		-59.764	0.0102539		-59.764	0.035553
-59.664	0.00357056		-59.664	0.0586853		-59.664	0.0102539		-59.664	0.035553
-59.564	6.10352e-05		-59.564	0.0579224		-59.564	0.00674438		-59.564	0.0320435
-59.464	0.00708008		-59.464	0.0489197		-59.464	0.0039978		-59.464	0.0292969
-59.364	6.10352e-05		-59.364	0.0516663		-59.364	0.00674438		-59.364	0.0320435
-59.264	0.00357056		-59.264	0.0489197		-59.264	0.000488281		-59.264	0.0257874
-59.164	0.00357056		-59.164	0.0454102		-59.164	0.000488281		-59.164	0.0257874
-59.064	0.00357056		-59.064	0.0454102		-59.064	0.000488281		-59.064	0.0257874
-58.964	0.00357056		-58.964	0.0454102		-58.964	0.000488281		-58.964	0.0257874
-58.864	0.00357056		-58.864	0.0454102		-58.864	0.000488281		-58.864	0.0257874
-58.764	0.00357056		-58.764	0.0454102		-58.764	0.000488281		-58.764	0.0257874
-58.664	0.00357056		-58.664	0.0454102		-58.664	0.000488281		-58.664	0.0257874
-58.564	0.00357056		-58.564	0.0454102		-58.564	0.000488281		-58.564	0.0257874
-58.464	0.00357056		-58.464	0.0454102		-58.464	0.000488281		-58.464	0.0257874
-58.364	0.0133362		-58.364	0.0551758		-58.364	0.0102539		-58.364	0.035553
-58.264	0.0133362		-58.264	0.0551758		-58.264	0.0102539		-58.264	0.035553
-58.164	0.0133362		-58.164	0.0551758		-58.164	0.0102539		-58.164	0.035553
-58.064	0.0133362		-58.064	0.0551758		-58.064	0.0102539		-58.064	0.035553
-57.964	0.0133362		-57.964	0.0454102		-57.964	0.0137634		-57.964	0.035553
-57.864	0.0133362		-57.864	0.0551758		-57.864	0.0200195		-57.864	0.035553
-57.764	0.0133362		-57.764	0.0551758		-57.764	0.01651		-57.764	0.035553
-57.664	0.0133362		-57.664	0.0551758		-57.664	0.0102539		-57.664	0.035553
-57.564	0.0133362		-57.564	0.0454102		-57.564	0.0102539		-57.564	0.035553
-57.464	0.0133362		-57.464	0.0454102		-57.464	0.0102539		-57.464	0.0257874
-57.364	0.0133362		-57.364	0.0454102		-57.364	0.0102539		-57.364	0.0257874
-57.264	0.0133362		-57.264	0.0551758		-57.264	0.0102539		-57.264	0.0257874
-57.164	0.00982666		-57.164	0.0516663		-57.164	0.00674438		-57.164	0.0222778
-57.064	0.00357056		-57.064	0.0454102		-57.064	0.0039978		-57.064	0.0160217
-56.964	0.00982666		-56.964	0.0551758		-56.964	0.0200195		-56.964	0.0292969
-56.864	0.00708008		-56.864	0.0551758		-56.864	0.0200195		-56.864	0.035553
-56.764	0.0133362		-56.764	0.0551758		-56.764	0.0200195		-56.764	0.035553
-56.664	0.0133362		-56.664	0.0551758		-56.664	0.0200195		-56.664	0.035553
-56.564	0.0133362		-56.564	0.0551758		-56.564	0.0200195		-56.564	0.035553
-56.464	0.0133362		-56.464	0.0551758		-56.464	0.0200195		-56.464	0.035553
-56.364	0.0133362		-56.364	0.0551758		-56.364	0.0200195		-56.364	0.035553
-56.264	0.0133362		-56.264	0.0551758		-56.264	0.0200195		-56.264	0.035553
-56.164	0.0133362		-56.164	0.0551758		-56.164	0.0200195		-56.164	0.035553
-56.064	0.0133362		-56.064	0.0551758		-56.064	0.0200195		-56.064	0.035553
-55.964	0.0133362		-55.964	0.0551758		-55.964	0.0200195		-55.964	0.035553
-55.864	0.0133362		-55.864	0.0551758		-55.864	0.0200195		-55.864	0.0257874
-55.764	0.0250549		-55.764	0.0668945		-55.764	0.0219727		-55.764	0.0375061
-55.664	0.0250549		-55.664	0.0668945		-55.664	0.0219727		-55.664	0.0375061
-55.564	0.0250549		-55.564	0.0668945		-55.564	0.0254822		-55.564	0.0375061
-55.464	0.0250549		-55.464	0.0668945		-55.464	0.0317383		-55.464	0.0375061
-55.364	0.0250549		-55.364	0.0571289		-55.364	0.0317383		-55.364	0.0375061
-55.264	0.0215454		-55.264	0.063385		-55.264	0.0282288		-55.264	0.0339966
-55.164	0.0152893		-55.164	0.0515747		-55.164	0.0219727		-55.164	0.0277405
-55.064	0.0152893		-55.064	0.0688477		-55.064	0.0219727		-55.064	0.0277405
-54.964	0.0152893		-54.964	0.0688477		-54.964	0.0219727		-54.964	0.03125
-54.864	0.0152893		-54.864	0.0688477		-54.864	0.0219727		-54.864	0.0375061
-54.764	0.0152893		-54.764	0.0688477		-54.764	0.0219727		-54.764	0.0339966
-54.664	0.0152893		-54.664	0.059082		-54.664	0.0219727		-54.664	0.03125
-54.564	0.0152893		-54.564	0.059082		-54.564	0.0219727		-54.564	0.0375061
-54.464	0.0152893		-54.464	0.059082		-54.464	0.0219727		-54.464	0.0277405
-54.364	0.0250549		-54.364	0.0688477		-54.364	0.0317383		-54.364	0.0375061
-54.264	0.0250549		-54.264	0.0688477		-54.264	0.0317383		-54.264	0.0375061
-54.164	0.0250549		-54.164	0.0688477		-54.164	0.0317383		-54.164	0.0375061
-54.064	0.0250549		-54.064	0.0688477		-54.064	0.0317383		-54.064	0.0375061
-53.964	0.0250549		-53.964	0.0688477		-53.964	0.0317383		-53.964	0.0375061
-53.864	0.0250549		-53.864	0.0688477		-53.864	0.0317383		-53.864	0.0375061
-53.764	0.0250549		-53.764	0.0688477		-53.764	0.0317383		-53.764	0.0375061
-53.664	0.0250549		-53.664	0.0688477		-53.664	0.0317383		-53.664	0.0375061
-53.564	0.0250549		-53.564	0.0688477		-53.564	0.0317383		-53.564	0.0375061
-53.464	0.0250549		-53.464	0.0688477		-53.464	0.0317383		-53.464	0.0375061
-53.364	0.0250549		-53.364	0.0688477		-53.364	0.0317383		-53.364	0.0375061
-53.264	0.0250549		-53.264	0.0688477		-53.264	0.0317383		-53.264	0.0375061
-53.164	0.0250549		-53.164	0.0688477		-53.164	0.0317383		-53.164	0.0375061
-53.064	0.0348206		-53.064	0.0688477		-53.064	0.0317383		-53.064	0.0375061
-52.964	0.0348206		-52.964	0.0688477		-52.964	0.0317383		-52.964	0.0375061
-52.864	0.031311		-52.864	0.0653381		-52.864	0.0282288		-52.864	0.0339966
-52.764	0.0250549		-52.764	0.059082		-52.764	0.0219727		-52.764	0.0277405
-52.664	0.0285645		-52.664	0.059082		-52.664	0.0219727		-52.664	0.0277405
-52.564	0.0348206		-52.564	0.059082		-52.564	0.0219727		-52.564	0.0277405
-52.464	0.0348206		-52.464	0.059082		-52.464	0.012207		-52.464	0.0277405
-52.364	0.0250549		-52.364	0.059082		-52.364	0.012207		-52.364	0.0277405
-52.264	0.0250549		-52.264	0.059082		-52.264	0.0219727		-52.264	0.0277405
-52.164	0.0348206		-52.164	0.0688477		-52.164	0.0317383		-52.164	0.0375061
-52.064	0.0445862		-52.064	0.0688477		-52.064	0.0317383		-52.064	0.0257874
-51.964	0.0445862		-51.964	0.0688477		-51.964	0.0317383		-51.964	0.0257874
-51.864	0.0445862		-51.864	0.0688477		-51.864	0.0317383		-51.864	0.0257874
-51.764	0.0445862		-51.764	0.0688477		-51.764	0.0219727		-51.764	0.0292969
-51.664	0.0445862		-51.664	0.0688477		-51.664	0.0219727		-51.664	0.035553
-51.564	0.0410767		-51.564	0.0688477		-51.564	0.0282288		-51.564	0.0320435
-51.464	0.0348206		-51.464	0.0688477		-51.464	0.0219727		-51.464	0.0257874
-51.364	0.0348206		-51.364	0.0688477		-51.364	0.0219727		-51.364	0.0257874
-51.264	0.0348206		-51.264	0.0688477		-51.264	0.012207		-51.264	0.0257874
-51.164	0.0348206		-51.164	0.0688477		-51.164	0.0219727		-51.164	0.0257874
-51.064	0.0348206		-51.064	0.0688477		-51.064	0.0219727		-51.064	0.0257874
-50.964	0.0348206		-50.964	0.0688477		-50.964	0.0219727		-50.964	0.0160217
-50.864	0.0348206		-50.864	0.0688477		-50.864	0.0219727		-50.864	0.0160217
-50.764	0.0348206		-50.764	0.0688477		-50.764	0.0219727		-50.764	0.0160217
-50.664	0.0383301		-50.664	0.0688477		-50.664	0.0219727		-50.664	0.0160217
-50.564	0.0445862		-50.564	0.0688477		-50.564	0.0219727		-50.564	0.0160217
-50.464	0.0445862		-50.464	0.0688477		-50.464	0.0219727		-50.464	0.0160217
-50.364	0.0543518		-50.364	0.0786133		-50.364	0.0317383		-50.364	0.0257874
-50.264	0.0543518		-50.264	0.0786133		-50.264	0.0317383		-50.264	0.0257874
-50.164	0.0543518		-50.164	0.0786133		-50.164	0.0317383		-50.164	0.0292969
-50.064	0.0543518		-50.064	0.0786133		-50.064	0.0317383		-50.064	0.035553
-49.964	0.0543518		-49.964	0.0786133		-49.964	0.0317383		-49.964	0.035553
-49.864	0.0543518		-49.864	0.0786133		-49.864	0.0317383		-49.864	0.035553
-49.764	0.0501404		-49.764	0.0744019		-49.764	0.0275269		-49.764	0.0313416
-49.664	0.0468445		-49.664	0.071106		-49.664	0.024231		-49.664	0.0280457
-49.564	0.0501404		-49.564	0.0744019		-49.564	0.0275269		-49.564	0.0313416
-49.464	0.0426331		-49.464	0.0668945		-49.464	0.0200195		-49.464	0.0238342
-49.364	0.0426331		-49.364	0.0668945		-49.364	0.0200195		-49.364	0.0238342
-49.264	0.0426331		-49.264	0.0668945		-49.264	0.0200195		-49.264	0.0238342
-49.164	0.0426331		-49.164	0.0668945		-49.164	0.0200195		-49.164	0.0238342
-49.064	0.0426331		-49.064	0.0668945		-49.064	0.0200195		-49.064	0.0238342
-48.964	0.0426331		-48.964	0.0668945		-48.964	0.0200195		-48.964	0.0238342
-48.864	0.0426331		-48.864	0.0668945		-48.864	0.0200195		-48.864	0.0238342
-48.764	0.0426331		-48.764	0.0668945		-48.764	0.0200195		-48.764	0.0238342
-48.664	0.0426331		-48.664	0.0668945		-48.664	0.0200195		-48.664	0.0238342
-48.564	0.0426331		-48.564	0.0668945		-48.564	0.0200195		-48.564	0.0238342
-48.464	0.0391235		-48.464	0.0668945		-48.464	0.01651		-48.464	0.0280457
-48.364	0.0328674		-48.364	0.0668945		-48.364	0.0102539		-48.364	0.035553
-48.264	0.0328674		-48.264	0.0668945		-48.264	0.0102539		-48.264	0.035553
-48.164	0.0328674		-48.164	0.0668945		-48.164	0.0102539		-48.164	0.035553
-48.064	0.0328674		-48.064	0.0668945		-48.064	0.0102539		-48.064	0.035553
-47.964	0.0426331		-47.964	0.0668945		-47.964	0.0102539		-47.964	0.0257874
-47.864	0.0426331		-47.864	0.0766602		-47.864	0.0102539		-47.864	0.0257874
-47.764	0.0426331		-47.764	0.0766602		-47.764	0.0102539		-47.764	0.0257874
-47.664	0.0426331		-47.664	0.0766602		-47.664	0.0102539		-47.664	0.0257874
-47.564	0.0426331		-47.564	0.0766602		-47.564	0.0102539		-47.564	0.0257874
-47.464	0.0426331		-47.464	0.0766602		-47.464	0.0102539		-47.464	0.0257874
-47.364	0.0426331		-47.364	0.0766602		-47.364	0.0102539		-47.364	0.0257874
-47.264	0.0426331		-47.264	0.0766602		-47.264	0.0102539		-47.264	0.0257874
-47.164	0.0426331		-47.164	0.0766602		-47.164	0.0102539		-47.164	0.0257874
-47.064	0.0426331		-47.064	0.0766602		-47.064	0.0102539		-47.064	0.0257874
-46.964	0.0426331		-46.964	0.0766602		-46.964	0.0102539		-46.964	0.0257874
-46.864	0.0426331		-46.864	0.0766602		-46.864	0.0102539		-46.864	0.0257874
-46.764	0.0426331		-46.764	0.0731506		-46.764	0.0102539		-46.764	0.0257874
-46.664	0.0426331		-46.664	0.0668945		-46.664	0.0102539		-46.664	0.0257874
-46.564	0.0523987		-46.564	0.0766602		-46.564	0.0200195		-46.564	0.035553
-46.464	0.0523987		-46.464	0.0766602		-46.464	0.0200195		-46.464	0.0390625
-46.364	0.0523987		-46.364	0.0766602		-46.364	0.0200195		-46.364	0.0418091
-46.264	0.0523987		-46.264	0.0766602		-46.264	0.0200195		-46.264	0.0390625
-46.164	0.0426331		-46.164	0.063385		-46.164	0.01651		-46.164	0.0320435
-46.064	0.0426331		-46.064	0.0571289		-46.064	0.000488281		-46.064	0.0257874
-45.964	0.0523987		-45.964	0.0668945		-45.964	0.0102539		-45.964	0.035553
-45.864	0.0523987		-45.864	0.0766602		-45.864	0.0102539		-45.864	0.035553
-45.764	0.0523987		-45.764	0.0766602		-45.764	0.0102539		-45.764	0.035553
-45.664	0.0523987		-45.664	0.0766602		-45.664	0.0102539		-45.664	0.035553
-45.564	0.0523987		-45.564	0.0766602		-45.564	0.0200195		-45.564	0.035553
-45.464	0.0523987		-45.464	0.0766602		-45.464	0.0102539		-45.464	0.035553
-45.364	0.0523987		-45.364	0.0766602		-45.364	0.0102539		-45.364	0.035553
-45.264	0.0523987		-45.264	0.0766602		-45.264	0.0102539		-45.264	0.0390625
-45.164	0.0523987		-45.164	0.0766602		-45.164	0.0102539		-45.164	0.0453186
-45.064	0.0523987		-45.064	0.0766602		-45.064	0.0102539		-45.064	0.0453186
-44.964	0.0559082		-44.964	0.0766602		-44.964	0.0200195		-44.964	0.0453186
-44.864	0.0621643		-44.864	0.0766602		-44.864	0.0200195		-44.864	0.0453186
-44.764	0.0621643		-44.764	0.0766602		-44.764	0.0200195		-44.764	0.0453186
-44.664	0.0523987		-44.664	0.0668945		-44.664	0.0102539		-44.664	0.035553
-44.564	0.0523987		-44.564	0.0668945		-44.564	0.0102539		-44.564	0.035553
-44.464	0.0523987		-44.464	0.0668945		-44.464	0.0102539		-44.464	0.035553
-44.364	0.0523987		-44.364	0.0668945		-44.364	0.0102539		-44.364	0.035553
-44.264	0.0523987		-44.264	0.0668945		-44.264	0.0102539		-44.264	0.035553
-44.164	0.0523987		-44.164	0.0668945		-44.164	0.0102539		-44.164	0.035553
-44.064	0.0523987		-44.064	0.0668945		-44.064	0.0102539		-44.064	0.035553
-43.964	0.0523987		-43.964	0.0668945		-43.964	0.0102539		-43.964	0.035553
-43.864	0.0523987		-43.864	0.0668945		-43.864	0.00674438		-43.864	0.035553
-43.764	0.0523987		-43.764	0.0668945		-43.764	0.000488281		-43.764	0.035553
-43.664	0.0523987		-43.664	0.0668945		-43.664	0.000488281		-43.664	0.035553
-43.564	0.0523987		-43.564	0.0668945		-43.564	0.000488281		-43.564	0.035553
-43.464	0.0523987		-43.464	0.0668945		-43.464	0.000488281		-43.464	0.035553
-43.364	0.0523987		-43.364	0.0668945		-43.364	0.000488281		-43.364	0.035553
-43.264	0.0523987		-43.264	0.0626831		-43.264	0.000488281		-43.264	0.035553
-43.164	0.0523987		-43.164	0.0551758		-43.164	0.000488281		-43.164	0.035553
-43.064	0.0523987		-43.064	0.0551758		-43.064	0.000488281		-43.064	0.0453186
-42.964	0.0523987		-42.964	0.0551758		-42.964	0.000488281		-42.964	0.0453186
-42.864	0.0523987		-42.864	0.0551758		-42.864	0.000488281		-42.864	0.0453186
-42.764	0.0523987		-42.764	0.0551758		-42.764	0.000488281		-42.764	0.0453186
-42.664	0.0523987		-42.664	0.0551758		-42.664	-0.00302124		-42.664	0.0453186
-42.564	0.0523987		-42.564	0.0551758		-42.564	-0.00927734		-42.564	0.0453186
-42.464	0.0523987		-42.464	0.0551758		-42.464	-0.00927734		-42.464	0.0453186
-42.364	0.0523987		-42.364	0.0551758		-42.364	-0.00927734		-42.364	0.0453186
-42.264	0.0523987		-42.264	0.0551758		-42.264	-0.00927734		-42.264	0.0453186
-42.164	0.0523987		-42.164	0.0551758		-42.164	-0.00927734		-42.164	0.0453186
-42.064	0.0523987		-42.064	0.0551758		-42.064	-0.00927734		-42.064	0.0453186
-41.964	0.0523987		-41.964	0.0551758		-41.964	-0.00927734		-41.964	0.0488281
-41.864	0.0523987		-41.864	0.0551758		-41.864	-0.00927734		-41.864	0.0550842
-41.764	0.0488892		-41.764	0.0516663		-41.764	-0.0127869		-41.764	0.0515747
-41.664	0.0426331		-41.664	0.0454102		-41.664	-0.019043		-41.664	0.0453186
-41.564	0.0426331		-41.564	0.0454102		-41.564	-0.019043		-41.564	0.0453186
-41.464	0.0426331		-41.464	0.0419006		-41.464	-0.019043		-41.464	0.0453186
-41.364	0.0426331		-41.364	0.0356445		-41.364	-0.019043		-41.364	0.0453186
-41.264	0.0426331		-41.264	0.0356445		-41.264	-0.019043		-41.264	0.0453186
-41.164	0.0426331		-41.164	0.0391541		-41.164	-0.019043		-41.164	0.0453186
-41.064	0.0426331		-41.064	0.0454102		-41.064	-0.019043		-41.064	0.0453186
-40.964	0.0426331		-40.964	0.0516663		-40.964	-0.019043		-40.964	0.0453186
-40.864	0.0426331		-40.864	0.0454102		-40.864	-0.019043		-40.864	0.0453186
-40.764	0.0426331		-40.764	0.0454102		-40.764	-0.019043		-40.764	0.0453186
-40.664	0.0426331		-40.664	0.0356445		-40.664	-0.019043		-40.664	0.0453186
-40.564	0.0523987		-40.564	0.0454102		-40.564	-0.00576782		-40.564	0.0550842
-40.464	0.0426331		-40.464	0.0356445		-40.464	-0.00927734		-40.464	0.0453186
-40.364	0.0523987		-40.364	0.0454102		-40.364	0.000488281		-40.364	0.0550842
-40.264	0.0523987		-40.264	0.0454102		-40.264	0.000488281		-40.264	0.0550842
-40.164	0.0523987		-40.164	0.0454102		-40.164	0.000488281		-40.164	0.0550842
-40.064	0.0523987		-40.064	0.0454102		-40.064	0.000488281		-40.064	0.0550842
-39.964	0.0523987		-39.964	0.0454102		-39.964	0.000488281		-39.964	0.0648499
-39.864	0.0523987		-39.864	0.0454102		-39.864	0.000488281		-39.864	0.0648499
-39.764	0.0523987		-39.764	0.0454102		-39.764	0.000488281		-39.764	0.0648499
-39.664	0.0523987		-39.664	0.0454102		-39.664	0.000488281		-39.664	0.0648499
-39.564	0.0523987		-39.564	0.0454102		-39.564	0.000488281		-39.564	0.0648499
-39.464	0.0523987		-39.464	0.0454102		-39.464	0.000488281		-39.464	0.0648499
-39.364	0.0523987		-39.364	0.0454102		-39.364	0.000488281		-39.364	0.0648499
-39.264	0.0523987		-39.264	0.0454102		-39.264	0.000488281		-39.264	0.0648499
-39.164	0.0488892		-39.164	0.0419006		-39.164	-0.00302124		-39.164	0.0613403
-39.064	0.0426331		-39.064	0.0356445		-39.064	-0.00927734		-39.064	0.0550842
-38.964	0.0426331		-38.964	0.0356445		-38.964	-0.00927734		-38.964	0.0550842
-38.864	0.0426331		-38.864	0.0356445		-38.864	-0.00927734		-38.864	0.0550842
-38.764	0.0426331		-38.764	0.0356445		-38.764	-0.00927734		-38.764	0.0550842
-38.664	0.0426331		-38.664	0.0356445		-38.664	-0.00927734		-38.664	0.0550842
-38.564	0.0426331		-38.564	0.0356445		-38.564	-0.00927734		-38.564	0.0550842
-38.464	0.0426331		-38.464	0.0356445		-38.464	-0.00927734		-38.464	0.0550842
-38.364	0.0426331		-38.364	0.0356445		-38.364	-0.00927734		-38.364	0.0550842
-38.264	0.0426331		-38.264	0.0356445		-38.264	-0.00927734		-38.264	0.0550842
-38.164	0.0426331		-38.164	0.0356445		-38.164	-0.00927734		-38.164	0.0550842
-38.064	0.0426331		-38.064	0.0356445		-38.064	-0.00927734		-38.064	0.0550842
-37.964	0.0391235		-37.964	0.032135		-37.964	-0.0127869		-37.964	0.0515747
-37.864	0.036377		-37.864	0.0293884		-37.864	-0.0155334		-37.864	0.0488281
-37.764	0.0426331		-37.764	0.0356445		-37.764	-0.00927734		-37.764	0.0550842
-37.664	0.0426331		-37.664	0.0356445		-37.664	-0.00927734		-37.664	0.0550842
-37.564	0.0426331		-37.564	0.0356445		-37.564	-0.00576782		-37.564	0.0550842
-37.464	0.0391235		-37.464	0.032135		-37.464	-0.00302124		-37.464	0.0515747
-37.364	0.0445862		-37.364	0.0258789		-37.364	-0.00927734		-37.364	0.0453186
-37.264	0.036377		-37.264	0.0293884		-37.264	-0.00576782		-37.264	0.0488281
-37.164	0.0508423		-37.164	0.032135		-37.164	-0.00302124		-37.164	0.0515747
-37.064	0.0445862		-37.064	0.0258789		-37.064	-0.00927734		-37.064	0.0453186
-36.964	0.0445862		-36.964	0.0258789		-36.964	-0.00927734		-36.964	0.0453186
-36.864	0.0445862		-36.864	0.0258789		-36.864	-0.00927734		-36.864	0.0453186
-36.764	0.0445862		-36.764	0.0258789		-36.764	-0.00927734		-36.764	0.0453186
-36.664	0.0445862		-36.664	0.0258789		-36.664	-0.00927734		-36.664	0.0453186
-36.564	0.0543518		-36.564	0.0356445		-36.564	0.000488281		-36.564	0.0550842
-36.464	0.0543518		-36.464	0.0356445		-36.464	0.000488281		-36.464	0.0550842
-36.364	0.0445862		-36.364	0.0258789		-36.364	-0.00927734		-36.364	0.0453186
-36.264	0.0445862		-36.264	0.0258789		-36.264	-0.00576782		-36.264	0.0453186
-36.164	0.0445862		-36.164	0.0258789		-36.164	0.000488281		-36.164	0.0453186
-36.064	0.0445862		-36.064	0.0258789		-36.064	-0.00302124		-36.064	0.0453186
-35.964	0.0445862		-35.964	0.0258789		-35.964	-0.00576782		-35.964	0.0453186
-35.864	0.0445862		-35.864	0.0258789		-35.864	0.000488281		-35.864	0.0453186
-35.764	0.0445862		-35.764	0.0258789		-35.764	0.000488281		-35.764	0.0453186
-35.664	0.0445862		-35.664	0.0161133		-35.664	0.000488281		-35.664	0.0453186
-35.564	0.0445862		-35.564	0.0258789		-35.564	0.000488281		-35.564	0.0453186
-35.464	0.0445862		-35.464	0.0161133		-35.464	0.000488281		-35.464	0.0453186
-35.364	0.0445862		-35.364	0.0258789		-35.364	0.000488281		-35.364	0.0453186
-35.264	0.0445862		-35.264	0.0161133		-35.264	0.000488281		-35.264	0.0453186
-35.164	0.0410767		-35.164	0.0126038		-35.164	-0.00302124		-35.164	0.0418091
-35.064	0.0348206		-35.064	0.00634766		-35.064	-0.00927734		-35.064	0.035553
-34.964	0.0348206		-34.964	0.00634766		-34.964	-0.00927734		-34.964	0.0390625
-34.864	0.0348206		-34.864	0.00634766		-34.864	-0.00927734		-34.864	0.0418091
-34.764	0.0348206		-34.764	0.00634766		-34.764	-0.00927734		-34.764	0.035553
-34.664	0.0348206		-34.664	0.00634766		-34.664	-0.00927734		-34.664	0.035553
-34.564	0.0348206		-34.564	0.00634766		-34.564	-0.00927734		-34.564	0.035553
-34.464	0.0348206		-34.464	0.00634766		-34.464	-0.00927734		-34.464	0.035553
-34.364	0.0348206		-34.364	0.00634766		-34.364	-0.00927734		-34.364	0.035553
-34.264	0.0348206		-34.264	0.00634766		-34.264	-0.00927734		-34.264	0.035553
-34.164	0.0348206		-34.164	0.00634766		-34.164	-0.00927734		-34.164	0.035553
-34.064	0.0348206		-34.064	0.00634766		-34.064	-0.00927734		-34.064	0.035553
-33.964	0.0348206		-33.964	0.00634766		-33.964	-0.00927734		-33.964	0.035553
-33.864	0.0348206		-33.864	0.00634766		-33.864	-0.00927734		-33.864	0.035553
-33.764	0.031311		-33.764	0.00634766		-33.764	-0.00927734		-33.764	0.035553
-33.664	0.0250549		-33.664	0.00634766		-33.664	-0.00927734		-33.664	0.035553
-33.564	0.0250549		-33.564	0.00634766		-33.564	-0.00927734		-33.564	0.035553
-33.464	0.0348206		-33.464	0.00634766		-33.464	-0.00927734		-33.464	0.035553
-33.364	0.0348206		-33.364	0.00634766		-33.364	-0.00576782		-33.364	0.035553
-33.264	0.0250549		-33.264	0.00634766		-33.264	0.000488281		-33.264	0.035553
-33.164	0.0348206		-33.164	0.00634766		-33.164	0.000488281		-33.164	0.0320435
-33.064	0.0250549		-33.064	0.00634766		-33.064	0.000488281		-33.064	0.0257874
-32.964	0.0348206		-32.964	0.00634766		-32.964	0.000488281		-32.964	0.0257874
-32.864	0.0348206		-32.864	0.00634766		-32.864	0.000488281		-32.864	0.0257874
-32.764	0.0250549		-32.764	0.00634766		-32.764	0.000488281		-32.764	0.0257874
-32.664	0.0348206		-32.664	0.00634766		-32.664	0.000488281		-32.664	0.0257874
-32.564	0.0348206		-32.564	0.00634766		-32.564	0.000488281		-32.564	0.0257874
-32.464	0.0445862		-32.464	0.0196228		-32.464	0.0102539		-32.464	0.035553
-32.364	0.0410767		-32.364	0.0188599		-32.364	0.00674438		-32.364	0.0320435
-32.264	0.0348206		-32.264	0.00634766		-32.264	0.000488281		-32.264	0.0257874
-32.164	0.0348206		-32.164	0.00634766		-32.164	0.000488281		-32.164	0.0257874
-32.064	0.0250549		-32.064	0.00634766		-32.064	0.000488281		-32.064	0.0257874
-31.964	0.0250549		-31.964	0.00634766		-31.964	0.000488281		-31.964	0.0257874
-31.864	0.0250549		-31.864	0.00634766		-31.864	0.000488281		-31.864	0.0257874
-31.764	0.0348206		-31.764	0.00634766		-31.764	0.000488281		-31.764	0.0257874
-31.664	0.0348206		-31.664	0.00634766		-31.664	0.000488281		-31.664	0.0257874
-31.564	0.031311		-31.564	0.00283813		-31.564	-0.00302124		-31.564	0.0222778
-31.464	0.0215454		-31.464	-0.00341797		-31.464	-0.00927734		-31.464	0.0160217
-31.364	0.0152893		-31.364	-0.00341797		-31.364	-0.00576782		-31.364	0.0160217
-31.264	0.0152893		-31.264	-0.00341797		-31.264	0.000488281		-31.264	0.0160217
-31.164	0.0152893		-31.164	-0.00341797		-31.164	0.000488281		-31.164	0.0160217
-31.064	0.0152893		-31.064	-0.00341797		-31.064	0.000488281		-31.064	0.0160217
-30.964	0.0152893		-30.964	-0.00341797		-30.964	0.000488281		-30.964	0.0160217
-30.864	0.0152893		-30.864	-0.00341797		-30.864	0.000488281		-30.864	0.0160217
-30.764	0.0152893		-30.764	-0.00341797		-30.764	0.000488281		-30.764	0.0160217
-30.664	0.0152893		-30.664	9.15527e-05		-30.664	0.000488281		-30.664	0.0160217
-30.564	0.0152893		-30.564	0.00634766		-30.564	0.000488281		-30.564	0.0160217
-30.464	0.0152893		-30.464	0.00634766		-30.464	0.000488281		-30.464	0.0160217
-30.364	0.0152893		-30.364	0.00634766		-30.364	0.000488281		-30.364	0.0160217
-30.264	0.0152893		-30.264	0.00634766		-30.264	0.000488281		-30.264	0.0160217
-30.164	0.0152893		-30.164	0.00634766		-30.164	0.000488281		-30.164	0.0160217
-30.064	0.0152893		-30.064	0.00283813		-30.064	0.000488281		-30.064	0.0160217
-29.964	0.0152893		-29.964	-0.00341797		-29.964	0.000488281		-29.964	0.0160217
-29.864	0.0152893		-29.864	-0.00341797		-29.864	0.000488281		-29.864	0.0160217
-29.764	0.0117798		-29.764	-0.00341797		-29.764	0.000488281		-29.764	0.0125122
-29.664	0.00552368		-29.664	-0.00341797		-29.664	-0.00302124		-29.664	0.0062561
-29.564	0.00552368		-29.564	-0.00341797		-29.564	-0.00927734		-29.564	0.0062561
-29.464	0.00552368		-29.464	-0.00341797		-29.464	-0.00927734		-29.464	0.0062561
-29.364	0.00552368		-29.364	-0.00341797		-29.364	-0.00927734		-29.364	0.0062561
-29.264	0.00552368		-29.264	-0.00692749		-29.264	-0.00927734		-29.264	0.0062561
-29.164	0.0090332		-29.164	-0.00967407		-29.164	-0.00576782		-29.164	0.00976563
-29.064	0.0117798		-29.064	-0.00341797		-29.064	0.000488281		-29.064	0.0160217
-28.964	0.0152893		-28.964	-0.00341797		-28.964	0.000488281		-28.964	0.0277405
-28.864	0.0152893		-28.864	-0.00341797		-28.864	0.000488281		-28.864	0.0160217
-28.764	0.0152893		-28.764	-0.00341797		-28.764	0.000488281		-28.764	0.0277405
-28.664	0.0152893		-28.664	-0.00341797		-28.664	0.000488281		-28.664	0.0160217
-28.564	0.0152893		-28.564	0.00634766		-28.564	0.000488281		-28.564	0.024231
-28.464	0.0152893		-28.464	0.00634766		-28.464	0.00674438		-28.464	0.0179749
-28.364	0.0152893		-28.364	0.00283813		-28.364	0.000488281		-28.364	0.0179749
-28.264	0.0152893		-28.264	-0.00341797		-28.264	0.000488281		-28.264	0.0179749
-28.164	0.0117798		-28.164	-0.00341797		-28.164	0.000488281		-28.164	0.0179749
-28.064	0.00552368		-28.064	-0.00341797		-28.064	0.000488281		-28.064	0.0179749
-27.964	0.00552368		-27.964	-0.00341797		-27.964	0.000488281		-27.964	0.0137634
-27.864	0.00552368		-27.864	-0.00341797		-27.864	0.000488281		-27.864	0.0062561
-27.764	0.00552368		-27.764	-0.00692749		-27.764	0.000488281		-27.764	0.0062561
-27.664	0.00552368		-27.664	-0.0131836		-27.664	0.000488281		-27.664	0.0062561
-27.564	0.00552368		-27.564	-0.0131836		-27.564	0.000488281		-27.564	0.0062561
-27.464	0.00552368		-27.464	9.15527e-05		-27.464	0.000488281		-27.464	0.00976563
-27.364	0.00552368		-27.364	0.00634766		-27.364	0.000488281		-27.364	0.0160217
-27.264	0.0152893		-27.264	0.00634766		-27.264	0.000488281		-27.264	0.0160217
-27.164	0.00552368		-27.164	0.00634766		-27.164	0.000488281		-27.164	0.0160217
-27.064	0.00552368		-27.064	0.00634766		-27.064	0.000488281		-27.064	0.0160217
-26.964	0.0152893		-26.964	0.00283813		-26.964	0.000488281		-26.964	0.0160217
-26.864	0.0152893		-26.864	-0.00341797		-26.864	0.000488281		-26.864	0.0160217
-26.764	0.0117798		-26.764	-0.00341797		-26.764	0.000488281		-26.764	0.0160217
-26.664	0.00552368		-26.664	-0.00341797		-26.664	-0.00302124		-26.664	0.0160217
-26.564	0.00552368		-26.564	-0.00341797		-26.564	0.000488281		-26.564	0.0160217
-26.464	0.00552368		-26.464	-0.00341797		-26.464	0.000488281		-26.464	0.0160217
-26.364	-0.00424194		-26.364	-0.0131836		-26.364	-0.00927734		-26.364	0.0062561
-26.264	-0.00424194		-26.264	-0.0166931		-26.264	-0.00927734		-26.264	0.0062561
-26.164	-0.00424194		-26.164	-0.0229492		-26.164	-0.00927734		-26.164	0.00274658
-26.064	-0.00424194		-26.064	-0.0229492		-26.064	-0.0127869		-26.064	-0.00350952
-25.964	-0.00424194		-25.964	-0.0229492		-25.964	-0.019043		-25.964	-0.00350952
-25.864	0.00552368		-25.864	-0.0131836		-25.864	-0.00927734		-25.864	0.0062561
-25.764	0.00552368		-25.764	-0.0131836		-25.764	-0.00927734		-25.764	0.0062561
-25.664	0.00552368		-25.664	-0.0131836		-25.664	-0.00927734		-25.664	0.0062561
-25.564	0.0090332		-25.564	-0.0131836		-25.564	-0.00576782		-25.564	0.00976563
-25.464	0.0152893		-25.464	-0.0131836		-25.464	-0.00302124		-25.464	0.0160217
-25.364	0.0250549		-25.364	-0.00146484		-25.364	-0.00927734		-25.364	0.0160217
-25.264	0.0250549		-25.264	-0.00146484		-25.264	-0.00927734		-25.264	0.0160217
-25.164	0.0208435		-25.164	-0.00146484		-25.164	-0.00927734		-25.164	0.0160217
-25.064	0.0133362		-25.064	-0.00146484		-25.064	-0.00927734		-25.064	0.0160217
-24.964	0.0133362		-24.964	-0.00146484		-24.964	-0.00927734		-24.964	0.0160217
-24.864	0.0133362		-24.864	-0.00146484		-24.864	-0.00927734		-24.864	0.0160217
-24.764	0.0133362		-24.764	-0.00146484		-24.764	-0.0134888		-24.764	0.0160217
-24.664	0.0133362		-24.664	-0.00567627		-24.664	-0.0209961		-24.664	0.0257874
-24.564	0.0133362		-24.564	-0.0131836		-24.564	-0.0209961		-24.564	0.0222778
-24.464	0.00982666		-24.464	-0.0131836		-24.464	-0.0209961		-24.464	0.0160217
-24.364	0.00357056		-24.364	-0.0131836		-24.364	-0.0209961		-24.364	0.0160217
-24.264	0.00357056		-24.264	-0.0131836		-24.264	-0.0209961		-24.264	0.0160217
-24.164	0.00357056		-24.164	-0.0131836		-24.164	-0.0209961		-24.164	0.0160217
-24.064	0.0133362		-24.064	-0.0131836		-24.064	-0.0209961		-24.064	0.0160217
-23.964	0.0168457		-23.964	-0.00967407		-23.964	-0.0174866		-23.964	0.0195313
-23.864	0.0231018		-23.864	0.00283813		-23.864	-0.0112305		-23.864	0.0257874
-23.764	0.0231018		-23.764	-0.00341797		-23.764	-0.01474		-23.764	0.0257874
-23.664	0.0231018		-23.664	-0.00341797		-23.664	-0.0209961		-23.664	0.0222778
-23.564	0.0195923		-23.564	-0.00341797		-23.564	-0.0209961		-23.564	0.0160217
-23.464	0.0133362		-23.464	-0.00341797		-23.464	-0.0209961		-23.464	0.0257874
-23.364	0.0133362		-23.364	-0.00692749		-23.364	-0.0112305		-23.364	0.0257874
-23.264	0.0133362		-23.264	-0.00341797		-23.264	-0.01474		-23.264	0.0257874
-23.164	0.0133362		-23.164	9.15527e-05		-23.164	-0.0174866		-23.164	0.0292969
-23.064	0.0133362		-23.064	0.00283813		-23.064	-0.0112305		-23.064	0.0320435
-22.964	0.0133362		-22.964	-0.00341797		-22.964	-0.0112305		-22.964	0.0257874
-22.864	0.0231018		-22.864	-0.00341797		-22.864	-0.0112305		-22.864	0.035553
-22.764	0.0195923		-22.764	0.00634766		-22.764	-0.0112305		-22.764	0.035553
-22.664	0.0133362		-22.664	0.00283813		-22.664	-0.01474		-22.664	0.0320435
-22.564	0.0133362		-22.564	-0.00341797		-22.564	-0.0209961		-22.564	0.0257874
-22.464	0.0168457		-22.464	9.15527e-05		-22.464	-0.0174866		-22.464	0.0292969
-22.364	0.0195923		-22.364	0.00283813		-22.364	-0.0112305		-22.364	0.0320435
-22.264	0.0133362		-22.264	-0.00341797		-22.264	-0.01474		-22.264	0.0257874
-22.164	0.0133362		-22.164	-0.00692749		-22.164	-0.00927734		-22.164	0.0257874
-22.064	0.0231018		-22.064	-0.0131836		-22.064	-0.00927734		-22.064	0.035553
-21.964	0.0231018		-21.964	-0.00341797		-21.964	-0.00927734		-21.964	0.035553
-21.864	0.0195923		-21.864	-0.00341797		-21.864	-0.00927734		-21.864	0.0320435
-21.764	0.0133362		-21.764	-0.00341797		-21.764	-0.00927734		-21.764	0.0257874
-21.664	0.0133362		-21.664	-0.00341797		-21.664	-0.00927734		-21.664	0.0257874
-21.564	0.0133362		-21.564	-0.00341797		-21.564	-0.00927734		-21.564	0.0257874
-21.464	0.0133362		-21.464	-0.00341797		-21.464	-0.00927734		-21.464	0.0257874
-21.364	0.0133362		-21.364	-0.00341797		-21.364	-0.00927734		-21.364	0.0257874
-21.264	0.0133362		-21.264	-0.00341797		-21.264	-0.00927734		-21.264	0.0257874
-21.164	0.0133362		-21.164	0.00283813		-21.164	-0.00927734		-21.164	0.0257874
-21.064	0.0133362		-21.064	-0.00341797		-21.064	-0.0127869		-21.064	0.0257874
-20.964	0.0133362		-20.964	-0.00341797		-20.964	-0.019043		-20.964	0.0257874
-20.864	0.0133362		-20.864	-0.00341797		-20.864	-0.019043		-20.864	0.035553
-20.764	0.0215454		-20.764	-0.00341797		-20.764	-0.019043		-20.764	0.0320435
-20.664	0.0152893		-20.664	-0.00341797		-20.664	-0.019043		-20.664	0.0257874
-20.564	0.0152893		-20.564	-0.00341797		-20.564	-0.00927734		-20.564	0.0257874
-20.464	0.0152893		-20.464	0.00213623		-20.464	-0.00927734		-20.464	0.0257874
-20.364	0.00552368		-20.364	-0.0151367		-20.364	-0.019043		-20.364	0.0160217
-20.264	0.00552368		-20.264	-0.0151367		-20.264	-0.0225525		-20.264	0.0160217
-20.164	0.0090332		-20.164	-0.0116272		-20.164	-0.0252991		-20.164	0.0250854
-20.064	0.0208435		-20.064	-0.00888062		-20.064	-0.019043		-20.064	0.0238342
-19.964	0.0133362		-19.964	-0.00537109		-19.964	-0.019043		-19.964	0.0203247
-19.864	0.0133362		-19.864	-0.00537109		-19.864	-0.0127869		-19.864	0.0140686
-19.764	0.00982666		-19.764	-0.00888062		-19.764	-0.019043		-19.764	0.0140686
-19.664	0.00778198		-19.664	-0.0109253		-19.664	-0.0148315		-19.664	0.0245361
-19.564	0.0152893		-19.564	-0.0131836		-19.564	-0.0213013		-19.564	0.0160217
-19.464	0.0152893		-19.464	-0.00692749		-19.464	-0.0288086		-19.464	0.0160217
-19.364	0.0117798		-19.364	-0.0131836		-19.364	-0.0288086		-19.364	0.0160217
-19.264	0.00552368		-19.264	-0.0131836		-19.264	-0.0288086		-19.264	0.0125122
-19.164	0.0090332		-19.164	-0.0131836		-19.164	-0.0155334		-19.164	0.0195313
-19.064	0.0117798		-19.064	-0.0131836		-19.064	-0.0127869		-19.064	0.0222778
-18.964	0.00552368		-18.964	-0.00146484		-18.964	-0.019043		-18.964	0.0160217
-18.864	0.0117798		-18.864	-0.00497437		-18.864	-0.019043		-18.864	0.0160217
-18.764	0.00552368		-18.764	-0.0112305		-18.764	-0.019043		-18.764	0.024231
-18.664	0.0090332		-18.664	-0.00772095		-18.664	-0.019043		-18.664	0.0214844
-18.564	0.00201416		-18.564	-0.00497437		-18.564	-0.0288086		-18.564	0.0179749
-18.464	-0.00424194		-18.464	-0.0112305		-18.464	-0.019043		-18.464	0.0144653
-18.364	0.00552368		-18.364	-0.0112305		-18.364	-0.019043		-18.364	0.00820923
-18.264	0.00552368		-18.264	-0.0112305		-18.264	-0.0155334		-18.264	0.0179749
-18.164	0.00552368		-18.164	-0.0112305		-18.164	-0.0127869		-18.164	0.0179749
-18.064	0.00552368		-18.064	-0.0112305		-18.064	-0.019043		-18.064	0.0179749
-17.964	0.00201416		-17.964	-0.00497437		-17.964	-0.019043		-17.964	0.0137634
-17.864	-0.000732422		-17.864	-0.00772095		-17.864	-0.0155334		-17.864	0.0195313
-17.764	0.0152893		-17.764	-0.00146484		-17.764	-0.00302124		-17.764	0.0257874
-17.664	0.0110779		-17.664	0.00830078		-17.664	-0.00927734		-17.664	0.0257874
-17.564	-0.00619507		-17.564	-0.00567627		-17.564	-0.019043		-17.564	0.0125122
-17.464	-0.00268555		-17.464	-0.00967407		-17.464	-0.0155334		-17.464	0.00976563
-17.364	0.00357056		-17.364	-0.00341797		-17.364	-0.0127869		-17.364	0.0160217
-17.264	6.10352e-05		-17.264	-0.00341797		-17.264	-0.019043		-17.264	0.0125122
-17.164	-0.00619507		-17.164	0.00283813		-17.164	-0.019043		-17.164	0.0160217
-17.064	0.00357056		-17.064	-0.00341797		-17.064	-0.0225525		-17.064	0.0125122
-16.964	0.00357056		-16.964	-0.00341797		-16.964	-0.0252991		-16.964	0.00976563
-16.864	0.00357056		-16.864	-0.00341797		-16.864	-0.019043		-16.864	0.0125122
-16.764	0.00357056		-16.764	-0.00341797		-16.764	-0.00927734		-16.764	0.0062561
-16.664	0.00357056		-16.664	0.00283813		-16.664	-0.0127869		-16.664	0.0062561
-16.564	0.00357056		-16.564	9.15527e-05		-16.564	-0.0155334		-16.564	0.0062561
-16.464	0.0133362		-16.464	0.00283813		-16.464	-0.00927734		-16.464	0.0160217
-16.364	0.0133362		-16.364	-0.00341797		-16.364	-0.00927734		-16.364	0.0160217
-16.264	0.00982666		-16.264	0.00634766		-16.264	-0.00927734		-16.264	0.0125122
-16.164	0.00778198		-16.164	0.00704956		-16.164	-0.00927734		-16.164	0.0104675
-16.064	0.0152893		-16.064	0.00830078		-16.064	-0.00927734		-16.064	0.0179749
-15.964	0.0117798		-15.964	0.00830078		-15.964	-0.00927734		-15.964	0.024231
-15.864	0.0152893		-15.864	0.00479126		-15.864	-0.00927734		-15.864	0.0179749
-15.764	0.0152893		-15.764	-0.00146484		-15.764	0.000488281		-15.764	0.0137634
-15.664	0.0117798		-15.664	0.00830078		-15.664	-0.00302124		-15.664	0.0062561
-15.564	0.00552368		-15.564	0.00479126		-15.564	-0.00927734		-15.564	0.0062561
-15.464	0.00552368		-15.464	-0.00146484		-15.464	-0.00927734		-15.464	0.00274658
-15.364	-0.00424194		-15.364	-0.00772095		-15.364	-0.0155334		-15.364	0
-15.264	-0.00424194		-15.264	-0.00567627		-15.264	-0.00927734		-15.264	0.0062561
-15.164	-0.00775146		-15.164	-0.00146484		-15.164	-0.0127869		-15.164	0.00274658
-15.064	-0.00228882		-15.064	-0.00146484		-15.064	-0.019043		-15.064	-0.00350952
-14.964	0.0012207		-14.964	-0.00146484		-14.964	-0.0038147		-14.964	0
-14.864	0.00747681		-14.864	-0.00146484		-14.864	0.00244141		-14.864	0.00274658
-14.764	0.00326538		-14.764	-0.00497437		-14.764	0.00244141		-14.764	0.0062561
-14.664	-0.00424194		-14.664	-0.0112305		-14.664	-0.00106812		-14.664	0.00274658
-14.564	0.00552368		-14.564	-0.0112305		-14.564	-0.00732422		-14.564	-0.00350952
-14.464	0.00552368		-14.464	-0.00146484		-14.464	-0.0038147		-14.464	0
-14.364	0.00552368		-14.364	-0.00146484		-14.364	0.00244141		-14.364	0.0144653
-14.264	0.00552368		-14.264	-0.00497437		-14.264	0.00244141		-14.264	0.00820923
-14.164	0.00552368		-14.164	-0.00772095		-14.164	0.00244141		-14.164	0.0117188
-14.064	0.00552368		-14.064	-0.00146484		-14.064	0.00244141		-14.064	0.0144653
-13.964	0.0152893		-13.964	-0.00146484		-13.964	0.00244141		-13.964	0.00820923
-13.864	0.0117798		-13.864	0.00479126		-13.864	0.012207		-13.864	0.00469971
-13.764	0.00552368		-13.764	-0.00146484		-13.764	0.00869751		-13.764	0.00820923
-13.664	0.0090332		-13.664	-0.00146484		-13.664	0.00595093		-13.664	0.0117188
-13.564	0.0117798		-13.564	-0.00146484		-13.564	0.012207		-13.564	0.0144653
-13.464	0.00552368		-13.464	0.00830078		-13.464	0.00869751		-13.464	0.00820923
-13.364	0.0152893		-13.364	0.00830078		-13.364	0.00244141		-13.364	0.00820923
-13.264	0.00357056		-13.264	-0.00341797		-13.264	-0.00576782		-13.264	-0.00421143
-13.164	0.00357056		-13.164	-0.00341797		-13.164	-0.00302124		-13.164	-0.00546265
-13.064	0.00357056		-13.064	-0.00341797		-13.064	0.000488281		-13.064	0.000793457
-12.964	0.00357056		-12.964	0.00213623		-12.964	0.000488281		-12.964	-0.00546265
-12.864	6.10352e-05		-12.864	-0.00537109		-12.864	0.000488281		-12.864	-0.00546265
-12.764	-0.00619507		-12.764	-0.00537109		-12.764	0.000488281		-12.764	-0.00897217
-12.664	-0.00619507		-12.664	-0.00537109		-12.664	0.000488281		-12.664	-0.0152283
-12.564	-0.00619507		-12.564	-0.00537109		-12.564	-0.00302124		-12.564	-0.00546265
-12.464	-0.00619507		-12.464	-0.00888062		-12.464	-0.00927734		-12.464	-0.00546265
-12.364	-0.00268555		-12.364	-0.0116272		-12.364	-0.00576782		-12.364	-0.00546265
-12.264	0.00357056		-12.264	-0.00537109		-12.264	0.0102539		-12.264	-0.00546265
-12.164	6.10352e-05		-12.164	-0.00537109		-12.164	0.000488281		-12.164	-0.0152283
-12.064	-0.00619507		-12.064	-0.00537109		-12.064	0.000488281		-12.064	-0.0152283
-11.964	-0.00619507		-11.964	-0.00537109		-11.964	-0.00372314		-11.964	-0.00546265
-11.864	-0.00619507		-11.864	-0.00537109		-11.864	-0.0112305		-11.864	-0.00546265
-11.764	-0.00619507		-11.764	-0.00537109		-11.764	-0.0112305		-11.764	-0.00546265
-11.664	-0.00619507		-11.664	-0.00888062		-11.664	-0.0112305		-11.664	-0.00897217
-11.564	-0.00619507		-11.564	-0.0151367		-11.564	-0.0112305		-11.564	-0.0152283
-11.464	-0.00198364		-11.464	-0.0109253		-11.464	-0.00701904		-11.464	-0.0110168
-11.364	0.0110779		-11.364	0.00283813		-11.364	0.000488281		-11.364	-0.00701904
-11.264	0.00357056		-11.264	-0.00341797		-11.264	-0.00302124		-11.264	-0.0132751
-11.164	0.00357056		-11.164	-0.00692749		-11.164	-0.00927734		-11.164	-0.0167847
-11.064	0.00708008		-11.064	-0.00967407		-11.064	-0.00576782		-11.064	-0.0195313
-10.964	0.00982666		-10.964	-0.00341797		-10.964	0.000488281		-10.964	-0.0132751
-10.864	0.00708008		-10.864	-0.00341797		-10.864	0.0102539		-10.864	-0.0132751
-10.764	0.0133362		-10.764	-0.00341797		-10.764	0.0102539		-10.764	-0.0132751
-10.664	0.00982666		-10.664	-0.00341797		-10.664	0.0102539		-10.664	-0.0132751
-10.564	0.00357056		-10.564	-0.00692749		-10.564	0.00674438		-10.564	-0.0174866
-10.464	0.00357056		-10.464	-0.00967407		-10.464	0.0039978		-10.464	-0.0214844
-10.364	0.00357056		-10.364	-0.00341797		-10.364	0.0102539		-10.364	-0.0152283
-10.264	0.00357056		-10.264	-0.00341797		-10.264	0.0102539		-10.264	-0.00546265
-10.164	0.00357056		-10.164	9.15527e-05		-10.164	0.0102539		-10.164	-0.00546265
-10.064	0.00357056		-10.064	0.00283813		-10.064	0.0102539		-10.064	-0.00546265
-9.964	0.00357056		-9.964	-0.00341797		-9.964	0.00674438		-9.964	-0.00546265
-9.86401	0.00357056		-9.86401	-0.00341797		-9.86401	0.000488281		-9.86401	-0.00546265
-9.764	6.10352e-05		-9.764	-0.00341797		-9.764	0.0102539		-9.764	-0.00546265
-9.664	-0.00619507		-9.664	-0.00341797		-9.664	0.0102539		-9.664	-0.00546265
-9.564	-0.00619507		-9.564	0.00634766		-9.564	0.00674438		-9.564	-0.00546265
-9.464	0.00357056		-9.464	0.00634766		-9.464	0.000488281		-9.464	-0.00195313
-9.36401	0.00357056		-9.36401	0.00634766		-9.36401	0.000488281		-9.36401	0.00430298
-9.264	0.00357056		-9.264	0.00985718		-9.264	0.000488281		-9.264	0.00430298
-9.164	0.00357056		-9.164	0.0161133		-9.164	0.000488281		-9.164	0.00430298
-9.064	6.10352e-05		-9.064	0.0126038		-9.064	-0.00302124		-9.064	0.000793457
-8.964	-0.00619507		-8.964	0.00634766		-8.964	-0.00576782		-8.964	-0.00546265
-8.86401	-0.00619507		-8.86401	0.00634766		-8.86401	0.000488281		-8.86401	-0.00546265
-8.764	-0.00619507		-8.764	0.00283813		-8.764	0.000488281		-8.764	-0.00125122
-8.664	0.00357056		-8.664	0.00830078		-8.664	0.000488281		-8.664	0.0118103
-8.564	0.00357056		-8.564	-0.00341797		-8.564	0.000488281		-8.564	0.00430298
-8.464	0.00357056		-8.464	0.00830078		-8.464	0.000488281		-8.464	0.00430298
-8.36401	0.00357056		-8.36401	0.00830078		-8.36401	0.00674438		-8.36401	0.00430298
-8.264	-0.00970459		-8.264	0.00830078		-8.264	0.000488281		-8.264	0.00430298
-8.164	-0.00268555		-8.164	0.00830078		-8.164	0.000488281		-8.164	0.00430298
-8.064	0.00357056		-8.064	0.00830078		-8.064	0.000488281		-8.064	0.00430298
-7.964	0.00357056		-7.964	0.00830078		-7.964	0.000488281		-7.964	0.00430298
-7.86401	0.00357056		-7.86401	0.00830078		-7.86401	0.000488281		-7.86401	0.00430298
-7.764	6.10352e-05		-7.764	0.00830078		-7.764	0.000488281		-7.764	0.00430298
-7.664	-0.00619507		-7.664	0.00830078		-7.664	0.000488281		-7.664	0.00430298
-7.564	-0.00619507		-7.564	0.00830078		-7.564	0.000488281		-7.564	0.00430298
-7.464	-0.00619507		-7.464	0.00830078		-7.464	0.000488281		-7.464	0.00430298
-7.36401	-0.00619507		-7.36401	0.00479126		-7.36401	0.000488281		-7.36401	0.00430298
-7.264	-0.00619507		-7.264	-0.00146484		-7.264	0.000488281		-7.264	0.00430298
-7.164	-0.00619507		-7.164	-0.00146484		-7.164	0.000488281		-7.164	0.00430298
-7.064	-0.00619507		-7.064	-0.00146484		-7.064	0.000488281		-7.064	0.00430298
-6.964	-0.00970459		-6.964	-0.00146484		-6.964	0.000488281		-6.964	0.00430298
-6.86401	-0.00424194		-6.86401	-0.00146484		-6.86401	-0.00302124		-6.86401	0.00430298
-6.764	-0.00424194		-6.764	-0.00146484		-6.764	-0.00927734		-6.764	0.00430298
-6.664	-0.00424194		-6.664	-0.00567627		-6.664	-0.00927734		-6.664	0.00430298
-6.564	0.00482178		-6.564	9.15527e-05		-6.564	-0.000213623		-6.564	0.0175781
-6.464	-0.00814819		-6.464	0.00634766		-6.464	-0.00146484		-6.464	0.0238342
-6.36401	-0.00814819		-6.36401	0.00634766		-6.36401	-0.00146484		-6.36401	0.0203247
-6.264	-0.00814819		-6.264	0.00634766		-6.264	-0.0112305		-6.264	0.00430298
-6.164	-0.00814819		-6.164	0.00634766		-6.164	-0.00146484		-6.164	0.00430298
-6.064	0.00357056		-6.064	0.00283813		-6.064	-0.00146484		-6.064	0.00430298
-5.964	6.10352e-05		-5.964	-0.00341797		-5.964	-0.00146484		-5.964	0.0140686
-5.86401	-0.00619507		-5.86401	-0.00341797		-5.86401	-0.00146484		-5.86401	0.0140686
-5.764	-0.00619507		-5.764	9.15527e-05		-5.764	-0.00146484		-5.764	0.00430298
-5.664	-0.00619507		-5.664	0.00634766		-5.664	-0.00146484		-5.664	0.00430298
-5.564	-0.00619507		-5.564	0.00634766		-5.564	-0.00146484		-5.564	0.00430298
-5.464	-0.00619507		-5.464	0.00634766		-5.464	-0.00146484		-5.464	0.00430298
-5.36401	-0.00619507		-5.36401	0.00634766		-5.36401	-0.00146484		-5.36401	0.00430298
-5.264	-0.00619507		-5.264	0.00634766		-5.264	-0.00497437		-5.264	0.00430298
-5.164	-0.00619507		-5.164	0.00634766		-5.164	-0.0112305		-5.164	0.00430298
-5.064	-0.00619507		-5.064	0.00283813		-5.064	-0.0112305		-5.064	0.00430298
-4.964	-0.00970459		-4.964	-0.00692749		-4.964	-0.01474		-4.964	0.000793457
-4.86401	-0.00424194		-4.86401	-0.00146484		-4.86401	-0.00927734		-4.86401	0.0062561
-4.764	-0.00424194		-4.764	-0.00146484		-4.764	-0.00927734		-4.764	0.0062561
-4.664	-0.0159607		-4.664	-0.00146484		-4.664	-0.00927734		-4.664	0.0062561
-4.564	-0.0159607		-4.564	0.00204468		-4.564	-0.00927734		-4.564	0.0062561
-4.464	-0.0124512		-4.464	0.0118103		-4.464	-0.00576782		-4.464	0.00976563
-4.36401	-0.00619507		-4.36401	0.0145569		-4.36401	0.000488281		-4.36401	0.0160217
-4.264	-0.00970459		-4.264	0.00830078		-4.264	0.000488281		-4.264	0.0062561
-4.164	-0.0159607		-4.164	0.00830078		-4.164	0.000488281		-4.164	0.0062561
-4.064	-0.0159607		-4.064	0.00830078		-4.064	0.000488281		-4.064	0.0062561
-3.964	-0.0159607		-3.964	-0.00341797		-3.964	0.000488281		-3.964	0.0062561
-3.86401	-0.0194702		-3.86401	-0.00692749		-3.86401	0.000488281		-3.86401	0.0062561
-3.764	-0.0257263		-3.764	-0.0131836		-3.764	0.000488281		-3.764	0.0062561
-3.664	-0.0257263		-3.664	-0.0131836		-3.664	0.00674438		-3.664	0.0062561
-3.564	-0.0292358		-3.564	-0.0131836		-3.564	0.000488281		-3.564	0.00976563
-3.464	-0.0354919		-3.464	-0.00497437		-3.464	0.000488281		-3.464	0.0160217
-3.36401	-0.0354919		-3.36401	-0.0112305		-3.36401	-0.00302124		-3.36401	0.0125122
-3.264	-0.0390015		-3.264	-0.0112305		-3.264	-0.019043		-3.264	0.0062561
-3.164	-0.0319824		-3.164	-0.00967407		-3.164	-0.00576782		-3.164	0.0195313
-3.064	-0.0257263		-3.064	0.00830078		-3.064	-0.00302124		-3.064	0.0257874
-2.964	-0.0292358		-2.964	0.00479126		-2.964	0.000488281		-2.964	0.0257874
-2.86401	-0.0319824		-2.86401	0.00204468		-2.86401	0.0039978		-2.86401	0.0257874
-2.764	-0.0292358		-2.764	0.00479126		-2.764	0.00674438		-2.764	0.0257874
-2.664	-0.0354919		-2.664	-0.00146484		-2.664	0.0039978		-2.664	0.0257874
-2.564	-0.0354919		-2.564	-0.00497437		-2.564	-0.00302124		-2.564	0.0257874
-2.464	-0.0361938		-2.464	-0.0119324		-2.464	0.0039978		-2.464	0.0257874
-2.36401	-0.0292358		-2.36401	-0.0166931		-2.36401	-0.00302124		-2.36401	0.0320435
-2.264	-0.03479		-2.264	-0.0159912		-2.264	-0.00927734		-2.264	0.0264893
-2.164	-0.0405884		-2.164	-0.0209961		-2.164	-0.0127869		-2.164	0.0235291
-2.064	-0.046051		-2.064	-0.0174866		-2.064	-0.0120239		-2.064	0.0160217
-1.964	-0.0370483		-1.964	-0.01474		-1.964	-0.00302124		-1.964	0.0187378
-1.86401	-0.0502319		-1.86401	-0.0244141		-1.86401	-0.019043		-1.86401	-0.00973511
-1.764	-0.0410461		-1.764	-0.00622559		-1.764	-0.0183411		-1.764	0.00695801
-1.664	-0.0452576		-1.664	-0.0194397		-1.664	-0.0197449		-1.664	-0.00421143
-1.564	-0.0620422		-1.564	-0.0229492		-1.564	-0.0342712		-1.564	-0.0152283
-1.464	-0.0710449		-1.464	-0.0229492		-1.464	-0.0440369		-1.464	-0.0152283
-1.36401	-0.0585327		-1.36401	-0.0166931		-1.36401	-0.050293		-1.36401	-0.0285034
-1.264	-0.000732422		-1.264	0.0411072		-1.264	0.0137634		-1.264	0.0328064
-1.164	0.0563049		-1.164	0.104401		-1.164	0.0743103		-1.164	0.0925903
-1.064	0.10788		-1.064	0.156738		-1.064	0.132904		-1.064	0.141418
-0.964005	0.120361		-0.964005	0.106659		-0.964005	0.141815		-0.964005	0.146881
-0.864006	0.144958		-0.864006	0.226868		-0.864006	0.173126		-0.864006	0.179688
-0.764	0.193024		-0.764	0.393066		-0.764	0.226288		-0.764	0.209778
-0.664001	0.285126		-0.664001	0.418121		-0.664001	0.304779		-0.664001	0.283508
-0.564003	0.172699		-0.564003	0.107117		-0.564003	0.0657043		-0.564003	0.143829
-0.464005	-0.329712		-0.464005	-0.466949		-0.464005	-0.174438		-0.464005	-0.3508
-0.364006	-0.224609		-0.364006	-0.356232		-0.364006	-0.343964		-0.364006	-0.310699
-0.264	-0.330505		-0.264	-0.267578		-0.264	-0.447632		-0.264	-0.63266
-0.164001	-0.330505		-0.164001	-0.259369		-0.164001	-0.25531		-0.164001	-0.222046
-0.064003	-0.196747		-0.064003	-0.0900574		-0.064003	-0.0821533		-0.064003	-0.0414734
0.0359955	-0.159088		0.0359955	-0.0368076		0.0359955	0.249295		0.0359955	0.724027
0.135994	0.266083		0.135994	0.388524		0.135994	0.769475		0.135994	2.81571
0.236	0.262085		0.236	0.52882		0.236	1.16279		0.236	6.23631
0.335999	0.340302		0.335999	0.751576		0.335999	1.72793		0.335999	10.2708
0.435997	0.370819		0.435997	0.938686		0.435997	2.3212		0.435997	14.0297
0.535995	0.247314		0.535995	0.87009		0.535995	2.72556		0.535995	16.9689
0.635994	0.262085		0.635994	0.917064		0.635994	3.244		0.635994	19.2795
0.736	0.362183		0.736	1.03753		0.736	3.82198		0.736	21.1183
0.835999	0.351593		0.835999	1.07446		0.835999	4.40298		0.835999	22.201
0.935997	0.36441		0.935997	1.16129		0.935997	4.98121		0.935997	23.0838
1.036	0.448517		1.036	1.25099		1.036	5.55998		1.036	23.6459
1.13599	0.461792		1.13599	1.28045		1.13599	6.09215		1.13599	24.0081
1.236	0.497314		1.236	1.35873		1.236	6.63842		1.236	24.3532
1.336	0.491058		1.336	1.41114		1.336	7.13926		1.336	24.5844
1.436	0.484741		1.436	1.45707		1.436	7.65513		1.436	24.739
1.536	0.47348		1.536	1.50051		1.536	8.13381		1.536	24.8408
1.63599	0.468018		1.63599	1.53677		1.63599	8.60818		1.63599	24.9218
1.736	0.458252		1.736	1.59497		1.736	9.09662		1.736	25.0246
1.836	0.471527		1.836	1.64717		1.836	9.58076		1.836	25.1025
1.936	0.460999		1.936	1.71416		1.936	10.0606		1.936	25.148
2.036	0.448486		2.036	1.7604		2.036	10.519		2.036	25.2025
2.13599	0.447266		2.13599	1.81284		2.13599	10.9808		2.13599	25.2597
2.236	0.465759		2.236	1.87055		2.236	11.4276		2.236	25.3106
2.336	0.462555		2.336	1.9023		2.336	11.8636		2.336	25.3443
2.436	0.46875		2.436	1.95394		2.436	12.2935		2.436	25.3695
2.536	0.473572		2.536	2.00064		2.536	12.694		2.536	25.3928
2.63599	0.472321		2.63599	2.05509		2.63599	13.1168		2.63599	25.4304
2.736	0.484741		2.736	2.1158		2.736	13.4951		2.736	25.4368
2.836	0.480621		2.836	2.15856		2.836	13.8776		2.836	25.4475
2.936	0.493805		2.936	2.22549		2.936	14.2747		2.936	25.4664
3.036	0.504272		3.036	2.28144		3.036	14.6362		3.036	25.4686
3.13599	0.515289		3.13599	2.34145		3.13599	14.9902		3.13599	25.4835
3.236	0.515289		3.236	2.39169		3.236	15.3358		3.236	25.5017
3.336	0.527863		3.336	2.44138		3.336	15.6855		3.336	25.5213
3.436	0.533569		3.436	2.48481		3.436	16.0004		3.436	25.516
3.536	0.548096		3.536	2.55302		3.536	16.3375		3.536	25.5217
3.63599	0.544586		3.63599	2.59771		3.63599	16.6469		3.63599	25.5351
3.736	0.556305		3.736	2.66397		3.736	16.9479		3.736	25.563
3.836	0.55365		3.836	2.70194		3.836	17.2371		3.836	25.5577
3.936	0.55661		3.936	2.75709		3.936	17.5068		3.936	25.5656
4.036	0.564117		4.036	2.81008		4.036	17.7765		4.036	25.5773
4.13599	0.566071		4.13599	2.86804		4.13599	18.0383		4.13599	25.5769
4.236	0.564117		4.236	2.92328		4.236	18.2964		4.236	25.5779
4.336	0.587158		4.336	2.9875		4.336	18.5402		4.336	25.5967
4.436	0.584351		4.436	3.03142		4.436	18.7681		4.436	25.5899
4.536	0.596619		4.536	3.08587		4.536	18.9958		4.536	25.5999
4.63599	0.593414		4.63599	3.14112		4.63599	19.1876		4.63599	25.5937
4.736	0.596924		4.736	3.18385		4.736	19.387		4.736	25.5904
4.836	0.606689		4.836	3.24807		4.836	19.5722		4.836	25.6073
4.936	0.611389		4.936	3.30175		4.936	19.7451		4.936	25.622
5.036	0.605133		5.036	3.34574		5.036	19.909		5.036	25.6117
5.13599	0.616455		5.13599	3.40324		5.13599	20.0638		5.13599	25.6023
5.236	0.632477		5.236	3.46395		5.236	20.2214		5.236	25.6186
5.336	0.628967		5.336	3.52114		5.336	20.3746		5.336	25.6187
5.436	0.638641		5.436	3.57434		5.436	20.5092		5.436	25.625
5.536	0.646149		5.536	3.62654		5.536	20.6402		5.536	25.623
5.63599	0.655914		5.63599	3.67748		5.63599	20.7775		5.63599	25.6126
5.736	0.655914		5.736	3.73467		5.736	20.8905		5.736	25.6151
5.836	0.664978		5.836	3.79263		5.836	21.0215		5.836	25.6269
5.936	0.673492		5.936	3.84171		5.936	21.1256		5.936	25.6314
6.036	0.673492		6.036	3.89491		6.036	21.2407		6.036	25.6316
6.13599	0.686768		6.13599	3.95913		6.13599	21.3306		6.13599	25.6254
6.236	0.693024		6.236	4.01633		6.236	21.4199		6.236	25.6354
6.336	0.702789		6.336	4.06181		6.336	21.5086		6.336	25.643
6.436	0.701233		6.436	4.10298		6.436	21.5756		6.436	25.6322
6.536	0.698486		6.536	4.14767		6.536	21.6614		6.536	25.6359
6.63599	0.714508		6.63599	4.19861		6.63599	21.7283		6.63599	25.6325
6.736	0.713257		6.736	4.24635		6.736	21.7913		6.736	25.6349
6.836	0.724274		6.836	4.29503		6.836	21.861		6.836	25.6328
6.936	0.735992		6.936	4.34322		6.936	21.912		6.936	25.6384
7.036	0.735992		7.036	4.39496		7.036	21.979		7.036	25.6351
7.13599	0.739502		7.13599	4.43339		7.13599	22.0271		7.13599	25.6283
7.236	0.755524		7.236	4.48637		7.236	22.0808		7.236	25.6335
7.336	0.765289		7.336	4.54308		7.336	22.1326		7.336	25.6371
7.436	0.775055		7.436	4.58856		7.436	22.1823		7.436	25.6338
7.536	0.775055		7.536	4.63599		7.536	22.22		7.536	25.6359
7.63599	0.771545		7.63599	4.67521		7.63599	22.2607		7.63599	25.6146
7.736	0.775055		7.736	4.71795		7.736	22.3082		7.736	25.6245
7.836	0.78833		7.836	4.77865		7.836	22.3661		7.836	25.6281
7.936	0.804352		7.936	4.82609		7.936	22.3984		7.936	25.6283
8.036	0.814117		8.036	4.87858		8.036	22.4431		8.036	25.6348
8.13599	0.814117		8.13599	4.91625		8.13599	22.469		8.13599	25.6244
8.236	0.819672		8.236	4.9707		8.236	22.5137		8.236	25.6288
8.336	0.814117		8.336	5.01618		8.336	22.5333		8.336	25.6254
8.436	0.827393		8.436	5.06086		8.436	22.5843		8.436	25.6291
8.536	0.833649		8.536	5.1118		8.536	22.604		8.536	25.6293
8.63599	0.843414		8.63599	5.16635		8.63599	22.6451		8.63599	25.6357
8.736	0.843414		8.736	5.20002		8.736	22.6649		8.736	25.6261
8.836	0.843414		8.836	5.26072		8.836	22.704		8.836	25.6262
8.936	0.862946		8.936	5.3062		8.936	22.732		8.936	25.6299
9.036	0.85318		9.036	5.34112		9.036	22.7552		9.036	25.6169
9.13599	0.862946		9.13599	5.40183		9.13599	22.7803		9.13599	25.624
9.236	0.874664		9.236	5.46058		9.236	22.8258		9.236	25.6386
9.336	0.874664		9.336	5.49825		9.336	22.8357		9.336	25.6185
9.436	0.88443		9.436	5.54293		9.436	22.8574		9.436	25.621
9.536	0.88443		9.536	5.60169		9.536	22.8869		9.536	25.6274
9.63599	0.894196		9.63599	5.65263		9.63599	22.9065		9.63599	25.6213
9.736	0.894196		9.736	5.69185		9.736	22.9227		9.736	25.618
9.836	0.903961		9.836	5.74905		9.836	22.9478		9.836	25.6118
9.936	0.910217		9.936	5.79999		9.936	22.9738		9.936	25.6245
10.036	0.913727		10.036	5.84272		10.036	22.9971		10.036	25.6185
10.136	0.913727		10.136	5.89366		10.136	23.0089		10.136	25.6123
10.236	0.923492		10.236	5.95086		10.236	23.0384		10.236	25.6188
10.336	0.933258		10.336	5.99359		10.336	23.058		10.336	25.6224
10.436	0.933258		10.436	6.04453		10.436	23.0742		10.436	25.6191
10.536	0.935211		10.536	6.08571		10.536	23.0799		10.536	25.615
10.636	0.944977		10.636	6.1347		10.636	23.0995		10.636	25.6115
10.736	0.944977		10.736	6.18564		10.736	23.1095		10.736	25.6153
10.836	0.954742		10.836	6.24439		10.836	23.1291		10.836	25.6111
10.936	0.960999		10.936	6.28831		10.936	23.1453		10.936	25.6101
11.036	0.954742		11.036	6.32674		11.036	23.151		11.036	25.6138
11.136	0.964508		11.136	6.37573		11.136	23.1706		11.136	25.6104
11.236	0.964508		11.236	6.42667		11.236	23.1904		11.236	25.6141
11.336	0.974274		11.336	6.48738		11.336	23.21		11.336	25.6205
11.436	0.984039		11.436	6.53637		11.436	23.22		11.436	25.6144
11.536	0.993805		11.536	6.58731		11.536	23.2514		11.536	25.6306
11.636	1.00357		11.636	6.64255		11.636	23.2613		11.636	25.6245
11.736	1.01529		11.736	6.68724		11.736	23.267		11.736	25.6344
11.836	1.01529		11.836	6.73818		11.836	23.2736		11.836	25.631
11.936	1.02505		11.936	6.78366		11.936	23.2834		11.936	25.6332
12.036	1.03482		12.036	6.82834		12.036	23.2838		12.036	25.6271
12.136	1.03482		12.136	6.8871		12.136	23.3129		12.136	25.6237
12.236	1.04459		12.236	6.92827		12.236	23.3131		12.236	25.6274
12.336	1.05084		12.336	6.9757		12.336	23.3194		12.336	25.624
12.436	1.04459		12.436	7.0282		12.436	23.3231		12.436	25.6144
12.536	1.05435		12.536	7.07914		12.536	23.3331		12.536	25.6182
12.636	1.06412		12.636	7.12813		12.636	23.343		12.636	25.6183
12.736	1.06412		12.736	7.17907		12.736	23.3529		12.736	25.6247
12.836	1.07037		12.836	7.21674		12.836	23.3593		12.836	25.615
12.936	1.06833		12.936	7.25947		12.936	23.363		12.936	25.609
13.036	1.08755		13.036	7.31041		13.036	23.373		13.036	25.6154
13.136	1.09732		13.136	7.36916		13.136	23.3828		13.136	25.6191
13.236	1.10358		13.236	7.4166		13.236	23.3912		13.236	25.6157
13.336	1.09732		13.336	7.46128		13.336	23.3948		13.336	25.6194
13.436	1.10709		13.436	7.51027		13.436	23.4048		13.436	25.6196
13.536	1.11685		13.536	7.55145		13.536	23.405		13.536	25.6155
13.636	1.11264		13.636	7.59622		13.636	23.4107		13.636	25.6039
13.736	1.12466		13.736	7.64942		13.736	23.4166		13.736	25.6161
13.836	1.12466		13.836	7.69841		13.836	23.4327		13.836	25.6162
13.936	1.13794		13.936	7.74935		13.936	23.4427		13.936	25.6164
14.036	1.14069		14.036	7.78702		14.036	23.4394		14.036	25.6096
14.136	1.1442		14.136	7.82975		14.136	23.443		14.136	25.607
14.236	1.15396		14.236	7.89397		14.236	23.453		14.236	25.6169
14.336	1.16373		14.336	7.94921		14.336	23.4628		14.336	25.617
14.436	1.16022		14.436	7.98688		14.436	23.4595		14.436	25.6235
14.536	1.16724		14.536	8.02961		14.536	23.4687		14.536	25.6174
14.636	1.17349		14.636	8.08055		14.636	23.4751		14.636	25.614
14.736	1.1817		14.736	8.12798		14.736	23.4815		14.736	25.6045
14.836	1.18521		14.836	8.18048		14.836	23.4851		14.836	25.6081
14.936	1.18521		14.936	8.21814		14.936	23.4818		14.936	25.6165
15.036	1.19498		15.036	8.26088		15.036	23.4793		15.036	25.6104
15.136	1.20474		15.136	8.31533		15.136	23.4954		15.136	25.6105
15.236	1.211		15.236	8.36706		15.236	23.5018		15.236	25.617
15.336	1.21451		15.336	8.41175		15.336	23.5055		15.336	25.6073
15.436	1.21451		15.436	8.44746		15.436	23.5057		15.436	25.5978
15.536	1.22427		15.536	8.50191		15.536	23.5156		15.536	25.6112
15.636	1.23404		15.636	8.55285		15.636	23.5255		15.636	25.6113
15.736	1.23053		15.736	8.58857		15.736	23.5222		15.736	25.608
15.836	1.23755		15.836	8.63325		15.836	23.5293		15.836	25.6019
15.936	1.24936		15.936	8.67803		15.936	23.5413		15.936	25.6076
16.036	1.25162		16.036	8.72146		16.036	23.534		16.036	25.6003
16.136	1.25513		16.136	8.76068		16.136	23.5341		16.136	25.6004
16.236	1.26764		16.236	8.81162		16.236	23.5343		16.236	25.6069
16.336	1.2731		16.336	8.86257		16.336	23.5559		16.336	25.6089
16.436	1.28131		16.436	8.91		16.436	23.5561		16.436	25.5994
16.536	1.27856		16.536	8.94296		16.536	23.5563		16.536	25.5933
16.636	1.29459		16.636	9.00367		16.636	23.5759		16.636	25.6032
16.736	1.30084		16.736	9.04134		16.736	23.5726		16.736	25.5999
16.836	1.30435		16.836	9.09734		16.836	23.5797		16.836	25.6035
16.936	1.30505		16.936	9.14127		16.936	23.5827		16.936	25.6002
17.036	1.31607		17.036	9.184		17.036	23.5766		17.036	25.6039
17.136	1.32233		17.136	9.23143		17.136	23.5872		17.136	25.6102
17.236	1.32584		17.236	9.27767		17.236	23.5886		17.236	25.6042
17.336	1.32584		17.336	9.32159		17.336	23.5969		17.336	25.6008
17.436	1.34537		17.436	9.37409		17.436	23.6042		17.436	25.6045
17.536	1.34537		17.536	9.41527		17.536	23.6106		17.536	25.6047
17.636	1.34537		17.636	9.46426		17.636	23.6072		17.636	25.6013
17.736	1.35513		17.736	9.50543		17.736	23.6047		17.736	25.605
17.836	1.36139		17.836	9.56263		17.836	23.6173		17.836	25.6113
17.936	1.35864		17.936	9.59559		17.936	23.6112		17.936	25.6053
18.036	1.37466		18.036	9.63482		18.036	23.6149		18.036	25.6055
18.136	1.38022		18.136	9.69131		18.136	23.6268		18.136	25.6111
18.236	1.38599		18.236	9.72849		18.236	23.6195		18.236	25.6038
18.336	1.39224		18.336	9.77397		18.336	23.6231		18.336	25.6039
18.436	1.3985		18.436	9.8214		18.436	23.6359		18.436	25.6104
18.536	1.40396		18.536	9.86413		18.536	23.6298		18.536	25.6043
18.636	1.40396		18.636	9.9018		18.636	23.6299		18.636	25.6009
18.736	1.41568		18.736	9.95625		18.736	23.6418		18.736	25.6066
18.836	1.42194		18.836	9.99813		18.836	23.6419		18.836	25.6032
18.936	1.41568		18.936	10.0484		18.936	23.6421		18.936	25.5971
19.036	1.42545		19.036	10.0958		19.036	23.6486		19.036	25.6036
19.136	1.43521		19.136	10.1287		19.136	23.6424		19.136	25.5974
19.236	1.43521		19.236	10.1735		19.236	23.6461		19.236	25.6074
19.336	1.45474		19.336	10.2349		19.336	23.6587		19.336	25.6137
19.436	1.45123		19.436	10.2664		19.436	23.6492		19.436	25.6042
19.536	1.44849		19.536	10.3029		19.536	23.6473		19.536	25.5981
19.636	1.461		19.636	10.3565		19.636	23.6612		19.636	25.6045
19.736	1.46451		19.736	10.3993		19.736	23.6551		19.736	25.5984
19.836	1.47427		19.836	10.4502		19.836	23.6685		19.836	25.6083
19.936	1.48404		19.936	10.4887		19.936	23.6708		19.936	25.6043
20.036	1.48404		20.036	10.5384		20.036	23.6634		20.036	25.5969
20.136	1.4903		20.136	10.5839		20.136	23.6733		20.136	25.6033
20.236	1.49731		20.236	10.6188		20.236	23.6735		20.236	25.5972
20.336	1.50006		20.336	10.658		20.336	23.6701		20.336	25.5938
20.436	1.50357		20.436	10.709		20.436	23.6773		20.436	25.5975
20.536	1.51685		20.536	10.7482		20.536	23.6838		20.536	25.5977
20.636	1.51959		20.636	10.7956		20.636	23.6687		20.636	25.5943
20.736	1.53287		20.736	10.8419		20.736	23.6724		20.736	25.598
20.836	1.52936		20.836	10.8857		20.836	23.6725		20.836	25.5946
20.936	1.53833		20.936	10.9305		20.936	23.6844		20.936	25.6003
21.036	1.5528		21.036	10.9682		21.036	23.6811		21.036	25.597
21.136	1.54654		21.136	11.0011		21.136	23.6784		21.136	25.5908
21.236	1.5528		21.236	11.0423		21.236	23.6814		21.236	25.5875
21.336	1.55981		21.336	11.0912		21.336	23.685		21.336	25.5911
21.436	1.56607		21.436	11.1324		21.436	23.6887		21.436	25.5913
21.536	1.57233		21.536	11.178		21.536	23.6916		21.536	25.588
21.636	1.57584		21.636	11.2163		21.636	23.6952		21.636	25.5951
21.736	1.5849		21.736	11.2576		21.736	23.6947		21.736	25.5974
21.836	1.58365		21.836	11.2912		21.836	23.6936		21.836	25.59
21.936	1.59341		21.936	11.3543		21.936	23.7036		21.936	25.5999
22.036	1.59967		22.036	11.3995		22.036	23.6947		22.036	25.5966
22.136	1.59692		22.136	11.4324		22.136	23.696		22.136	25.5807
22.236	1.6192		22.236	11.4798		22.236	23.7025		22.236	25.5872
22.336	1.61295		22.336	11.5128		22.336	23.6963		22.336	25.581
22.436	1.6192		22.436	11.554		22.436	23.6965		22.436	25.5777
22.536	1.62622		22.536	11.603		22.536	23.7065		22.536	25.5849
22.636	1.63873		22.636	11.6308		22.636	23.6968		22.636	25.5878
22.736	1.63248		22.736	11.6638		22.736	23.697		22.736	25.5817
22.836	1.63873		22.836	11.7128		22.836	23.7034		22.836	25.5881
22.936	1.64841		22.936	11.754		22.936	23.7009		22.936	25.582
23.036	1.66568		23.036	11.803		23.036	23.7171		23.036	25.592
23.136	1.66217		23.136	11.8344		23.136	23.7137		23.136	25.5886
23.236	1.66568		23.236	11.8736		23.236	23.7111		23.236	25.5825
23.336	1.67545		23.336	11.921		23.336	23.7237		23.336	25.5924
23.436	1.67545		23.436	11.954		23.436	23.7177		23.436	25.5828
23.536	1.68521		23.536	11.9987		23.536	23.7116		23.536	25.583
23.636	1.68521		23.636	12.0406		23.636	23.7145		23.636	25.5796
23.736	1.7067		23.736	12.0776		23.736	23.7201		23.736	25.5853
23.836	1.70248		23.836	12.1125		23.836	23.716		23.836	25.5812
23.936	1.69498		23.936	12.1497		23.936	23.7122		23.936	25.5774
24.036	1.71802		24.036	12.205		24.036	23.7284		24.036	25.5936
24.136	1.72076		24.136	12.2309		24.136	23.725		24.136	25.5902
24.236	1.72427		24.236	12.2694		24.236	23.7225		24.236	25.5841
24.336	1.73404		24.336	12.321		24.336	23.7253		24.336	25.5905
24.436	1.73404		24.436	12.356		24.436	23.7193		24.436	25.5747
24.536	1.7403		24.536	12.3917		24.536	23.716		24.536	25.5713
24.636	1.74731		24.636	12.4301		24.636	23.7231		24.636	25.5792
24.736	1.75983		24.736	12.4721		24.736	23.726		24.736	25.5834
24.836	1.76334		24.836	12.5168		24.836	23.7296		24.836	25.587
24.936	1.77155		24.936	12.5427		24.936	23.7263		24.936	25.5837
25.036	1.7688		25.036	12.5793		25.036	23.7245		25.036	25.5776
25.136	1.78131		25.136	12.6329		25.136	23.7286		25.136	25.5742
25.236	1.78833		25.236	12.6561		25.236	23.7225		25.236	25.5681
25.336	1.79108		25.336	12.6937		25.336	23.7226		25.336	25.5682
25.436	1.80435		25.436	12.7407		25.436	23.7326		25.436	25.5782
25.536	1.80856		25.536	12.7797		25.536	23.7328		25.536	25.5784
25.636	1.81186		25.636	12.8146		25.636	23.7224		25.636	25.5743
25.736	1.81412		25.736	12.8483		25.736	23.7214		25.736	25.567
25.836	1.82388		25.836	12.8875		25.836	23.7277		25.836	25.5769
25.936	1.83365		25.936	12.9268		25.936	23.7252		25.936	25.5673
26.036	1.83365		26.036	12.9582		26.036	23.7316		26.036	25.5675
26.136	1.84537		26.136	13.0091		26.136	23.74		26.136	25.5758
26.236	1.85513		26.236	13.0405		26.236	23.7276		26.236	25.5697
26.336	1.85162		26.336	13.0762		26.336	23.7305		26.336	25.5663
26.436	1.85864		26.436	13.1127		26.436	23.7342		26.436	25.5736
26.536	1.87466		26.536	13.1602		26.536	23.7379		26.536	25.5683
26.636	1.87115		26.636	13.1861		26.636	23.7408		26.636	25.5649
26.736	1.88443		26.736	13.2308		26.736	23.7445		26.736	25.5686
26.836	1.88794		26.836	13.2602		26.836	23.7328		26.836	25.5687
26.936	1.90045		26.936	13.2897		26.936	23.733		26.936	25.5654
27.036	1.8942		27.036	13.3309		27.036	23.7332		27.036	25.5628
27.136	1.90396		27.136	13.3701		27.136	23.7431		27.136	25.579
27.236	1.91568		27.236	13.4078		27.236	23.7398		27.236	25.5756
27.336	1.91568		27.336	13.4344		27.336	23.7372		27.336	25.5632
27.436	1.92194		27.436	13.4784		27.436	23.7303		27.436	25.5662
27.536	1.92545		27.536	13.5114		27.536	23.734		27.536	25.5699
27.636	1.93872		27.636	13.5541		27.636	23.7341		27.636	25.57
27.736	1.94077		27.736	13.5876		27.736	23.7343		27.736	25.566
27.836	1.93326		27.836	13.6192		27.836	23.7344		27.836	25.5523
27.936	1.95279		27.936	13.6604		27.936	23.7444		27.936	25.5685
28.036	1.95279		28.036	13.6899		28.036	23.7313		28.036	25.5652
28.136	1.96255		28.136	13.731		28.136	23.7287		28.136	25.5626
28.236	1.96255		28.236	13.7605		28.236	23.7351		28.236	25.569
28.336	1.98209		28.336	13.8004		28.336	23.7415		28.336	25.5656
28.436	1.98209		28.436	13.8429		28.436	23.7354		28.436	25.5596
28.536	1.98834		28.536	13.8689		28.536	23.7356		28.536	25.5563
28.636	1.98209		28.636	13.892		28.636	23.7357		28.636	25.5536
28.736	2.00162		28.736	13.9367		28.736	23.7359		28.736	25.5698
28.836	1.99811		28.836	13.9786		28.836	23.7325		28.836	25.5664
28.936	1.99185		28.936	14.0038		28.936	23.73		28.936	25.5506
29.036	2.00427		29.036	14.0298		29.036	23.7329		29.036	25.5473
29.136	2.01724		29.136	14.0779		29.136	23.7385		29.136	25.5571
29.236	2.02701		29.236	14.1156		29.236	23.7422		29.236	25.5648
29.336	2.0235		29.336	14.1415		29.336	23.7451		29.336	25.5516
29.436	2.02701		29.436	14.1765		29.436	23.739		29.436	25.5491
29.536	2.02701		29.536	14.2025		29.536	23.7357		29.536	25.552
29.636	2.04654		29.636	14.2506		29.636	23.7295		29.636	25.5556
29.736	2.04654		29.736	14.2864		29.736	23.7332		29.736	25.546
29.836	2.0528		29.836	14.3123		29.836	23.7361		29.836	25.5461
29.936	2.0563		29.936	14.3507		29.936	23.7398		29.936	25.5561
30.036	2.06958		30.036	14.3962		30.036	23.74		30.036	25.5563
30.136	2.07162		30.136	14.4214		30.136	23.7359		30.136	25.5522
30.236	2.07388		30.236	14.4454		30.236	23.7321		30.236	25.5484
30.336	2.08365		30.336	14.488		30.336	23.7384		30.336	25.5548
30.436	2.09341		30.436	14.5222		30.436	23.7351		30.436	25.5514
30.536	2.09341		30.536	14.5552		30.536	23.7291		30.536	25.5454
30.636	2.10162		30.636	14.5811		30.636	23.7292		30.636	25.5357
30.736	2.10513		30.736	14.6161		30.736	23.7391		30.736	25.5457
30.836	2.1149		30.836	14.649		30.836	23.7392		30.836	25.5458
30.936	2.1149		30.936	14.6812		30.936	23.7359		30.936	25.5425
31.036	2.12466		31.036	14.7064		31.036	23.7243		31.036	25.5399
31.136	2.13443		31.136	14.7456		31.136	23.7417		31.136	25.5561
31.236	2.14069		31.236	14.7771		31.236	23.7384		31.236	25.541
31.336	2.13443		31.336	14.8064		31.336	23.7322		31.336	25.5384
31.436	2.1442		31.436	14.8359		31.436	23.7324		31.436	25.5448
31.536	2.15396		31.536	14.8737		31.536	23.7291		31.536	25.5513
31.636	2.15396		31.636	14.8968		31.636	23.7265		31.636	25.5389
31.736	2.16373		31.736	14.9305		31.736	23.7329		31.736	25.5453
31.836	2.17349		31.836	14.9791		31.836	23.7428		31.836	25.5552
31.936	2.17975		31.936	15.0051		31.936	23.7395		31.936	25.5519
32.036	2.18326		32.036	15.0284		32.036	23.7369		32.036	25.55
32.136	2.18677		32.136	15.0597		32.136	23.7433		32.136	25.5479
32.236	2.19928		32.236	15.0892		32.236	23.7283		32.236	25.5446
32.336	2.20279		32.336	15.1284		32.336	23.7319		32.336	25.5517
32.436	2.20279		32.436	15.1598		32.436	23.7356		32.436	25.5582
32.536	2.2103		32.536	15.1851		32.536	23.7378		32.536	25.5444
32.636	2.20279		32.636	15.1972		32.636	23.7304		32.636	25.537
32.736	2.22427		32.736	15.2404		32.736	23.7423		32.736	25.5489
32.836	2.22427		32.836	15.2698		32.836	23.7327		32.836	25.549
32.936	2.22427		32.936	15.3012		32.936	23.7329		32.936	25.5429
33.036	2.23053		33.036	15.3175		33.036	23.7331		33.036	25.5459
33.136	2.23825		33.136	15.3636		33.136	23.7429		33.136	25.5495
33.236	2.25552		33.236	15.3896		33.236	23.7431		33.236	25.5399
33.336	2.25201		33.336	15.4175		33.336	23.7397		33.336	25.54
33.436	2.25552		33.436	15.4407		33.436	23.7274		33.436	25.5402
33.536	2.26529		33.536	15.4854		33.536	23.7436		33.536	25.5502
33.636	2.26529		33.636	15.5078		33.636	23.7402		33.636	25.5468
33.736	2.27505		33.736	15.5311		33.736	23.7377		33.736	25.5345
33.836	2.27505		33.836	15.5624		33.836	23.744		33.836	25.5408
33.936	2.29108		33.936	15.6017		33.936	23.7505		33.936	25.5473
34.036	2.28833		34.036	15.6312		34.036	23.7347		34.036	25.5412
34.136	2.29108		34.136	15.6473		34.136	23.7348		34.136	25.5413
34.236	2.30435		34.236	15.6822		34.236	23.7447		34.236	25.5513
34.336	2.30435		34.336	15.7116		34.336	23.7448		34.336	25.5416
34.436	2.31607		34.436	15.7396		34.436	23.7415		34.436	25.5383
34.536	2.31607		34.536	15.7663		34.536	23.7355		34.536	25.5358
34.636	2.32162		34.636	15.7978		34.636	23.7314		34.636	25.5477
34.736	2.32739		34.736	15.8217		34.736	23.7283		34.736	25.5287
34.836	2.33365		34.836	15.8413		34.836	23.7359		34.836	25.533
34.936	2.33014		34.936	15.8708		34.936	23.7326		34.936	25.5372
35.036	2.34341		35.036	15.9101		35.036	23.7363		35.036	25.5409
35.136	2.34692		35.136	15.9317		35.136	23.7364		35.136	25.5312
35.236	2.35944		35.236	15.9577		35.236	23.7366		35.236	25.5314
35.336	2.36295		35.336	15.9906		35.336	23.7367		35.336	25.5413
35.436	2.3692		35.436	16.022		35.436	23.7334		35.436	25.538
35.536	2.36295		35.536	16.0418		35.536	23.7273		35.536	25.5221
35.636	2.37622		35.636	16.0712		35.636	23.7274		35.636	25.5258
35.736	2.39069		35.736	16.1108		35.736	23.7393		35.736	25.5404
35.836	2.3942		35.836	16.1242		35.836	23.7394		35.836	25.5245
35.936	2.3942		35.936	16.1537		35.936	23.7299		35.936	25.5247
36.036	2.39069		36.036	16.1761		36.036	23.7266		36.036	25.5249
36.136	2.40747		36.136	16.2165		36.136	23.7337		36.136	25.5348
36.236	2.41022		36.236	16.2425		36.236	23.7366		36.236	25.5217
36.336	2.41568		36.336	16.2578		36.336	23.7305		36.336	25.519
36.436	2.41568		36.436	16.2873		36.436	23.7209		36.436	25.5255
36.536	2.42615		36.536	16.3168		36.536	23.7309		36.536	25.5319
36.636	2.43716		36.636	16.3482		36.636	23.731		36.636	25.5195
36.736	2.43716		36.736	16.3679		36.736	23.7312		36.736	25.526
36.836	2.44693		36.836	16.3973		36.836	23.7348		36.836	25.5261
36.936	2.45319		36.936	16.4268		36.936	23.7475		36.936	25.5361
37.036	2.44693		37.036	16.4485		37.036	23.7414		37.036	25.5265
37.136	2.46021		37.136	16.4779		37.136	23.7318		37.136	25.5266
37.236	2.46646		37.236	16.4976		37.236	23.7355		37.236	25.5303
37.336	2.48178		37.336	16.538		37.336	23.7474		37.336	25.5422
37.436	2.47427		37.436	16.5565		37.436	23.7401		37.436	25.5251
37.536	2.48404		37.536	16.586		37.536	23.7403		37.536	25.5253
37.636	2.4903		37.636	16.6119		37.636	23.7466		37.636	25.5352
37.736	2.49731		37.736	16.6273		37.736	23.7441		37.736	25.5237
37.836	2.50357		37.836	16.6567		37.836	23.7504		37.836	25.5238
37.936	2.50983		37.936	16.6729		37.936	23.7354		37.936	25.5247
38.036	2.50357		38.036	16.6899		38.036	23.7294		38.036	25.5261
38.136	2.51334		38.136	16.7373		38.136	23.7392		38.136	25.5262
38.236	2.51959		38.236	16.7535		38.236	23.7401		38.236	25.5264
38.336	2.51685		38.336	16.7766		38.336	23.7415		38.336	25.5265
38.436	2.5231		38.436	16.7983		38.436	23.7417		38.436	25.5267
38.536	2.53131		38.536	16.8278		38.536	23.7384		38.536	25.5172
38.636	2.53482		38.636	16.8572		38.636	23.7322		38.636	25.527
38.736	2.54459		38.736	16.8789		38.736	23.7359		38.736	25.5272
38.836	2.54459		38.836	16.9048		38.836	23.7388		38.836	25.5273
38.936	2.54459		38.936	16.9183		38.936	23.7327		38.936	25.5178
39.036	2.56256		39.036	16.9595		39.036	23.7411		39.036	25.5262
39.136	2.5563		39.136	16.9811		39.136	23.7385		39.136	25.5235
39.236	2.56958		39.236	17.0008		39.236	23.7449		39.236	25.5202
39.336	2.57584		39.336	17.0204		39.336	23.7353		39.336	25.5203
39.436	2.58209		39.436	17.0464		39.436	23.7417		39.436	25.5303
39.536	2.5856		39.536	17.0751		39.536	23.7357		39.536	25.5207
39.636	2.5856		39.636	17.101		39.636	23.7393		39.636	25.5208
39.736	2.5849		39.736	17.1165		39.736	23.7415		39.736	25.5203
39.836	2.60318		39.836	17.1404		39.836	23.7341		39.836	25.5289
39.936	2.60318		39.936	17.1699		39.936	23.7343		39.936	25.5194
40.036	2.60944		40.036	17.1903		40.036	23.7345		40.036	25.5196
40.136	2.61646		40.136	17.2209		40.136	23.7444		40.136	25.5294
40.236	2.63248		40.236	17.2426		40.236	23.7446		40.236	25.5296
40.336	2.63248		40.336	17.2623		40.336	23.7482		40.336	25.52
40.436	2.62897		40.436	17.2785		40.436	23.7511		40.436	25.5209
40.536	2.64771		40.536	17.315		40.536	23.7451		40.536	25.5321
40.636	2.65396		40.636	17.3428		40.636	23.7452		40.636	25.5322
40.736	2.65045		40.736	17.3591		40.736	23.7454		40.736	25.5226
40.836	2.65396		40.836	17.3822		40.836	23.7552		40.836	25.5325
40.936	2.66373		40.936	17.4172		40.936	23.7554		40.936	25.5327
41.036	2.66794		41.036	17.4431		41.036	23.7459		41.036	25.5247
41.136	2.6817		41.136	17.4593		41.136	23.7425		41.136	25.5275
41.236	2.68521		41.236	17.4825		41.236	23.7497		41.236	25.5312
41.336	2.69498		41.336	17.5021		41.336	23.756		41.336	25.5313
41.436	2.69147		41.436	17.5238		41.436	23.7527		41.436	25.5218
41.536	2.69498		41.536	17.5631		41.536	23.7564		41.536	25.5317
41.636	2.70825		41.636	17.5827		41.636	23.751		41.636	25.5318
41.736	2.711		41.736	17.6009		41.736	23.7552		41.736	25.532
41.836	2.70474		41.836	17.6143		41.836	23.749		41.836	25.5224
41.936	2.71451		41.936	17.6375		41.936	23.7492		41.936	25.5261
42.036	2.72427		42.036	17.6697		42.036	23.7557		42.036	25.5388
42.136	2.72427		42.136	17.6851		42.136	23.7495		42.136	25.5229
42.236	2.73404		42.236	17.7048		42.236	23.7532		42.236	25.5266
42.336	2.73404		42.336	17.7244		42.336	23.7596		42.336	25.5329
42.436	2.7431		42.436	17.74		42.436	23.7458		42.436	25.5192
42.536	2.75357		42.536	17.7674		42.536	23.7537		42.536	25.5271
42.636	2.75357		42.636	17.7953		42.636	23.7601		42.636	25.5334
42.736	2.76529		42.736	17.815		42.736	23.7603		42.736	25.5336
42.836	2.76529		42.836	17.8311		42.836	23.7569		42.836	25.5247
42.936	2.76529		42.936	17.8481		42.936	23.7508		42.936	25.5261
43.036	2.78482		43.036	17.876		43.036	23.7526		43.036	25.5263
43.136	2.78482		43.136	17.8922		43.136	23.7554		43.136	25.5264
43.236	2.78482		43.236	17.9056		43.236	23.7494		43.236	25.5266
43.336	2.79459		43.336	17.9253		43.336	23.7495		43.336	25.517
43.436	2.80435		43.436	17.9532		43.436	23.7594		43.436	25.5269
43.536	2.80435		43.536	17.9702		43.536	23.7596		43.536	25.5271
43.636	2.81412		43.636	17.9961		43.636	23.75		43.636	25.5272
43.736	2.81412		43.736	18.0123		43.736	23.7502		43.736	25.5274
43.836	2.82388		43.836	18.0257		43.836	23.7503		43.836	25.5158
43.936	2.83365		43.936	18.0613		43.936	23.7602		43.936	25.5293
44.036	2.83365		44.036	18.0788		44.036	23.7604		44.036	25.526
44.136	2.83014		44.136	18.0949		44.136	23.7605		44.136	25.5226
44.236	2.83786		44.236	18.1084		44.236	23.751		44.236	25.52
44.336	2.85513		44.336	18.1397		44.336	23.7608		44.336	25.5264
44.436	2.86139		44.436	18.156		44.436	23.7575		44.436	25.5231
44.536	2.85864		44.536	18.1694		44.536	23.755		44.536	25.5205
44.636	2.8649		44.636	18.1926		44.636	23.7613		44.636	25.5171
44.736	2.88092		44.736	18.2268		44.736	23.7678		44.736	25.5271
44.836	2.87466		44.836	18.2304		44.836	23.7519		44.836	25.5272
44.936	2.87817		44.936	18.2501		44.936	23.7521		44.936	25.5176
45.036	2.89069		45.036	18.2663		45.036	23.7488		45.036	25.5178
45.136	2.8942		45.136	18.2895		45.136	23.7559		45.136	25.5277
45.236	2.8942		45.236	18.303		45.236	23.7623		45.236	25.5181
45.336	2.90942		45.336	18.3308		45.336	23.7624		45.336	25.5224
45.436	2.92123		45.436	18.3561		45.436	23.7584		45.436	25.5357
45.536	2.91373		45.536	18.3683		45.536	23.7511		45.536	25.5186
45.636	2.927		45.636	18.3782		45.636	23.7554		45.636	25.5222
45.736	2.92975		45.736	18.3964		45.736	23.7596		45.736	25.5252
45.836	2.93326		45.836	18.4132		45.836	23.7535		45.836	25.5128
45.936	2.93326		45.936	18.4392		45.936	23.7439		45.936	25.5192
46.036	2.94849		46.036	18.4609		46.036	23.7593		46.036	25.5311
46.136	2.961		46.136	18.477		46.136	23.7622		46.136	25.5195
46.236	2.95474		46.236	18.4827		46.236	23.7561		46.236	25.5197
46.336	2.96451		46.336	18.5023		46.336	23.7465		46.336	25.5136
46.436	2.97427		46.436	18.5353		46.436	23.7599		46.436	25.5298
46.536	2.97076		46.536	18.5578		46.536	23.7629		46.536	25.5265
46.636	2.97778		46.636	18.5614		46.636	23.7567		46.636	25.5141
46.736	2.98404		46.736	18.5831		46.736	23.7569		46.736	25.5205
46.836	2.9903		46.836	18.5992		46.836	23.757		46.836	25.5171
46.936	2.9938		46.936	18.6127		46.936	23.7572		46.936	25.5243
47.036	3.00708		47.036	18.6324		47.036	23.7574		47.036	25.521
47.136	3.01334		47.136	18.6556		47.136	23.7575		47.136	25.5211
47.236	3.00983		47.236	18.6702		47.236	23.7577		47.236	25.5115
47.336	3.01529		47.336	18.6738		47.336	23.7461		47.336	25.5116
47.436	3.0195		47.436	18.6936		47.436	23.7463		47.436	25.5118
47.536	3.02701		47.536	18.7133		47.536	23.7465		47.536	25.5065
47.636	3.03677		47.636	18.7329		47.636	23.7599		47.636	25.5239
47.736	3.04303		47.736	18.7546		47.736	23.7628		47.736	25.5206
47.836	3.03677		47.836	18.7645		47.836	23.7567		47.836	25.5179
47.936	3.04028		47.936	18.7842		47.936	23.7569		47.936	25.5146
48.036	3.06256		48.036	18.8004		48.036	23.7536		48.036	25.5246
48.136	3.0563		48.136	18.8138		48.136	23.7509		48.136	25.5247
48.236	3.06607		48.236	18.8371		48.236	23.7574		48.236	25.5151
48.336	3.06958		48.336	18.8551		48.336	23.7575		48.336	25.5187
48.436	3.0856		48.436	18.8846		48.436	23.771		48.436	25.5252
48.536	3.09116		48.536	18.8904		48.536	23.7634		48.536	25.5247
48.636	3.08365		48.636	18.9025		48.636	23.756		48.636	25.5235
48.736	3.09692		48.736	18.9125		48.736	23.7562		48.736	25.5237
48.836	3.10944		48.836	18.9438		48.836	23.7626		48.836	25.5219
48.936	3.10318		48.936	18.9538		48.936	23.7565		48.936	25.5221
49.036	3.11295		49.036	18.9735		49.036	23.7512		49.036	25.5125
49.136	3.10944		49.136	18.9799		49.136	23.7553		49.136	25.5126
49.236	3.10669		49.236	18.9934		49.236	23.7492		49.236	25.5128
49.336	3.13248		49.336	19.013		49.336	23.7591		49.336	25.5164
49.436	3.13248		49.436	19.0347		49.436	23.753		49.436	25.5229
49.536	3.12897		49.536	19.0411		49.536	23.756		49.536	25.5195
49.636	3.13794		49.636	19.0587		49.636	23.7498		49.636	25.5078
49.736	3.1442		49.736	19.0762		49.736	23.75		49.736	25.5155
49.836	3.1524		49.836	19.0943		49.836	23.7618		49.836	25.5239
49.936	3.15942		49.936	19.1077		49.936	23.7523		49.936	25.508
50.036	3.16568		50.036	19.1197		50.036	23.7525		50.036	25.5117
50.136	3.16568		50.136	19.1393		50.136	23.7526		50.136	25.5181
50.236	3.16217		50.236	19.1457		50.236	23.7528		50.236	25.505
50.336	3.17896		50.336	19.1591		50.336	23.7626		50.336	25.5121
50.436	3.18521		50.436	19.1788		50.436	23.7531		50.436	25.5186
50.536	3.19147		50.536	19.1888		50.536	23.7533		50.536	25.5055
50.636	3.19849		50.636	19.2104		50.636	23.7631		50.636	25.5126
50.736	3.20474		50.736	19.2301		50.736	23.7633		50.736	25.5093
50.836	3.21451		50.836	19.24		50.836	23.7634		50.836	25.5129
50.936	3.21451		50.936	19.2597		50.936	23.7671		50.936	25.5194
51.036	3.22498		51.036	19.2759		51.036	23.7701		51.036	25.5259
51.136	3.23599		51.136	19.2831		51.136	23.7639		51.136	25.5115
51.236	3.23599		51.236	19.311		51.236	23.7641		51.236	25.5179
51.336	3.24506		51.336	19.3167		51.336	23.7635		51.336	25.5138
51.436	3.2438		51.436	19.3191		51.436	23.7527		51.436	25.5003
51.536	3.25357		51.536	19.3486		51.536	23.7627		51.536	25.5165
51.636	3.26334		51.636	19.3585		51.636	23.7628		51.636	25.5166
51.736	3.26334		51.736	19.3747		51.736	23.763		51.736	25.507
51.836	3.2731		51.836	19.3803		51.836	23.7631		51.836	25.5071
51.936	3.28287		51.936	19.4		51.936	23.773		51.936	25.5171
52.036	3.27936		52.036	19.4197		52.036	23.758		52.036	25.5075
52.136	3.2731		52.136	19.4296		52.136	23.7519		52.136	25.5076
52.236	3.28833		52.236	19.4396		52.236	23.7563		52.236	25.4981
52.336	3.30084		52.336	19.4654		52.336	23.7701		52.336	25.5086
52.436	3.29459		52.436	19.4711		52.436	23.7641		52.436	25.5101
52.536	3.30786		52.536	19.4811		52.536	23.7545		52.536	25.504
52.636	3.31412		52.636	19.5007		52.636	23.7546		52.636	25.5104
52.736	3.32037		52.736	19.5072		52.736	23.7513		52.736	25.5071
52.836	3.32739		52.836	19.524		52.836	23.7584		52.836	25.5044
52.936	3.33365		52.936	19.5403		52.936	23.7649		52.936	25.5109
53.036	3.33014		53.036	19.5584		53.036	23.7616		53.036	25.5076
53.136	3.33716		53.136	19.5621		53.136	23.7456		53.136	25.4952
53.236	3.34341		53.236	19.572		53.236	23.7494		53.236	25.5016
53.336	3.34967		53.336	19.5881		53.336	23.762		53.336	25.4962
53.436	3.35318		53.436	19.5918		53.436	23.7559		53.436	25.4937
53.536	3.35669		53.536	19.6116		53.536	23.7561		53.536	25.5002
53.636	3.37271		53.636	19.6214		53.636	23.7597		53.636	25.5003
53.736	3.3692		53.736	19.6279		53.736	23.7529		53.736	25.4907
53.836	3.37466		53.836	19.6487		53.836	23.7585		53.836	25.5025
53.936	3.38443		53.936	19.6649		53.936	23.7587		53.936	25.5062
54.036	3.38092		54.036	19.6811		54.036	23.7589		54.036	25.4994
54.136	3.38864		54.136	19.6847		54.136	23.7492		54.136	25.4932
54.236	3.39615		54.236	19.6947		54.236	23.7494		54.236	25.497
54.336	3.40591		54.336	19.7143		54.336	23.7593		54.336	25.5033
54.436	3.41693		54.436	19.7201		54.436	23.7553		54.436	25.4993
54.536	3.41568		54.536	19.7245		54.536	23.7515		54.536	25.4864
54.636	3.42545		54.636	19.7441		54.636	23.7578		54.636	25.5038
54.736	3.4317		54.736	19.7639		54.736	23.7545		54.736	25.5005
54.836	3.42545		54.836	19.7737		54.836	23.7483		54.836	25.4979
54.936	3.42896		54.936	19.7837		54.936	23.7521		54.936	25.4945
55.036	3.45474		55.036	19.8034		55.036	23.7683		55.036	25.5045
55.136	3.45123		55.136	19.8098		55.136	23.7649		55.136	25.5046
55.236	3.45474		55.236	19.8155		55.236	23.749		55.236	25.495
55.336	3.45474		55.336	19.8253		55.336	23.7491		55.336	25.4951
55.436	3.46802		55.436	19.845		55.436	23.7626		55.436	25.5086
55.536	3.48053		55.536	19.8613		55.536	23.7656		55.536	25.5018
55.636	3.47427		55.636	19.8649		55.636	23.7594		55.636	25.4956
55.736	3.4938		55.736	19.8846		55.736	23.7694		55.736	25.5091
55.836	3.49731		55.836	19.8945		55.836	23.7597		55.836	25.5057
55.936	3.50006		55.936	19.9009		55.936	23.7599		55.936	25.5024
56.036	3.50357		56.036	19.9066		56.036	23.7601		56.036	25.4999
56.136	3.51334		56.136	19.9297		56.136	23.77		56.136	25.516
56.236	3.51334		56.236	19.9424		56.236	23.7667		56.236	25.5045
56.336	3.5231		56.336	19.9461		56.336	23.7488		56.336	25.5046
56.436	3.53287		56.436	19.9658		56.436	23.763		56.436	25.5145
56.536	3.53287		56.536	19.9722		56.536	23.7672		56.536	25.505
56.636	3.54459		56.636	19.9759		56.636	23.761		56.636	25.5051
56.736	3.54459		56.736	19.9858		56.736	23.7612		56.736	25.5053
56.836	3.5481		56.836	19.9976		56.836	23.7515		56.836	25.4998
56.936	3.57233		56.936	20.0158		56.936	23.7635		56.936	25.5157
57.036	3.56607		57.036	20.0195		57.036	23.7637		57.036	25.5097
57.136	3.56607		57.136	20.0392		57.136	23.7638		57.136	25.5133
57.236	3.57028		57.236	20.0491		57.236	23.764		57.236	25.51
57.336	3.58755		57.336	20.0632		57.336	23.7641		57.336	25.5101
57.436	3.58334		57.436	20.0765		57.436	23.7538		57.436	25.5061
57.536	3.5856		57.536	20.0906		57.536	23.7625		57.536	25.5023
57.636	3.59537		57.636	20.1005		57.636	23.7626		57.636	25.5086
57.736	3.59537		57.736	20.107		57.736	23.7593		57.736	25.5053
57.836	3.59537		57.836	20.1106		57.836	23.7567		57.836	25.4929
57.936	3.6149		57.936	20.1303		57.936	23.7729		57.936	25.5091
58.036	3.61841		58.036	20.1403		58.036	23.7731		58.036	25.5093
58.136	3.62115		58.136	20.1466		58.136	23.7599		58.136	25.4996
58.236	3.63443		58.236	20.1636		58.236	23.7636		58.236	25.5096
58.336	3.63794		58.336	20.1797		58.336	23.7672		58.336	25.5132
58.436	3.6442		58.436	20.1799		58.436	23.7737		58.436	25.5099
58.536	3.65045		58.536	20.1883		58.536	23.7704		58.536	25.5101
58.636	3.65747		58.636	20.2017		58.636	23.774		58.636	25.52
58.736	3.66373		58.736	20.2117		58.736	23.7679		58.736	25.5085
58.836	3.67349		58.836	20.2215		58.836	23.7743		58.836	25.5121
58.936	3.66998		58.936	20.2315		58.936	23.771		58.936	25.515
59.036	3.68677		59.036	20.2512		59.036	23.7782		59.036	25.509
59.136	3.69302		59.136	20.2611		59.136	23.7845		59.136	25.5126
59.236	3.68951		59.236	20.2676		59.236	23.7715		59.236	25.5155
59.336	3.69653		59.336	20.2829		59.336	23.7786		59.336	25.5094
59.436	3.71451		59.436	20.2831		59.436	23.785		59.436	25.5138
59.536	3.71451		59.536	20.2931		59.536	23.7852		59.536	25.5215
59.636	3.711		59.636	20.3029		59.636	23.7818		59.636	25.5083
59.736	3.72778		59.736	20.3227		59.736	23.7758		59.736	25.5155
59.836	3.73404		59.836	20.3325		59.836	23.7801		59.836	25.5219
59.936	3.7403		59.936	20.339		59.936	23.7843		59.936	25.5088
60.036	3.73755		60.036	20.3427		60.036	23.7782		60.036	25.5027
60.136	3.7438		60.136	20.3525		60.136	23.7686		60.136	25.5064
60.236	3.76529		60.236	20.3645		60.236	23.784		60.236	25.5148
60.336	3.76529		60.336	20.3763		60.336	23.7903		60.336	25.5149
60.436	3.76529		60.436	20.382		60.436	23.7863		60.436	25.5144
60.536	3.77505		60.536	20.3845		60.536	23.7825		60.536	25.5133
60.636	3.77505		60.636	20.3944		60.636	23.7772		60.636	25.5036
60.736	3.78833		60.736	20.3946		60.736	23.7774		60.736	25.5074
60.836	3.80084		60.836	20.4142		60.836	23.7837		60.836	25.52
60.936	3.79459		60.936	20.4242		60.936	23.7777		60.936	25.5041
61.036	3.80435		61.036	20.4341		61.036	23.7814		61.036	25.5043
61.136	3.81763		61.136	20.4538		61.136	23.7975		61.136	25.5177
61.236	3.82037		61.236	20.4602		61.236	23.7942		61.236	25.5089
61.336	3.82388		61.336	20.4541		61.336	23.788		61.336	25.5028
61.436	3.82388		61.436	20.466		61.436	23.7882		61.436	25.5065
61.536	3.82388		61.536	20.4759		61.536	23.7884		61.536	25.5094
61.636	3.84537		61.636	20.4956		61.636	23.7885		61.636	25.5033
61.736	3.84537		61.736	20.4958		61.736	23.7887		61.736	25.507
61.836	3.84537		61.836	20.5056		61.836	23.7888		61.836	25.5134
61.936	3.8649		61.936	20.5219		61.936	23.7988		61.936	25.5198
62.036	3.8649		62.036	20.5256		62.036	23.799		62.036	25.5082
62.136	3.87466		62.136	20.5389		62.136	23.7991		62.136	25.5158
62.236	3.87115		62.236	20.5419		62.236	23.7958		62.236	25.5125
62.336	3.87466		62.336	20.5553		62.336	23.7896		62.336	25.5099
62.436	3.88794		62.436	20.5672		62.436	23.7898		62.436	25.5163
62.536	3.8942		62.536	20.5772		62.536	23.7936		62.536	25.5103
62.636	3.89069		62.636	20.5737		62.636	23.7964		62.636	25.5131
62.736	3.90396		62.736	20.5872		62.736	23.8001		62.736	25.5168
62.836	3.90396		62.836	20.5971		62.836	23.8002		62.836	25.5169
62.936	3.91724		62.936	20.607		62.936	23.8004		62.936	25.5109
63.036	3.91998		63.036	20.6037		63.036	23.8006		63.036	25.5138
63.136	3.91373		63.136	20.6073		63.136	23.7909		63.136	25.5112
63.236	3.93326		63.236	20.6271		63.236	23.8009		63.236	25.5176
63.336	3.92975		63.336	20.6334		63.336	23.7975		63.336	25.5142
63.436	3.93677		63.436	20.6309		63.436	23.7914		63.436	25.5117
63.536	3.94302		63.536	20.6491		63.536	23.7959		63.536	25.5181
63.636	3.95279		63.636	20.6687		63.636	23.8132		63.636	25.5182
63.736	3.95279		63.736	20.6689		63.736	23.8134		63.736	25.5219
63.836	3.96451		63.836	20.6745		63.836	23.7995		63.836	25.5241
63.936	3.96451		63.936	20.6672		63.936	23.7922		63.936	25.507
64.036	3.96451		64.036	20.6772		64.036	23.796		64.036	25.5107
64.136	3.98599		64.136	20.6988		64.136	23.814		64.136	25.5288
64.236	3.98599		64.236	20.7095		64.236	23.8107		64.236	25.518
64.336	3.99576		64.336	20.7108		64.336	23.8046		64.336	25.5193
64.436	3.99576		64.436	20.7208		64.436	23.7985		64.436	25.5195
64.536	4.00201		64.536	20.737		64.536	23.8112		64.536	25.5162
64.636	4.00903		64.636	20.7308		64.636	23.8051		64.636	25.5136
64.736	4.01529		64.736	20.7408		64.736	23.8053		64.736	25.52
64.836	4.03482		64.836	20.7507		64.836	23.8151		64.836	25.5334
64.936	4.03131		64.936	20.7591		64.936	23.8118		64.936	25.5266
65.036	4.02856		65.036	20.7628		65.036	23.8093		65.036	25.5205
65.136	4.05435		65.136	20.7727		65.136	23.8254		65.136	25.5339
65.236	4.05084		65.236	20.7826		65.236	23.8123		65.236	25.5271
65.336	4.0481		65.336	20.7827		65.336	23.8062		65.336	25.5244
65.436	4.06412		65.436	20.7927		65.436	23.8064		65.436	25.5309
65.536	4.07388		65.536	20.8124		65.536	23.8198		65.536	25.5311
65.636	4.07037		65.636	20.809		65.636	23.8227		65.636	25.5312
65.736	4.07739		65.736	20.8127		65.736	23.8166		65.736	25.5314
65.836	4.08365		65.836	20.8128		65.836	23.8167		65.836	25.5315
65.936	4.09341		65.936	20.8326		65.936	23.8267		65.936	25.5352
66.036	4.09967		66.036	20.8425		66.036	23.8136		66.036	25.5381
66.136	4.09692		66.136	20.8426		66.136	23.811		66.136	25.5222
66.236	4.10318		66.236	20.8545		66.236	23.8174		66.236	25.5224
66.336	4.12466		66.336	20.8644		66.336	23.8273		66.336	25.5358
66.436	4.12466		66.436	20.8709		66.436	23.824		66.436	25.529
66.536	4.12466		66.536	20.8648		66.536	23.8179		66.536	25.5229
66.636	4.13443		66.636	20.8747		66.636	23.818		66.636	25.5265
66.736	4.13443		66.736	20.8749		66.736	23.8182		66.736	25.5213
66.836	4.14841		66.836	20.8847		66.836	23.8218		66.836	25.5214
66.936	4.16147		66.936	20.9038		66.936	23.8241		66.936	25.5271
67.036	4.15396		67.036	20.9027		67.036	23.8168		67.036	25.5143
67.136	4.16373		67.136	20.9126		67.136	23.8169		67.136	25.5219
67.236	4.16022		67.236	20.9093		67.236	23.8136		67.236	25.5221
67.336	4.15747		67.336	20.9129		67.336	23.8109		67.336	25.5124
67.436	4.18521		67.436	20.9346		67.436	23.8291		67.436	25.5243
67.536	4.1817		67.536	20.9313		67.536	23.8258		67.536	25.521
67.636	4.18872		67.636	20.9403		67.636	23.8196		67.636	25.5086
67.736	4.19498		67.736	20.9468		67.736	23.8198		67.736	25.515
67.836	4.20474		67.836	20.9664		67.836	23.8297		67.836	25.5249
67.936	4.211		67.936	20.9631		67.936	23.8299		67.936	25.5153
68.036	4.20825		68.036	20.9668		68.036	23.8184		68.036	25.5155
68.136	4.22427		68.136	20.9669		68.136	23.8185		68.136	25.5059
68.236	4.22076		68.236	20.9769		68.236	23.8152		68.236	25.5061
68.336	4.21451		68.336	20.977		68.336	23.809		68.336	25.4964
68.436	4.22974		68.436	20.9869		68.436	23.8092		68.436	25.4966
68.536	4.24576		68.536	20.9969		68.536	23.8192		68.536	25.5101
68.636	4.25552		68.636	21.0068		68.636	23.8235		68.636	25.5067
68.736	4.25201		68.736	21.0035		68.736	23.8277		68.736	25.5034
68.836	4.24576		68.836	21.0071		68.836	23.8118		68.836	25.5007
68.936	4.25903		68.936	21.0108		68.936	23.812		68.936	25.4955
69.036	4.27505		69.036	21.0368		69.036	23.8219		69.036	25.5054
69.136	4.28131		69.136	21.0334		69.136	23.8185		69.136	25.5055
69.236	4.27505		69.236	21.0273		69.236	23.816		69.236	25.496
69.336	4.28482		69.336	21.0372		69.336	23.8223		69.336	25.5003
69.436	4.2981		69.436	21.0471		69.436	23.8323		69.436	25.5177
69.536	4.31412		69.536	21.0591		69.536	23.8325		69.536	25.5082
69.636	4.31061		69.636	21.0592		69.636	23.8291		69.636	25.5048
69.736	4.30435		69.736	21.0691		69.736	23.823		69.736	25.5022
69.836	4.32388		69.836	21.079		69.836	23.8231		69.836	25.5086
69.936	4.32739		69.936	21.089		69.936	23.8233		69.936	25.5123
70.036	4.34341		70.036	21.0892		70.036	23.827		70.036	25.5187
70.136	4.3392		70.136	21.0948		70.136	23.8292		70.136	25.5049
70.236	4.34341		70.236	21.0875		70.236	23.8219		70.236	25.4976
70.336	4.35669		70.336	21.1106		70.336	23.8317		70.336	25.5012
70.436	4.36295		70.436	21.1171		70.436	23.8319		70.436	25.5076
70.536	4.36295		70.536	21.1271		70.536	23.8224		70.536	25.5078
70.636	4.3692		70.636	21.1237		70.636	23.819		70.636	25.4982
70.736	4.37271		70.736	21.1371		70.736	23.8262		70.736	25.5081
70.836	4.38669		70.836	21.1372		70.836	23.8325		70.836	25.5082
70.936	4.3942		70.936	21.1374		70.936	23.8327		70.936	25.5119
71.036	4.40045		71.036	21.1439		71.036	23.8294		71.036	25.5051
71.136	4.3942		71.136	21.1377		71.136	23.8233		71.136	25.499
71.236	4.40591		71.236	21.1614		71.236	23.8352		71.236	25.5046
71.336	4.41919		71.336	21.1615		71.336	23.8353		71.336	25.511
71.436	4.42194		71.436	21.1624		71.436	23.8222		71.436	25.5112
71.536	4.41568		71.536	21.1736		71.536	23.8197		71.536	25.5114
71.636	4.42545		71.636	21.1737		71.636	23.826		71.636	25.4998
71.736	4.4317		71.736	21.1899		71.736	23.8325		71.736	25.5104
71.836	4.43872		71.836	21.1837		71.836	23.8263		71.836	25.502
71.936	4.44498		71.936	21.1875		71.936	23.8265		71.936	25.5022
72.036	4.44498		72.036	21.2037		72.036	23.8267		72.036	25.5059
72.136	4.46451		72.136	21.2135		72.136	23.8366		72.136	25.522
72.236	4.46451		72.236	21.22		72.236	23.8333		72.236	25.509
72.336	4.47427		72.336	21.2138		72.336	23.8271		72.336	25.5063
72.436	4.47427		72.436	21.214		72.436	23.8273		72.436	25.5128
72.536	4.48404		72.536	21.2338		72.536	23.8408		72.536	25.513
72.636	4.49576		72.636	21.2374		72.636	23.8472		72.636	25.5166
72.736	4.49927		72.736	21.2438		72.736	23.8474		72.736	25.523
72.836	4.51178		72.836	21.2502		72.836	23.8342		72.836	25.5099
72.936	4.50552		72.936	21.2441		72.936	23.8281		72.936	25.5073
73.036	4.50552		73.036	21.2541		73.036	23.8283		73.036	25.5138
73.136	4.52856		73.136	21.264		73.136	23.8417		73.136	25.5174
73.236	4.53482		73.236	21.2642		73.236	23.8482		73.236	25.5238
73.336	4.54459		73.336	21.2795		73.336	23.8483		73.336	25.5239
73.436	4.54108		73.436	21.2824		73.436	23.8352		73.436	25.5109
73.536	4.5481		73.536	21.2862		73.536	23.8389		73.536	25.5181
73.636	4.56412		73.636	21.296		73.636	23.839		73.636	25.5244
73.736	4.56412		73.736	21.2962		73.736	23.8392		73.736	25.5149
73.836	4.57388		73.836	21.2963		73.836	23.8428		73.836	25.5185
73.936	4.57388		73.936	21.2965		73.936	23.8457		73.936	25.5214
74.036	4.57388		74.036	21.3065		74.036	23.8299		74.036	25.5037
74.136	4.58365		74.136	21.3066		74.136	23.83		74.136	25.5073
74.236	4.58365		74.236	21.3068		74.236	23.8302		74.236	25.5137
74.336	4.60739		74.336	21.3264		74.336	23.8401		74.336	25.5236
74.436	4.61069		74.436	21.3224		74.436	23.8361		74.436	25.5098
74.536	4.6149		74.536	21.3151		74.536	23.8288		74.536	25.5067
74.636	4.6149		74.636	21.325		74.636	23.8331		74.636	25.5143
74.736	4.6149		74.736	21.3287		74.736	23.8408		74.736	25.5048
74.836	4.62817		74.836	21.3448		74.836	23.8292		74.836	25.5084
74.936	4.6442		74.936	21.3548		74.936	23.8391		74.936	25.5246
75.036	4.64069		75.036	21.3515		75.036	23.8358		75.036	25.5115
75.136	4.6442		75.136	21.3551		75.136	23.8297		75.136	25.5089
75.236	4.64771		75.236	21.3588		75.236	23.8334		75.236	25.5153
75.336	4.66373		75.336	21.3651		75.336	23.8397		75.336	25.5057
75.436	4.67349		75.436	21.3849		75.436	23.8497		75.436	25.5191
75.536	4.66998		75.536	21.3816		75.536	23.8464		75.536	25.5123
75.636	4.677		75.636	21.3789		75.636	23.8402		75.636	25.5062
75.736	4.68326		75.736	21.3951		75.736	23.8307		75.736	25.5064
75.836	4.69302		75.836	21.3952		75.836	23.8308		75.836	25.51
75.936	4.70474		75.936	21.4071		75.936	23.8427		75.936	25.5184
76.036	4.711		76.036	21.4038		76.036	23.8394		76.036	25.5151
76.136	4.70474		76.136	21.4094		76.136	23.8332		76.136	25.5124
76.236	4.70825		76.236	21.4096		76.236	23.8369		76.236	25.5091
76.336	4.72427		76.336	21.4097		76.336	23.8335		76.336	25.5092
76.436	4.73404		76.436	21.4197		76.436	23.8435		76.436	25.5227
76.536	4.74576		76.536	21.4338		76.536	23.8437		76.536	25.5174
76.636	4.74576		76.636	21.4379		76.636	23.8403		76.636	25.514
76.736	4.74576		76.736	21.4416		76.736	23.8342		76.736	25.508
76.836	4.75552		76.836	21.4417		76.836	23.8343		76.836	25.5018
76.936	4.75552		76.936	21.4419		76.936	23.8283		76.936	25.5083
77.036	4.76529		77.036	21.4421		77.036	23.8347		77.036	25.5085
77.136	4.77505		77.136	21.4618		77.136	23.8446		77.136	25.5183
77.236	4.78482		77.236	21.462		77.236	23.8413		77.236	25.5095
77.336	4.78482		77.336	21.4621		77.336	23.8351		77.336	25.5108
77.436	4.78482		77.436	21.4623		77.436	23.8353		77.436	25.5012
77.536	4.79459		77.536	21.4625		77.536	23.839		77.536	25.5014
77.636	4.79459		77.636	21.4723		77.636	23.8356		77.636	25.5051
77.736	4.80786		77.736	21.4761		77.736	23.8358		77.736	25.5115
77.836	4.82037		77.836	21.4887		77.836	23.8422		77.836	25.5116
77.936	4.82388		77.936	21.4826		77.936	23.8361		77.936	25.5118
78.036	4.82388		78.036	21.4828		78.036	23.8363		78.036	25.512
78.136	4.83786		78.136	21.4927		78.136	23.8399		78.136	25.5156
78.236	4.84186		78.236	21.4929		78.236	23.8331		78.236	25.5088
78.336	4.84537		78.336	21.493		78.336	23.827		78.336	25.5026
78.436	4.85513		78.436	21.5029		78.436	23.8369		78.436	25.5161
78.536	4.85513		78.536	21.5129		78.536	23.8371		78.536	25.5128
78.636	4.86685		78.636	21.513		78.636	23.8372		78.636	25.5164
78.736	4.86685		78.736	21.5167		78.736	23.8409		78.736	25.5229
78.836	4.86615		78.836	21.5189		78.836	23.8431		78.836	25.509
78.936	4.88443		78.936	21.5311		78.936	23.8358		78.936	25.515
79.036	4.88443		79.036	21.5313		79.036	23.836		79.036	25.5214
79.136	4.8942		79.136	21.5314		79.136	23.8361		79.136	25.5118
79.236	4.8942		79.236	21.5316		79.236	23.8363		79.236	25.512
79.336	4.89771		79.336	21.5352		79.336	23.8399		79.336	25.5156
79.436	4.91998		79.436	21.5596		79.436	23.8526		79.436	25.5283
79.536	4.91373		79.536	21.5536		79.536	23.8368		79.536	25.5147
79.636	4.92349		79.636	21.5537		79.636	23.8369		79.636	25.5223
79.736	4.92349		79.736	21.5539		79.736	23.8371		79.736	25.5225
79.836	4.93677		79.836	21.554		79.836	23.8372		79.836	25.5129
79.936	4.93951		79.936	21.5507		79.936	23.8339		79.936	25.5131
80.036	4.94302		80.036	21.5676		80.036	23.8418		80.036	25.523
80.136	4.95279		80.136	21.574		80.136	23.8494		80.136	25.5134
80.236	4.95279		80.236	21.5742		80.236	23.8379		80.236	25.5171
80.336	4.9563		80.336	21.5841		80.336	23.838		80.336	25.5234
80.436	4.97232		80.436	21.5843		80.436	23.8382		80.436	25.5271
80.536	4.96881		80.536	21.581		80.536	23.8349		80.536	25.5203
80.636	4.98599		80.636	21.5865		80.636	23.8404		80.636	25.5259
80.736	4.98599		80.736	21.5867		80.736	23.8441		80.736	25.5261
80.836	4.98599		80.836	21.6001		80.836	23.8505		80.836	25.5199
80.936	4.99927		80.936	21.6066		80.936	23.8507		80.936	25.5264
81.036	5.00201		81.036	21.6032		81.036	23.8376		81.036	25.5231
81.136	4.99576		81.136	21.5971		81.136	23.8315		81.136	25.5169
81.236	5.01529		81.236	21.6071		81.236	23.8449		81.236	25.5206
81.336	5.0188		81.336	21.6169		81.336	23.8513		81.336	25.527
81.436	5.02505		81.436	21.6171		81.436	23.8515		81.436	25.5272
81.536	5.03131		81.536	21.6138		81.536	23.8482		81.536	25.5176
81.636	5.02505		81.636	21.6119		81.636	23.842		81.636	25.5177
81.736	5.02856		81.736	21.6196		81.736	23.8325		81.736	25.5179
81.836	5.05435		81.836	21.6392		81.836	23.8423		81.836	25.5215
81.936	5.05084		81.936	21.6359		81.936	23.8425		81.936	25.5245
82.036	5.05435		82.036	21.6298		82.036	23.8427		82.036	25.5184
82.136	5.05435		82.136	21.6299		82.136	23.8428		82.136	25.5185
82.236	5.05786		82.236	21.6301		82.236	23.843		82.236	25.5222
82.336	5.07388		82.336	21.6302		82.336	23.8431		82.336	25.5169
82.436	5.08014		82.436	21.6465		82.436	23.8398		82.436	25.5233
82.536	5.08365		82.536	21.6404		82.536	23.8338		82.536	25.5215
82.636	5.08365		82.636	21.6405		82.636	23.8339		82.636	25.5291
82.736	5.08365		82.736	21.6442		82.736	23.8376		82.736	25.5195
82.836	5.09958		82.836	21.6506		82.836	23.8439		82.836	25.5196
82.936	5.10287		82.936	21.6563		82.936	23.8399		82.936	25.5191
83.036	5.09537		83.036	21.649		83.036	23.8326		83.036	25.5083
83.136	5.10513		83.136	21.6491		83.136	23.8229		83.136	25.5084
83.236	5.11841		83.236	21.6591		83.236	23.8329		83.236	25.5184
83.336	5.12466		83.336	21.6592		83.336	23.833		83.336	25.522
83.436	5.13443		83.436	21.6594		83.436	23.8367		83.436	25.5187
83.536	5.13443		83.536	21.6713		83.536	23.8432		83.536	25.5189
83.636	5.13794		83.636	21.6749		83.636	23.8433		83.636	25.5225
83.736	5.15045		83.736	21.6779		83.736	23.8302		83.736	25.5254
83.836	5.1442		83.836	21.6717		83.836	23.824		83.836	25.5095
83.936	5.1442		83.936	21.6719		83.936	23.8242		83.936	25.5132
84.036	5.16373		84.036	21.6819		84.036	23.8342		84.036	25.5294
84.136	5.16724		84.136	21.682		84.136	23.8378		84.136	25.5198
84.236	5.18326		84.236	21.6919		84.236	23.8443		84.236	25.5235
84.336	5.17975		84.336	21.6885		84.336	23.8409		84.336	25.5263
84.436	5.17349		84.436	21.6825		84.436	23.825		84.436	25.5105
84.536	5.19302		84.536	21.6924		84.536	23.835		84.536	25.524
84.636	5.19302		84.636	21.6925		84.636	23.8316		84.636	25.5268
84.736	5.20279		84.736	21.6927		84.736	23.8255		84.736	25.511
84.836	5.20279		84.836	21.6928		84.836	23.8292		84.836	25.5146
84.936	5.20279		84.936	21.6895		84.936	23.8321		84.936	25.5058
85.036	5.20279		85.036	21.6932		85.036	23.826		85.036	25.4998
85.136	5.22232		85.136	21.7031		85.136	23.8359		85.136	25.5096
85.236	5.22232		85.236	21.7033		85.236	23.8263		85.236	25.5098
85.336	5.21881		85.336	21.6999		85.336	23.8229		85.336	25.5009
85.436	5.22778		85.436	21.6973		85.436	23.8169		85.436	25.5023
85.536	5.23404		85.536	21.7038		85.536	23.8171		85.536	25.5025
85.636	5.2438		85.636	21.7137		85.636	23.8207		85.636	25.4964
85.736	5.25552		85.736	21.7256		85.736	23.8389		85.736	25.5145
85.836	5.25201		85.836	21.7222		85.836	23.8355		85.836	25.5111
85.936	5.25903		85.936	21.7161		85.936	23.8294		85.936	25.4988
86.036	5.26529		86.036	21.7163		86.036	23.8296		86.036	25.5053
86.136	5.27505		86.136	21.7164		86.136	23.8199		86.136	25.5054
86.236	5.27505		86.236	21.7264		86.236	23.8201		86.236	25.5091
86.336	5.27155		86.336	21.723		86.336	23.8167		86.336	25.5119
86.436	5.27505		86.436	21.7302		86.436	23.8246		86.436	25.5059
86.536	5.28903		86.536	21.7366		86.536	23.8323		86.536	25.5096
86.636	5.29654		86.636	21.7367		86.636	23.8324		86.636	25.5159
86.736	5.3063		86.736	21.7369		86.736	23.8326		86.736	25.5064
86.836	5.3028		86.836	21.7335		86.836	23.8292		86.836	25.5065
86.936	5.29654		86.936	21.7275		86.936	23.8267		86.936	25.4969
87.036	5.30981		87.036	21.7312		87.036	23.8214		87.036	25.4971
87.136	5.32584		87.136	21.7473		87.136	23.8313		87.136	25.507
87.236	5.32584		87.236	21.7573		87.236	23.8315		87.236	25.5107
87.336	5.3356		87.336	21.7574		87.336	23.8316		87.336	25.5073
87.436	5.33139		87.436	21.7534		87.436	23.8311		87.436	25.5033
87.536	5.32739		87.536	21.7461		87.536	23.83		87.536	25.496
87.636	5.34537		87.636	21.7462		87.636	23.8301		87.636	25.4996
87.736	5.34537		87.736	21.7464		87.736	23.8206		87.736	25.4963
87.836	5.34537		87.836	21.7465		87.836	23.8207		87.836	25.4964
87.936	5.35864		87.936	21.7564		87.936	23.8209		87.936	25.5008
88.036	5.37115		88.036	21.7664		88.036	23.8273		88.036	25.5147
88.136	5.37466		88.136	21.7665		88.136	23.8212		88.136	25.4969
88.236	5.37466		88.236	21.7667		88.236	23.8249		88.236	25.4971
88.336	5.37817		88.336	21.7668		88.336	23.8312		88.336	25.4972
88.436	5.3942		88.436	21.767		88.436	23.8314		88.436	25.4911
88.536	5.3942		88.536	21.7672		88.536	23.8316		88.536	25.4976
88.636	5.3942		88.636	21.7771		88.636	23.822		88.636	25.4977
88.736	5.40747		88.736	21.7773		88.736	23.8257		88.736	25.4979
88.836	5.41022		88.836	21.7738		88.836	23.8285		88.836	25.4882
88.936	5.40396		88.936	21.7713		88.936	23.8225		88.936	25.4884
89.036	5.42349		89.036	21.7875		89.036	23.8324		89.036	25.4984
89.136	5.427		89.136	21.7876		89.136	23.8325		89.136	25.4887
89.236	5.43326		89.236	21.7976		89.236	23.8327		89.236	25.4924
89.336	5.44302		89.336	21.7977		89.336	23.8328		89.336	25.4988
89.436	5.44302		89.436	21.7979		89.436	23.8268		89.436	25.499
89.536	5.4563		89.536	21.7981		89.536	23.8332		89.536	25.4992
89.636	5.46255		89.636	21.7982		89.636	23.8333		89.636	25.493
89.736	5.45905		89.736	21.7949		89.736	23.83		89.736	25.496
89.836	5.46677		89.836	21.8102		89.836	23.8336		89.836	25.4996
89.936	5.48599		89.936	21.8146		89.936	23.8338		89.936	25.4935
90.036	5.48599		90.036	21.8223		90.036	23.834		90.036	25.5
90.136	5.48599		90.136	21.8224		90.136	23.8341		90.136	25.5001
90.236	5.49576		90.236	21.8226		90.236	23.8343		90.236	25.5003
90.336	5.49927		90.336	21.8227		90.336	23.838		90.336	25.4906
90.436	5.51529		90.436	21.8425		90.436	23.8444		90.436	25.5006
90.536	5.52505		90.536	21.8427		90.536	23.8446		90.536	25.5043
90.636	5.52155		90.636	21.8392		90.636	23.8412		90.636	25.5071
90.736	5.52856		90.736	21.8332		90.736	23.8351		90.736	25.4913
90.836	5.53482		90.836	21.8333		90.836	23.8352		90.836	25.4949
90.936	5.53482		90.936	21.837		90.936	23.839		90.936	25.5014
91.036	5.54459		91.036	21.8435		91.036	23.8454		91.036	25.5016
91.136	5.55435		91.136	21.8498		91.136	23.842		91.136	25.5079
91.236	5.55435		91.236	21.8535		91.236	23.8359		91.236	25.4937
91.336	5.56412		91.336	21.8536		91.336	23.836		91.336	25.5
91.436	5.56412		91.436	21.8538		91.436	23.8362		91.436	25.5002
91.536	5.56412		91.536	21.854		91.536	23.8364		91.536	25.5004
91.636	5.57739		91.636	21.8576		91.636	23.8365		91.636	25.5005
91.736	5.59341		91.736	21.8739		91.736	23.8465		91.736	25.5049
91.836	5.59967		91.836	21.8704		91.836	23.8375		91.836	25.509
91.936	5.59341		91.936	21.8742		91.936	23.839		91.936	25.503
92.036	5.59692		92.036	21.8744		92.036	23.8392		92.036	25.5032
92.136	5.61295		92.136	21.8745		92.136	23.8393		92.136	25.497
92.236	5.61295		92.236	21.8782		92.236	23.8395		92.236	25.5035
92.336	5.61295		92.336	21.8845		92.336	23.8396		92.336	25.5036
92.436	5.62115		92.436	21.8812		92.436	23.8363		92.436	25.5003
92.536	5.6149		92.536	21.8752		92.536	23.8337		92.536	25.4879
92.636	5.63989		92.636	21.887		92.636	23.8518		92.636	25.506
92.736	5.64615		92.736	21.8969		92.736	23.852		92.736	25.5062
92.836	5.65591		92.836	21.897		92.836	23.8521		92.836	25.5063
92.936	5.65591		92.936	21.8972		92.936	23.8523		92.936	25.5003
93.036	5.65591		93.036	21.9009		93.036	23.8525		93.036	25.5067
93.136	5.66919		93.136	21.9073		93.136	23.8526		93.136	25.5068
93.236	5.67545		93.236	21.9075		93.236	23.8466		93.236	25.507
93.336	5.69077		93.336	21.9132		93.336	23.8585		93.336	25.5064
93.436	5.68326		93.436	21.9156		93.436	23.8512		93.436	25.5054
93.536	5.68326		93.536	21.9158		93.536	23.8514		93.536	25.5056
93.636	5.69653		93.636	21.9159		93.636	23.8515		93.636	25.5057
93.736	5.70279		93.736	21.9196		93.736	23.8517		93.736	25.5094
93.836	5.70279		93.836	21.926		93.836	23.8553		93.836	25.506
93.936	5.72232		93.936	21.9359		93.936	23.8715		93.936	25.5159
94.036	5.71881		94.036	21.9326		94.036	23.8682		94.036	25.5126
94.136	5.72232		94.136	21.9362		94.136	23.8503		94.136	25.51
94.236	5.72232		94.236	21.9364		94.236	23.8505		94.236	25.5067
94.336	5.73825		94.336	21.9365		94.336	23.8541		94.336	25.5068
94.436	5.74576		94.436	21.9403		94.436	23.8606		94.436	25.507
94.536	5.74576		94.536	21.9467		94.536	23.8608		94.536	25.5107
94.636	5.75552		94.636	21.9468		94.636	23.8609		94.636	25.5053
94.736	5.75552		94.736	21.947		94.736	23.8611		94.736	25.5055
94.836	5.76529		94.836	21.9631		94.836	23.8674		94.836	25.5119
94.936	5.77505		94.936	21.9571		94.936	23.8614		94.936	25.51
95.036	5.77505		95.036	21.9573		95.036	23.8616		95.036	25.5177
95.136	5.77505		95.136	21.9574		95.136	23.8652		95.136	25.5081
95.236	5.78482		95.236	21.9576		95.236	23.8716		95.236	25.5083
95.336	5.78833		95.336	21.9612		95.336	23.862		95.336	25.5119
95.436	5.81412		95.436	21.9774		95.436	23.8719		95.436	25.5281
95.536	5.81412		95.536	21.9776		95.536	23.8721		95.536	25.5185
95.636	5.81412		95.636	21.9777		95.636	23.8722		95.636	25.5186
95.736	5.82037		95.736	21.9861		95.736	23.8724		95.736	25.5188
95.836	5.81412		95.836	21.98		95.836	23.8725		95.836	25.5189
95.936	5.82739		95.936	21.9802		95.936	23.8727		95.936	25.5094
96.036	5.83365		96.036	21.9804		96.036	23.8729		96.036	25.5096
96.136	5.83365		96.136	21.9847		96.136	23.873		96.136	25.5132
96.236	5.85318		96.236	22.0021		96.236	23.8865		96.236	25.5294
96.336	5.84967		96.336	21.9987		96.336	23.8796		96.336	25.5162
96.436	5.85864		96.436	21.9927		96.436	23.8735		96.436	25.5102
96.536	5.8649		96.536	22.0026		96.536	23.8737		96.536	25.5104
96.636	5.8649		96.636	22.0027		96.636	23.8738		96.636	25.514
96.736	5.87466		96.736	22.0029		96.736	23.874		96.736	25.5204
96.836	5.87466		96.836	22.003		96.836	23.8741		96.836	25.5108
96.936	5.8942		96.936	22.013		96.936	23.8841		96.936	25.5207
97.036	5.8942		97.036	22.0132		97.036	23.8885		97.036	25.5244
97.136	5.90396		97.136	22.0196		97.136	23.8926		97.136	25.5273
97.236	5.90396		97.236	22.017		97.236	23.8866		97.236	25.5212
97.336	5.91373		97.336	22.0234		97.336	23.8769		97.336	25.5151
97.436	5.92349		97.436	22.0333		97.436	23.8869		97.436	25.5313
97.536	5.92349		97.536	22.0335		97.536	23.8871		97.536	25.5315
97.636	5.93326		97.636	22.0336		97.636	23.8872		97.636	25.5316
97.736	5.93326		97.736	22.0303		97.736	23.8838		97.736	25.5283
97.836	5.94302		97.836	22.0242		97.836	23.8777		97.836	25.5159
97.936	5.94302		97.936	22.0279		97.936	23.8779		97.936	25.5223
98.036	5.95279		98.036	22.0441		98.036	23.8781		98.036	25.5225
98.136	5.96451		98.136	22.0559		98.136	23.8899		98.136	25.5246
98.236	5.97076		98.236	22.0526		98.236	23.8901		98.236	25.5255
98.336	5.96802		98.336	22.0465		98.336	23.8804		98.336	25.5268
98.436	5.97427		98.436	22.0467		98.436	23.8806		98.436	25.527
98.536	5.98599		98.536	22.0469		98.536	23.8808		98.536	25.5272
98.636	5.98599		98.636	22.047		98.636	23.8809		98.636	25.5273
98.736	6.00552		98.736	22.0569		98.736	23.8909		98.736	25.5373
98.836	6.00552		98.836	22.0668		98.836	23.891		98.836	25.5292
98.936	6.00131		98.936	22.0628		98.936	23.887		98.936	25.5314
99.036	6.00357		99.036	22.0555		99.036	23.8797		99.036	25.5241
99.136	6.00357		99.136	22.0556		99.136	23.8798		99.136	25.5242
99.236	6.01755		99.236	22.0558		99.236	23.8737		99.236	25.5279
99.336	6.03482		99.336	22.0656		99.336	23.8899		99.336	25.5343
99.436	6.04459		99.436	22.0756		99.436	23.8901		99.436	25.5345
99.536	6.04459		99.536	22.0793		99.536	23.8903		99.536	25.5347
99.636	6.05084		99.636	22.0822		99.636	23.8868		99.636	25.5313
99.736	6.0481		99.736	22.0761		99.736	23.8808		99.736	25.5287
99.836	6.05435		99.836	22.0762		99.836	23.8809		99.836	25.5253
99.936	6.07388		99.936	22.0862		99.936	23.8909		99.936	25.5353
100.036	6.07388		100.036	22.0864		100.036	23.8911		100.036	25.5355
100.136	6.08365		100.136	22.0865		100.136	23.8947		100.136	25.5356
100.236	6.08014		100.236	22.0929		100.236	23.8878		100.236	25.5358
100.336	6.0856		100.336	22.0903		100.336	23.8817		100.336	25.5359
100.436	6.09537		100.436	22.1065		100.436	23.8917		100.436	25.5361
100.536	6.09888		100.536	22.1067		100.536	23.8919		100.536	25.5363
100.636	6.11139		100.636	22.1033		100.636	23.8884		100.636	25.5364
100.736	6.10513		100.736	22.0972		100.736	23.8824		100.736	25.5366
100.836	6.12466		100.836	22.1071		100.836	23.8923		100.836	25.5367
100.936	6.12466		100.936	22.1073		100.936	23.8925		100.936	25.5369
101.036	6.13092		101.036	22.104		101.036	23.8927		101.036	25.5371
101.136	6.12466		101.136	22.0978		101.136	23.8928		101.136	25.5372
101.236	6.1442		101.236	22.1176		101.236	23.893		101.236	25.5472
101.336	6.14771		101.336	22.1177		101.336	23.8931		101.336	25.541
101.436	6.15045		101.436	22.1179		101.436	23.8897		101.436	25.544
101.536	6.15396		101.536	22.1181		101.536	23.8837		101.536	25.5379
101.636	6.15396		101.636	22.1182		101.636	23.8838		101.636	25.538
101.736	6.16373		101.736	22.1184		101.736	23.884		101.736	25.5319
101.836	6.16373		101.836	22.1185		101.836	23.8841		101.836	25.5383
101.936	6.17975		101.936	22.1249		101.936	23.8823		101.936	25.5448
102.036	6.17349		102.036	22.1189		102.036	23.8825		102.036	25.5387
102.136	6.18521		102.136	22.1225		102.136	23.8826		102.136	25.5388
102.236	6.18521		102.236	22.1289		102.236	23.8828		102.236	25.5292
102.336	6.19498		102.336	22.129		102.336	23.8829		102.336	25.5335
102.436	6.19849		102.436	22.141		102.436	23.8831		102.436	25.5412
102.536	6.20123		102.536	22.1376		102.536	23.8798		102.536	25.5379
102.636	6.21646		102.636	22.1432		102.636	23.8889		102.636	25.5318
102.736	6.21646		102.736	22.1434		102.736	23.8954		102.736	25.5355
102.836	6.22623		102.836	22.1435		102.836	23.8955		102.836	25.5418
102.936	6.22623		102.936	22.1437		102.936	23.8957		102.936	25.542
103.036	6.23599		103.036	22.1474		103.036	23.8861		103.036	25.5458
103.136	6.23599		103.136	22.1538		103.136	23.8862		103.136	25.5423
103.236	6.24225		103.236	22.1505		103.236	23.8829		103.236	25.539
103.336	6.23599		103.336	22.1443		103.336	23.8802		103.336	25.5329
103.436	6.24927		103.436	22.1445		103.436	23.8867		103.436	25.5331
103.536	6.25552		103.536	22.1447		103.536	23.8869		103.536	25.527
103.636	6.25552		103.636	22.1448		103.636	23.887		103.636	25.5334
103.736	6.27505		103.736	22.1645		103.736	23.897		103.736	25.5433
103.836	6.27084		103.836	22.1604		103.836	23.8928		103.836	25.5392
103.936	6.2731		103.936	22.1531		103.936	23.8855		103.936	25.5354
104.036	6.2731		104.036	22.1575		104.036	23.8857		104.036	25.5321
104.136	6.27661		104.136	22.1651		104.136	23.8761		104.136	25.5322
104.236	6.29459		104.236	22.1653		104.236	23.8798		104.236	25.5324
104.336	6.29108		104.336	22.1619		104.336	23.8826		104.336	25.5193
104.436	6.30435		104.436	22.1656		104.436	23.8863		104.436	25.5265
104.536	6.30435		104.536	22.1658		104.536	23.8865		104.536	25.5329
104.636	6.30786		104.636	22.1659		104.636	23.8866		104.636	25.533
104.736	6.32388		104.736	22.1661		104.736	23.8868		104.736	25.5367
104.836	6.32037		104.836	22.1627		104.836	23.8737		104.836	25.5298
104.936	6.32388		104.936	22.1567		104.936	23.8676		104.936	25.5238
105.036	6.32388		105.036	22.1569		105.036	23.8678		105.036	25.524
105.136	6.34341		105.136	22.18		105.136	23.8777		105.136	25.5338
105.236	6.34763		105.236	22.1865		105.236	23.8779		105.236	25.5278
105.336	6.3649		105.336	22.1866		105.336	23.878		105.336	25.5341
105.436	6.36139		105.436	22.1833		105.436	23.8789		105.436	25.5308
105.536	6.35513		105.536	22.1772		105.536	23.8803		105.536	25.5248
105.636	6.3649		105.636	22.1773		105.636	23.8804		105.636	25.5151
105.736	6.3649		105.736	22.1775		105.736	23.8806		105.736	25.5195
105.836	6.3649		105.836	22.1776		105.836	23.8807		105.836	25.5271
105.936	6.38794		105.936	22.1911		105.936	23.8907		105.936	25.5371
106.036	6.39069		106.036	22.194		106.036	23.8776		106.036	25.5338
106.136	6.39615		106.136	22.1879		106.136	23.8715		106.136	25.5159
106.236	6.39615		106.236	22.1881		106.236	23.8717		106.236	25.5161
106.336	6.40591		106.336	22.1882		106.336	23.8718		106.336	25.5197
106.436	6.41568		106.436	22.1981		106.436	23.8817		106.436	25.5359
106.536	6.42545		106.536	22.1948		106.536	23.8784		106.536	25.5326
106.636	6.42545		106.636	22.1922		106.636	23.8723		106.636	25.5167
106.736	6.42545		106.736	22.1986		106.736	23.876		106.736	25.5204
106.836	6.43521		106.836	22.1987		106.836	23.8823		106.836	25.5268
106.936	6.43521		106.936	22.1989		106.936	23.8728		106.936	25.527
107.036	6.45474		107.036	22.2089		107.036	23.8827		107.036	25.5272
107.136	6.45474		107.136	22.2153		107.136	23.8793		107.136	25.5238
107.236	6.46451		107.236	22.2092		107.236	23.8733		107.236	25.5177
107.336	6.46451		107.336	22.2093		107.336	23.8734		107.336	25.5115
107.436	6.47427		107.436	22.213		107.436	23.8736		107.436	25.518
107.536	6.47427		107.536	22.2195		107.536	23.8773		107.536	25.5182
107.636	6.48404		107.636	22.2196		107.636	23.8836		107.636	25.5218
107.736	6.48404		107.736	22.2198		107.736	23.8838		107.736	25.5185
107.836	6.49576		107.836	22.2164		107.836	23.8804		107.836	25.5151
107.936	6.50552		107.936	22.2201		107.936	23.8744		107.936	25.5188
108.036	6.50552		108.036	22.23		108.036	23.8746		108.036	25.5225
108.136	6.51529		108.136	22.2301		108.136	23.8747		108.136	25.5289
108.236	6.51529		108.236	22.2303		108.236	23.8749		108.236	25.5291
108.336	6.52505		108.336	22.2304		108.336	23.875		108.336	25.5194
108.436	6.52505		108.436	22.2306		108.436	23.8752		108.436	25.5196
108.536	6.53833		108.536	22.2308		108.536	23.8789		108.536	25.5198
108.636	6.54459		108.636	22.2344		108.636	23.8852		108.636	25.5234
108.736	6.54459		108.736	22.2409		108.736	23.8854		108.736	25.5299
108.836	6.55435		108.836	22.241		108.836	23.8855		108.836	25.5202
108.936	6.55435		108.936	22.2412		108.936	23.8857		108.936	25.5204
109.036	6.56412		109.036	22.2414		109.036	23.8762		109.036	25.5206
109.136	6.56763		109.136	22.245		109.136	23.8763		109.136	25.5207
109.236	6.58365		109.236	22.2515		109.236	23.8765		109.236	25.5244
109.336	6.58365		109.336	22.2516		109.336	23.8801		109.336	25.521
109.436	6.57944		109.436	22.2475		109.436	23.8823		109.436	25.517
109.536	6.5817		109.536	22.2402		109.536	23.875		109.536	25.5097
109.636	6.59146		109.636	22.2501		109.636	23.8849		109.636	25.5238
109.736	6.60474		109.736	22.2503		109.736	23.8851		109.736	25.5217
109.836	6.61099		109.836	22.2539		109.836	23.8852		109.836	25.5218
109.936	6.61099		109.936	22.2604		109.936	23.8756		109.936	25.522
110.036	6.62271		110.036	22.2606		110.036	23.8758		110.036	25.5222
110.136	6.62271		110.136	22.2607		110.136	23.8794		110.136	25.5223
110.236	6.63248		110.236	22.2706		110.236	23.8859		110.236	25.526
110.336	6.63248		110.336	22.2672		110.336	23.8825		110.336	25.5171
110.436	6.64224		110.436	22.2612		110.436	23.8764		110.436	25.5111
110.536	6.64224		110.536	22.2649		110.536	23.8766		110.536	25.5113
110.636	6.65201		110.636	22.2712		110.636	23.8767		110.636	25.5114
110.736	6.65201		110.736	22.2714		110.736	23.8769		110.736	25.5151
110.836	6.66177		110.836	22.2715		110.836	23.8688		110.836	25.5214
110.936	6.66599		110.936	22.2717		110.936	23.8753		110.936	25.5119
111.036	6.67349		111.036	22.2719		111.036	23.8755		111.036	25.5121
111.136	6.68326		111.136	22.272		111.136	23.8756		111.136	25.5157
111.236	6.69498		111.236	22.284		111.236	23.8875		111.236	25.5339
111.336	6.70123		111.336	22.2805		111.336	23.8841		111.336	25.5207
111.436	6.69849		111.436	22.2787		111.436	23.878		111.436	25.5146
111.536	6.71451		111.536	22.2864		111.536	23.8817		111.536	25.5183
111.636	6.71451		111.636	22.2865		111.636	23.8881		111.636	25.5247
111.736	6.72623		111.736	22.2867		111.736	23.8883		111.736	25.5249
111.836	6.72623		111.836	22.2868		111.836	23.8884		111.836	25.525
111.936	6.72623		111.936	22.287		111.936	23.8788		111.936	25.5189
112.036	6.73599		112.036	22.2872		112.036	23.879		112.036	25.5254
112.136	6.7395		112.136	22.2873		112.136	23.8791		112.136	25.5255
112.236	6.75552		112.236	22.2973		112.236	23.8793		112.236	25.5257
112.336	6.75552		112.336	22.2974		112.336	23.8794		112.336	25.5258
112.436	6.76529		112.436	22.3011		112.436	23.8796		112.436	25.5197
112.536	6.76529		112.536	22.3075		112.536	23.884		112.536	25.5262
112.636	6.77505		112.636	22.3076		112.636	23.8916		112.636	25.5263
112.736	6.77505		112.736	22.3078		112.736	23.8918		112.736	25.5265
112.836	6.77856		112.836	22.3079		112.836	23.8919		112.836	25.5266
112.936	6.79459		112.936	22.3081		112.936	23.8921		112.936	25.5303
113.036	6.79108		113.036	22.3048		113.036	23.8888		113.036	25.5235
113.136	6.79459		113.136	22.2987		113.136	23.8827		113.136	25.5173
113.236	6.79459		113.236	22.2989		113.236	23.8766		113.236	25.5175
113.336	6.80435		113.336	22.299		113.336	23.883		113.336	25.5176
113.436	6.80786		113.436	22.2992		113.436	23.8832		113.436	25.5213
113.536	6.82584		113.536	22.3127		113.536	23.8834		113.536	25.518
113.636	6.82584		113.636	22.319		113.636	23.8835		113.636	25.5181
113.736	6.82584		113.736	22.3192		113.736	23.8837		113.736	25.5183
113.836	6.8356		113.836	22.3193		113.836	23.8873		113.836	25.5184
113.936	6.83911		113.936	22.3195		113.936	23.8937		113.936	25.5131
114.036	6.84537		114.036	22.3197		114.036	23.8939		114.036	25.5208
114.136	6.85513		114.136	22.3198		114.136	23.894		114.136	25.5209
114.236	6.85513		114.236	22.32		114.236	23.8942		114.236	25.5211
114.336	6.86139		114.336	22.3166		114.336	23.8908		114.336	25.5212
114.436	6.85864		114.436	22.3105		114.436	23.875		114.436	25.5214
114.536	6.87466		114.536	22.3107		114.536	23.8752		114.536	25.5216
114.636	6.87466		114.636	22.3108		114.636	23.8753		114.636	25.51
114.736	6.88443		114.736	22.311		114.736	23.879		114.736	25.5137
114.836	6.88443		114.836	22.3111		114.836	23.8854		114.836	25.52
114.936	6.8942		114.936	22.3211		114.936	23.8856		114.936	25.5202
115.036	6.89771		115.036	22.3248		115.036	23.8858		115.036	25.5204
115.136	6.92349		115.136	22.3409		115.136	23.8956		115.136	25.5303
115.236	6.92349		115.236	22.3411		115.236	23.8958		115.236	25.5242
115.336	6.93326		115.336	22.3412		115.336	23.8959		115.336	25.5306
115.436	6.93326		115.436	22.3414		115.436	23.8864		115.436	25.5308
115.536	6.93326		115.536	22.3416		115.536	23.8866		115.536	25.531
115.636	6.94498		115.636	22.3417		115.636	23.8902		115.636	25.5311
115.736	6.94498		115.736	22.3419		115.736	23.8966		115.736	25.5348
115.836	6.95474		115.836	22.342		115.836	23.8967		115.836	25.5314
115.936	6.95895		115.936	22.3422		115.936	23.8969		115.936	25.5316
116.036	6.97623		116.036	22.3424		116.036	23.8971		116.036	25.5318
116.136	6.97623		116.136	22.3425		116.136	23.8972		116.136	25.5319
116.236	6.98599		116.236	22.3427		116.236	23.8974		116.236	25.5356
116.336	6.98599		116.336	22.3428		116.336	23.8975		116.336	25.542
116.436	6.99225		116.436	22.3395		116.436	23.8977		116.436	25.5387
116.536	6.98599		116.536	22.3335		116.536	23.8979		116.536	25.5228
116.636	6.99927		116.636	22.3453		116.636	23.8883		116.636	25.5229
116.736	7.00552		116.736	22.3455		116.736	23.8885		116.736	25.5266
116.836	7.01529		116.836	22.3456		116.836	23.8886		116.836	25.533
116.936	7.02505		116.936	22.3556		116.936	23.8985		116.936	25.543
117.036	7.03482		117.036	22.3558		117.036	23.8987		117.036	25.5432
117.136	7.03482		117.136	22.3559		117.136	23.8988		117.136	25.5335
117.236	7.05005		117.236	22.3561		117.236	23.9025		117.236	25.5372
117.336	7.0563		117.336	22.3562		117.336	23.9089		117.336	25.5436
117.436	7.06607		117.436	22.3564		117.436	23.9091		117.436	25.5438
117.536	7.06256		117.536	22.353		117.536	23.9058		117.536	25.5405
117.636	7.0563		117.636	22.3469		117.636	23.8899		117.636	25.5343
117.736	7.06607		117.736	22.3506		117.736	23.8901		117.736	25.5247
117.836	7.06607		117.836	22.357		117.836	23.8902		117.836	25.5248
117.936	7.07584		117.936	22.3572		117.936	23.8904		117.936	25.5292
118.036	7.07584		118.036	22.3671		118.036	23.8906		118.036	25.537
118.136	7.08911		118.136	22.3672		118.136	23.8942		118.136	25.5371
118.236	7.09537		118.236	22.3674		118.236	23.9006		118.236	25.5373
118.336	7.10513		118.336	22.3675		118.336	23.9007		118.336	25.5374
118.436	7.10513		118.436	22.3677		118.436	23.9009		118.436	25.5411
118.536	7.1149		118.536	22.3679		118.536	23.9011		118.536	25.5378
118.636	7.1149		118.636	22.368		118.636	23.9012		118.636	25.5379
118.736	7.12466		118.736	22.3682		118.736	23.9014		118.736	25.5381
118.836	7.12466		118.836	22.3683		118.836	23.9015		118.836	25.5382
118.936	7.13638		118.936	22.365		118.936	23.8982		118.936	25.5384
119.036	7.13287		119.036	22.359		119.036	23.8922		119.036	25.5386
119.136	7.13638		119.136	22.3591		119.136	23.8965		119.136	25.5387
119.236	7.14966		119.236	22.369		119.236	23.9139		119.236	25.5521
119.336	7.15591		119.336	22.3691		119.336	23.914		119.336	25.5585
119.436	7.16568		119.436	22.3728		119.436	23.9045		119.436	25.5489
119.536	7.16568		119.536	22.3793		119.536	23.9047		119.536	25.5491
119.636	7.17545		119.636	22.3892		119.636	23.9048		119.636	25.5492
119.736	7.17545		119.736	22.3796		119.736	23.905		119.736	25.5529
119.836	7.18521		119.836	22.3895		119.836	23.9051		119.836	25.5593
119.936	7.18451		119.936	22.3854		119.936	23.9011		119.936	25.5553
120.036	7.19302		120.036	22.3781		120.036	23.8938		120.036	25.5362
120.136	7.20279		120.136	22.388		120.136	23.9036		120.136	25.5461
120.236	7.21255		120.236	22.3882		120.236	23.9038		120.236	25.5463
120.336	7.21255		120.336	22.3883		120.336	23.9074		120.336	25.5499
120.436	7.22232		120.436	22.3885		120.436	23.9139		120.436	25.5564
120.536	7.22583		120.536	22.3887		120.536	23.9141		120.536	25.5566
120.636	7.24185		120.636	22.3888		120.636	23.9142		120.636	25.5567
120.736	7.24185		120.736	22.389		120.736	23.9144		120.736	25.5506
120.836	7.25357		120.836	22.3891		120.836	23.9145		120.836	25.557
120.936	7.25357		120.936	22.3893		120.936	23.9147		120.936	25.5572
121.036	7.25357		121.036	22.3895		121.036	23.9149		121.036	25.5574
121.136	7.26685		121.136	22.3896		121.136	23.915		121.136	25.5575
121.236	7.26959		121.236	22.3863		121.236	23.9152		121.236	25.5577
121.336	7.28287		121.336	22.3997		121.336	23.9251		121.336	25.5578
121.436	7.28287		121.436	22.3999		121.436	23.9135		121.436	25.558
121.536	7.29263		121.536	22.4001		121.536	23.9137		121.536	25.5582
121.636	7.29263		121.636	22.4002		121.636	23.9138		121.636	25.5625
121.736	7.29263		121.736	22.4004		121.736	23.914		121.736	25.5702
121.836	7.3024		121.836	22.4005		121.836	23.9141		121.836	25.5703
121.936	7.3024		121.936	22.4007		121.936	23.9143		121.936	25.5705
122.036	7.31638		122.036	22.4009		122.036	23.9145		122.036	25.5707
122.136	7.32388		122.136	22.401		122.136	23.9146		122.136	25.561
122.236	7.33365		122.236	22.4012		122.236	23.9183		122.236	25.5647
122.336	7.33365		122.336	22.4013		122.336	23.9247		122.336	25.5711
122.436	7.35318		122.436	22.4112		122.436	23.9347		122.436	25.5811
122.536	7.35318		122.536	22.4114		122.536	23.9349		122.536	25.5813
122.636	7.36139		122.636	22.408		122.636	23.9315		122.636	25.5681
122.736	7.35513		122.736	22.402		122.736	23.9254		122.736	25.5655
122.836	7.35864		122.836	22.4021		122.836	23.9255		122.836	25.5719
122.936	7.37466		122.936	22.4058		122.936	23.9257		122.936	25.5721
123.036	7.37466		123.036	22.4122		123.036	23.9259		123.036	25.5723
123.136	7.38443		123.136	22.4123		123.136	23.926		123.136	25.5661
123.236	7.38443		123.236	22.4125		123.236	23.9297		123.236	25.5726
123.336	7.3942		123.336	22.4126		123.336	23.9361		123.336	25.5727
123.436	7.3942		123.436	22.4128		123.436	23.9363		123.436	25.5729
123.536	7.40396		123.536	22.4228		123.536	23.9365		123.536	25.5731
123.636	7.40747		123.636	22.4229		123.636	23.9366		123.636	25.5669
123.736	7.42975		123.736	22.4294		123.736	23.943		123.736	25.5797
123.836	7.42349		123.836	22.4232		123.836	23.9271		123.836	25.5735
123.936	7.43326		123.936	22.4234		123.936	23.9273		123.936	25.5737
124.036	7.43326		124.036	22.4236		124.036	23.9275		124.036	25.5739
124.136	7.44302		124.136	22.4237		124.136	23.9276		124.136	25.5775
124.236	7.44302		124.236	22.4239		124.236	23.9278		124.236	25.5742
124.336	7.43951		124.336	22.4205		124.336	23.9244		124.336	25.5708
124.436	7.44498		124.436	22.4144		124.436	23.9183		124.436	25.5647
124.536	7.44849		124.536	22.4146		124.536	23.9185		124.536	25.5649
124.636	7.47623		124.636	22.4265		124.636	23.9304		124.636	25.5767
124.736	7.47623		124.736	22.4267		124.736	23.9341		124.736	25.5805
124.836	7.47623		124.836	22.4268		124.836	23.9404		124.836	25.577
124.936	7.48599		124.936	22.427		124.936	23.9406		124.936	25.5772
125.036	7.48248		125.036	22.4236		125.036	23.9275		125.036	25.5739
125.136	7.48599		125.136	22.4175		125.136	23.9214		125.136	25.5713
125.236	7.48599		125.236	22.4177		125.236	23.9216		125.236	25.5777
125.336	7.49576		125.336	22.4213		125.336	23.9217		125.336	25.5778
125.436	7.49927		125.436	22.4278		125.436	23.9219		125.436	25.5663
125.536	7.52505		125.536	22.4377		125.536	23.9319		125.536	25.5763
125.636	7.52505		125.636	22.4378		125.636	23.932		125.636	25.5764
125.736	7.53482		125.736	22.438		125.736	23.9322		125.736	25.5766
125.836	7.53131		125.836	22.4346		125.836	23.9287		125.836	25.5732
125.936	7.52505		125.936	22.4286		125.936	23.9227		125.936	25.5671
126.036	7.53482		126.036	22.4288		126.036	23.9229		126.036	25.5708
126.136	7.53482		126.136	22.4289		126.136	23.923		126.136	25.5772
126.236	7.54459		126.236	22.4291		126.236	23.9267		126.236	25.5774
126.336	7.54459		126.336	22.4292		126.336	23.9331		126.336	25.5677
126.436	7.55981		126.436	22.4294		126.436	23.9333		126.436	25.5679
126.536	7.57233		126.536	22.4358		126.536	23.9397		126.536	25.5744
126.636	7.56607		126.636	22.4297		126.636	23.9336		126.636	25.5682
126.736	7.57584		126.736	22.4299		126.736	23.9338		126.736	25.5684
126.836	7.57584		126.836	22.43		126.836	23.9339		126.836	25.5685
126.936	7.5856		126.936	22.4302		126.936	23.9243		126.936	25.5729
127.036	7.5856		127.036	22.4304		127.036	23.9343		127.036	25.5709
127.136	7.59186		127.136	22.4269		127.136	23.9211		127.136	25.5675
127.236	7.59888		127.236	22.4307		127.236	23.9248		127.236	25.5712
127.336	7.60513		127.336	22.435		127.336	23.9249		127.336	25.5713
[truncated: 3,723 more rows]

## Sheet: Experimental Data for Fig. 3i
1 nM Bivalent Ligand A + 250 nM Monovalent Ligand B				1 nM Bivalent Ligand A + 50 nM Monovalent Ligand B				1 nM Bivalent Ligand A + 2.5 nM Monovalent Ligand B
[truncated: 4,840 more rows]
